# Supplementary material for: Ray Meta: scalable de novo metagenome assembly and profiling
Source: Genome Biol. 2012 Dec 22;13(12):R122. doi: 10.1186/gb-2012-13-12-r122 (PMC4056372; doi:10.1186/gb-2012-13-12-r122)
Supplement: Additional file 2 — List of 313 samples from the Human Microbiome Project. [file gb-2012-13-12-r122-S2.TXT]

anterior_nares SRS011132
anterior_nares SRS011397
anterior_nares SRS012291
anterior_nares SRS012663
anterior_nares SRS013155
anterior_nares SRS013269
anterior_nares SRS013637
anterior_nares SRS013956
anterior_nares SRS014464
anterior_nares SRS014682
anterior_nares SRS014901
anterior_nares SRS015051
anterior_nares SRS015269
anterior_nares SRS015430
anterior_nares SRS015450
anterior_nares SRS015793
anterior_nares SRS015996
anterior_nares SRS016033
anterior_nares SRS016188
anterior_nares SRS016292
anterior_nares SRS016434
anterior_nares SRS016513
anterior_nares SRS016553
anterior_nares SRS016581
anterior_nares SRS016752
anterior_nares SRS017044
anterior_nares SRS017156
anterior_nares SRS017244
anterior_nares SRS017451
anterior_nares SRS017697
anterior_nares SRS017820
anterior_nares SRS018312
anterior_nares SRS018369
anterior_nares SRS018463
anterior_nares SRS018585
anterior_nares SRS018671
anterior_nares SRS018784
anterior_nares SRS019067
anterior_nares SRS019087
anterior_nares SRS019339
anterior_nares SRS019386
anterior_nares SRS019597
anterior_nares SRS019867
anterior_nares SRS019986
anterior_nares SRS020386
attached_keratinized_gingiva SRS014473
attached_keratinized_gingiva SRS014687
attached_keratinized_gingiva SRS019125
buccal_mucosa SRS011090
buccal_mucosa SRS011144
buccal_mucosa SRS011247
buccal_mucosa SRS011310
buccal_mucosa SRS012281
buccal_mucosa SRS013239
buccal_mucosa SRS013711
buccal_mucosa SRS013825
buccal_mucosa SRS013881
buccal_mucosa SRS013945
buccal_mucosa SRS014126
buccal_mucosa SRS014472
buccal_mucosa SRS014575
buccal_mucosa SRS014686
buccal_mucosa SRS014890
buccal_mucosa SRS015040
buccal_mucosa SRS015059
buccal_mucosa SRS015154
buccal_mucosa SRS015374
buccal_mucosa SRS015646
buccal_mucosa SRS015745
buccal_mucosa SRS015895
buccal_mucosa SRS015921
buccal_mucosa SRS016039
buccal_mucosa SRS016088
buccal_mucosa SRS016196
buccal_mucosa SRS016297
buccal_mucosa SRS016349
buccal_mucosa SRS016503
buccal_mucosa SRS016533
buccal_mucosa SRS016600
buccal_mucosa SRS017013
buccal_mucosa SRS017080
buccal_mucosa SRS017127
buccal_mucosa SRS017215
buccal_mucosa SRS017441
buccal_mucosa SRS017537
buccal_mucosa SRS017687
buccal_mucosa SRS018661
buccal_mucosa SRS019073
buccal_mucosa SRS019391
buccal_mucosa SRS019587
buccal_mucosa SRS019872
buccal_mucosa SRS019976
buccal_mucosa SRS021473
buccal_mucosa SRS023354
left_retroauricular_crease SRS013258
left_retroauricular_crease SRS017849
left_retroauricular_crease SRS019063
mid_vagina SRS015072
palatine_tonsils SRS013947
palatine_tonsils SRS014474
palatine_tonsils SRS015061
palatine_tonsils SRS019126
posterior_fornix SRS011269
posterior_fornix SRS011355
posterior_fornix SRS011584
posterior_fornix SRS013542
posterior_fornix SRS014494
posterior_fornix SRS014629
posterior_fornix SRS015054
posterior_fornix SRS015073
posterior_fornix SRS015225
posterior_fornix SRS015425
posterior_fornix SRS016111
posterior_fornix SRS016191
posterior_fornix SRS016516
posterior_fornix SRS016559
posterior_fornix SRS017497
posterior_fornix SRS017700
posterior_fornix SRS018769
posterior_fornix SRS019379
posterior_fornix SRS019600
posterior_fornix SRS019989
posterior_fornix SRS021969
posterior_fornix SRS022158
posterior_fornix SRS023850
right_retroauricular_crease SRS017851
right_retroauricular_crease SRS019033
right_retroauricular_crease SRS019064
right_retroauricular_crease SRS019081
right_retroauricular_crease SRS019116
right_retroauricular_crease SRS020263
saliva SRS013942
saliva SRS015055
saliva SRS019120
stool SRS011061
stool SRS011239
stool SRS011405
stool SRS011529
stool SRS011586
stool SRS012273
stool SRS012902
stool SRS013158
stool SRS013215
stool SRS013476
stool SRS013521
stool SRS013687
stool SRS013800
stool SRS013951
stool SRS014235
stool SRS014287
stool SRS014313
stool SRS014459
stool SRS014923
stool SRS014979
stool SRS015065
stool SRS015133
stool SRS015217
stool SRS015264
stool SRS015369
stool SRS015578
stool SRS015663
stool SRS015794
stool SRS015854
stool SRS016018
stool SRS016056
stool SRS016095
stool SRS016267
stool SRS016335
stool SRS016495
stool SRS016585
stool SRS016753
stool SRS016954
stool SRS016989
stool SRS017191
stool SRS017247
stool SRS017307
stool SRS017433
stool SRS017521
stool SRS017701
stool SRS017821
stool SRS018351
stool SRS018427
stool SRS018575
stool SRS018817
stool SRS019030
stool SRS019161
stool SRS019267
stool SRS019397
stool SRS019582
stool SRS019601
stool SRS019787
stool SRS019910
stool SRS019968
stool SRS020869
stool SRS021484
subgingival_plaque SRS013950
subgingival_plaque SRS014107
subgingival_plaque SRS014477
subgingival_plaque SRS014691
subgingival_plaque SRS019129
supragingival_plaque SRS011098
supragingival_plaque SRS011255
supragingival_plaque SRS011343
supragingival_plaque SRS012285
supragingival_plaque SRS013170
supragingival_plaque SRS013252
supragingival_plaque SRS013533
supragingival_plaque SRS013723
supragingival_plaque SRS013836
supragingival_plaque SRS013949
supragingival_plaque SRS014476
supragingival_plaque SRS014578
supragingival_plaque SRS014690
supragingival_plaque SRS014894
supragingival_plaque SRS015158
supragingival_plaque SRS015215
supragingival_plaque SRS015278
supragingival_plaque SRS015378
supragingival_plaque SRS015440
supragingival_plaque SRS015470
supragingival_plaque SRS015574
supragingival_plaque SRS015650
supragingival_plaque SRS015755
supragingival_plaque SRS015803
supragingival_plaque SRS015899
supragingival_plaque SRS015947
supragingival_plaque SRS015989
supragingival_plaque SRS016043
supragingival_plaque SRS016092
supragingival_plaque SRS016200
supragingival_plaque SRS016331
supragingival_plaque SRS016746
supragingival_plaque SRS017025
supragingival_plaque SRS017139
supragingival_plaque SRS017227
supragingival_plaque SRS017304
supragingival_plaque SRS017445
supragingival_plaque SRS017511
supragingival_plaque SRS017691
supragingival_plaque SRS018337
supragingival_plaque SRS018394
supragingival_plaque SRS018665
supragingival_plaque SRS019077
supragingival_plaque SRS019128
supragingival_plaque SRS019225
supragingival_plaque SRS019333
supragingival_plaque SRS019387
supragingival_plaque SRS019591
supragingival_plaque SRS019906
supragingival_plaque SRS019980
supragingival_plaque SRS022149
supragingival_plaque SRS023358
supragingival_plaque SRS023964
throat SRS013948
throat SRS014475
throat SRS014689
throat SRS015062
throat SRS019127
throat SRS065335
tongue_dorsum SRS011140
tongue_dorsum SRS011243
tongue_dorsum SRS011306
tongue_dorsum SRS012279
tongue_dorsum SRS013164
tongue_dorsum SRS013234
tongue_dorsum SRS013502
tongue_dorsum SRS013705
tongue_dorsum SRS013818
tongue_dorsum SRS013879
tongue_dorsum SRS014124
tongue_dorsum SRS014271
tongue_dorsum SRS014470
tongue_dorsum SRS014684
tongue_dorsum SRS014888
tongue_dorsum SRS015038
tongue_dorsum SRS015057
tongue_dorsum SRS015209
tongue_dorsum SRS015272
tongue_dorsum SRS015395
tongue_dorsum SRS015434
tongue_dorsum SRS015537
tongue_dorsum SRS015644
tongue_dorsum SRS015762
tongue_dorsum SRS015797
tongue_dorsum SRS015893
tongue_dorsum SRS015941
tongue_dorsum SRS016002
tongue_dorsum SRS016037
tongue_dorsum SRS016086
tongue_dorsum SRS016225
tongue_dorsum SRS016319
tongue_dorsum SRS016342
tongue_dorsum SRS016501
tongue_dorsum SRS016569
tongue_dorsum SRS017533
tongue_dorsum SRS017713
tongue_dorsum SRS018145
tongue_dorsum SRS018300
tongue_dorsum SRS018357
tongue_dorsum SRS018591
tongue_dorsum SRS019071
tongue_dorsum SRS019122
tongue_dorsum SRS019219
tongue_dorsum SRS019327
tongue_dorsum SRS019389
tongue_dorsum SRS019607
tongue_dorsum SRS019894
tongue_dorsum SRS023557
tongue_dorsum SRS023926
tongue_dorsum SRS023958
tongue_dorsum SRS024015
tongue_dorsum SRS024138
vaginal_introitus SRS014465
