# Supplementary material for: Ray Meta: scalable de novo metagenome assembly and profiling
Source: Genome Biol. 2012 Dec 22;13(12):R122. doi: 10.1186/gb-2012-13-12-r122 (PMC4056372; doi:10.1186/gb-2012-13-12-r122)
Supplement: Additional file 3 — Documentation and scripts to reproduce all experiments. [file gb-2012-13-12-r122-S3.BZ2]

Archive with 3,284 entries (3,197 files):
- Paper-Replication-2012
- Paper-Replication-2012/MetaVelvet-Assemblies-of-6-NIH-HMP-Samples
- Paper-Replication-2012/MetaVelvet-Assemblies-of-6-NIH-HMP-Samples/Remove-Sequences-With-Too-Much-Ns.py
- Paper-Replication-2012/MetaVelvet-Assemblies-of-6-NIH-HMP-Samples/run.sh
- Paper-Replication-2012/MetaVelvet-Assemblies-of-6-NIH-HMP-Samples/SRS018661
- Paper-Replication-2012/MetaVelvet-Assemblies-of-6-NIH-HMP-Samples/SRS018661/insert
- Paper-Replication-2012/MetaVelvet-Assemblies-of-6-NIH-HMP-Samples/SampleList.txt
- Paper-Replication-2012/MetaVelvet-Assemblies-of-6-NIH-HMP-Samples/velveth_1.2.07
- Paper-Replication-2012/MetaVelvet-Assemblies-of-6-NIH-HMP-Samples/ERS006497
- Paper-Replication-2012/MetaVelvet-Assemblies-of-6-NIH-HMP-Samples/ERS006497/insert
- Paper-Replication-2012/MetaVelvet-Assemblies-of-6-NIH-HMP-Samples/shuffleSequences_fastq.pl
- Paper-Replication-2012/MetaVelvet-Assemblies-of-6-NIH-HMP-Samples/SRS017227
- Paper-Replication-2012/MetaVelvet-Assemblies-of-6-NIH-HMP-Samples/SRS017227/insert
- Paper-Replication-2012/MetaVelvet-Assemblies-of-6-NIH-HMP-Samples/meta-velvetg
- Paper-Replication-2012/MetaVelvet-Assemblies-of-6-NIH-HMP-Samples/velvetg
- Paper-Replication-2012/MetaVelvet-Assemblies-of-6-NIH-HMP-Samples/Samples.todo
- Paper-Replication-2012/MetaVelvet-Assemblies-of-6-NIH-HMP-Samples/velvetg_1.1.06
- Paper-Replication-2012/MetaVelvet-Assemblies-of-6-NIH-HMP-Samples/velveth_1.1.06
- Paper-Replication-2012/MetaVelvet-Assemblies-of-6-NIH-HMP-Samples/README
- Paper-Replication-2012/MetaVelvet-Assemblies-of-6-NIH-HMP-Samples/ERS006494
- Paper-Replication-2012/MetaVelvet-Assemblies-of-6-NIH-HMP-Samples/ERS006494/insert
- Paper-Replication-2012/MetaVelvet-Assemblies-of-6-NIH-HMP-Samples/velveth
- Paper-Replication-2012/MetaVelvet-Assemblies-of-6-NIH-HMP-Samples/velvetg_1.2.07
- Paper-Replication-2012/MetaVelvet-Assemblies-of-6-NIH-HMP-Samples/ERS006592
- Paper-Replication-2012/MetaVelvet-Assemblies-of-6-NIH-HMP-Samples/ERS006592/insert
- Paper-Replication-2012/MetaVelvet-Assemblies-of-6-NIH-HMP-Samples/run-all.sh
- Paper-Replication-2012/MetaVelvet-Assemblies-of-6-NIH-HMP-Samples/SRS011098
- Paper-Replication-2012/MetaVelvet-Assemblies-of-6-NIH-HMP-Samples/SRS011098/insert
- Paper-Replication-2012/Software-Validation-on-Mock-Community-Reads
- Paper-Replication-2012/Software-Validation-on-Mock-Community-Reads/fetch-answer.sh
- Paper-Replication-2012/Software-Validation-on-Mock-Community-Reads/Staggered.Actual.454.txt-NCBI-taxonomy
- Paper-Replication-2012/Software-Validation-on-Mock-Community-Reads/SRX030842.fastq.gz
- Paper-Replication-2012/Software-Validation-on-Mock-Community-Reads/Even.Expected.txt
- Paper-Replication-2012/Software-Validation-on-Mock-Community-Reads/Even.Actual.454.txt
- Paper-Replication-2012/Software-Validation-on-Mock-Community-Reads/SRX030841
- Paper-Replication-2012/Software-Validation-on-Mock-Community-Reads/SequenceAbundances-to-tsv.xsl
- Paper-Replication-2012/Software-Validation-on-Mock-Community-Reads/table.pdf
- Paper-Replication-2012/Software-Validation-on-Mock-Community-Reads/SRX030842
- Paper-Replication-2012/Software-Validation-on-Mock-Community-Reads/Template.sh-SRX030841.sh
- Paper-Replication-2012/Software-Validation-on-Mock-Community-Reads/HMP_Mock_Community_even_sample_Illumina.fastq.gz
- Paper-Replication-2012/Software-Validation-on-Mock-Community-Reads/Even.Actual.Illumina.txt
- Paper-Replication-2012/Software-Validation-on-Mock-Community-Reads/Template.sh-SRX055381.sh
- Paper-Replication-2012/Software-Validation-on-Mock-Community-Reads/Build-Table.py
- Paper-Replication-2012/Software-Validation-on-Mock-Community-Reads/Staggered.Actual.Illumina.txt-NCBI-taxonomy
- Paper-Replication-2012/Software-Validation-on-Mock-Community-Reads/Even.Actual.454.txt-NCBI-taxonomy
- Paper-Replication-2012/Software-Validation-on-Mock-Community-Reads/SRX055381.fastq.gz
- Paper-Replication-2012/Software-Validation-on-Mock-Community-Reads/Staggered.Actual.Illumina.txt
- Paper-Replication-2012/Software-Validation-on-Mock-Community-Reads/Objects.txt
- Paper-Replication-2012/Software-Validation-on-Mock-Community-Reads/SRX055381.Ray-Communities-2012-10-02.3
- Paper-Replication-2012/Software-Validation-on-Mock-Community-Reads/SRX055381.Ray-Communities-2012-10-02.3/BiologicalAbundances
- Paper-Replication-2012/Software-Validation-on-Mock-Community-Reads/SRX055381.Ray-Communities-2012-10-02.3/BiologicalAbundances/Bacteria-Genomes
- Paper-Replication-2012/Software-Validation-on-Mock-Community-Reads/SRX055381.Ray-Communities-2012-10-02.3/BiologicalAbundances/Bacteria-Genomes/SequenceAbundances.xml.tsv
- Paper-Replication-2012/Software-Validation-on-Mock-Community-Reads/SRX055381.Ray-Communities-2012-10-02.3/BiologicalAbundances/NCBI-Bacteria_DRAFT
- Paper-Replication-2012/Software-Validation-on-Mock-Community-Reads/SRX055381.Ray-Communities-2012-10-02.3/BiologicalAbundances/NCBI-Bacteria_DRAFT/SequenceAbundances.xml.tsv
- Paper-Replication-2012/Software-Validation-on-Mock-Community-Reads/Template.sh-Launch.sh
- Paper-Replication-2012/Software-Validation-on-Mock-Community-Reads/HMP_Mock_Community_even_sample_454.fastq.gz
- Paper-Replication-2012/Software-Validation-on-Mock-Community-Reads/HMP_Mock_Community_staggered_sample_Illumina.fastq.gz
- Paper-Replication-2012/Software-Validation-on-Mock-Community-Reads/SRX055380
- Paper-Replication-2012/Software-Validation-on-Mock-Community-Reads/Template.sh
- Paper-Replication-2012/Software-Validation-on-Mock-Community-Reads/SampleList.txt
- Paper-Replication-2012/Software-Validation-on-Mock-Community-Reads/SRX030841.Ray-Communities-2012-10-02.3
- Paper-Replication-2012/Software-Validation-on-Mock-Community-Reads/SRX030841.Ray-Communities-2012-10-02.3/BiologicalAbundances
- Paper-Replication-2012/Software-Validation-on-Mock-Community-Reads/SRX030841.Ray-Communities-2012-10-02.3/BiologicalAbundances/Bacteria-Genomes
- Paper-Replication-2012/Software-Validation-on-Mock-Community-Reads/SRX030841.Ray-Communities-2012-10-02.3/BiologicalAbundances/Bacteria-Genomes/SequenceAbundances.xml.tsv
- Paper-Replication-2012/Software-Validation-on-Mock-Community-Reads/SRX030841.Ray-Communities-2012-10-02.3/BiologicalAbundances/NCBI-Bacteria_DRAFT
- Paper-Replication-2012/Software-Validation-on-Mock-Community-Reads/SRX030841.Ray-Communities-2012-10-02.3/BiologicalAbundances/NCBI-Bacteria_DRAFT/SequenceAbundances.xml.tsv
- Paper-Replication-2012/Software-Validation-on-Mock-Community-Reads/fetch-fastq-objects.sh
- Paper-Replication-2012/Software-Validation-on-Mock-Community-Reads/SRX055381
- Paper-Replication-2012/Software-Validation-on-Mock-Community-Reads/Makefile
- Paper-Replication-2012/Software-Validation-on-Mock-Community-Reads/Template.sh-SRX055380.sh
- Paper-Replication-2012/Software-Validation-on-Mock-Community-Reads/Convert.sh
- Paper-Replication-2012/Software-Validation-on-Mock-Community-Reads/Staggered.Actual.454.txt
- Paper-Replication-2012/Software-Validation-on-Mock-Community-Reads/table.tex
- Paper-Replication-2012/Software-Validation-on-Mock-Community-Reads/Even.Actual.Illumina.txt-NCBI-taxonomy
- Paper-Replication-2012/Software-Validation-on-Mock-Community-Reads/Get-Expected-Nucleotide-Proportions.py
- Paper-Replication-2012/Software-Validation-on-Mock-Community-Reads/README
- Paper-Replication-2012/Software-Validation-on-Mock-Community-Reads/Template.sh-SRX030842.sh
- Paper-Replication-2012/Software-Validation-on-Mock-Community-Reads/SRX030842.Ray-Communities-2012-10-02.3
- Paper-Replication-2012/Software-Validation-on-Mock-Community-Reads/SRX030842.Ray-Communities-2012-10-02.3/BiologicalAbundances
- Paper-Replication-2012/Software-Validation-on-Mock-Community-Reads/SRX030842.Ray-Communities-2012-10-02.3/BiologicalAbundances/Bacteria-Genomes
- Paper-Replication-2012/Software-Validation-on-Mock-Community-Reads/SRX030842.Ray-Communities-2012-10-02.3/BiologicalAbundances/Bacteria-Genomes/SequenceAbundances.xml.tsv
- Paper-Replication-2012/Software-Validation-on-Mock-Community-Reads/SRX030842.Ray-Communities-2012-10-02.3/BiologicalAbundances/NCBI-Bacteria_DRAFT
- Paper-Replication-2012/Software-Validation-on-Mock-Community-Reads/SRX030842.Ray-Communities-2012-10-02.3/BiologicalAbundances/NCBI-Bacteria_DRAFT/SequenceAbundances.xml.tsv
- Paper-Replication-2012/Software-Validation-on-Mock-Community-Reads/SRX055380.Ray-Communities-2012-10-02.3
- Paper-Replication-2012/Software-Validation-on-Mock-Community-Reads/SRX055380.Ray-Communities-2012-10-02.3/BiologicalAbundances
- Paper-Replication-2012/Software-Validation-on-Mock-Community-Reads/SRX055380.Ray-Communities-2012-10-02.3/BiologicalAbundances/Bacteria-Genomes
- Paper-Replication-2012/Software-Validation-on-Mock-Community-Reads/SRX055380.Ray-Communities-2012-10-02.3/BiologicalAbundances/Bacteria-Genomes/SequenceAbundances.xml.tsv
- Paper-Replication-2012/Software-Validation-on-Mock-Community-Reads/SRX055380.Ray-Communities-2012-10-02.3/BiologicalAbundances/NCBI-Bacteria_DRAFT
- Paper-Replication-2012/Software-Validation-on-Mock-Community-Reads/SRX055380.Ray-Communities-2012-10-02.3/BiologicalAbundances/NCBI-Bacteria_DRAFT/SequenceAbundances.xml.tsv
- Paper-Replication-2012/Software-Validation-on-Mock-Community-Reads/Staggered.Expected.txt
- Paper-Replication-2012/Software-Validation-on-Mock-Community-Reads/SRX055380.fastq.gz
- Paper-Replication-2012/Software-Validation-on-Mock-Community-Reads/SRX030841.fastq.gz
- Paper-Replication-2012/Software-Validation-on-Mock-Community-Reads/HMP_Mock_Community_staggered_sample_454.fastq.gz
- Paper-Replication-2012/.git
- Paper-Replication-2012/.git/logs
- Paper-Replication-2012/.git/logs/refs
- Paper-Replication-2012/.git/logs/refs/heads
- Paper-Replication-2012/.git/logs/refs/heads/master
- Paper-Replication-2012/.git/logs/refs/remotes
- Paper-Replication-2012/.git/logs/refs/remotes/origin
- Paper-Replication-2012/.git/logs/refs/remotes/origin/HEAD
- Paper-Replication-2012/.git/logs/HEAD
- Paper-Replication-2012/.git/packed-refs
- Paper-Replication-2012/.git/branches
- Paper-Replication-2012/.git/config
- Paper-Replication-2012/.git/description
- Paper-Replication-2012/.git/refs
- Paper-Replication-2012/.git/refs/heads
- Paper-Replication-2012/.git/refs/heads/master
- Paper-Replication-2012/.git/refs/remotes
- Paper-Replication-2012/.git/refs/remotes/origin
- Paper-Replication-2012/.git/refs/remotes/origin/HEAD
- Paper-Replication-2012/.git/refs/tags
- Paper-Replication-2012/.git/index
- Paper-Replication-2012/.git/objects
- Paper-Replication-2012/.git/objects/pack
- Paper-Replication-2012/.git/objects/pack/pack-e3d7da8bfd5056fb6fe7969e44b28509de3575b3.pack
- Paper-Replication-2012/.git/objects/pack/pack-e3d7da8bfd5056fb6fe7969e44b28509de3575b3.idx
- Paper-Replication-2012/.git/objects/info
- Paper-Replication-2012/.git/HEAD
- Paper-Replication-2012/.git/hooks
- Paper-Replication-2012/.git/hooks/pre-commit.sample
- Paper-Replication-2012/.git/hooks/pre-rebase.sample
- Paper-Replication-2012/.git/hooks/applypatch-msg.sample
- Paper-Replication-2012/.git/hooks/prepare-commit-msg.sample
- Paper-Replication-2012/.git/hooks/pre-applypatch.sample
- Paper-Replication-2012/.git/hooks/post-update.sample
- Paper-Replication-2012/.git/hooks/update.sample
- Paper-Replication-2012/.git/hooks/commit-msg.sample
- Paper-Replication-2012/.git/info
- Paper-Replication-2012/.git/info/exclude
- Paper-Replication-2012/Assembly-Overlaps
- Paper-Replication-2012/Assembly-Overlaps/SRS018661-RayMeta.fasta
- Paper-Replication-2012/Assembly-Overlaps/SRS017227-RayMeta.fasta
- Paper-Replication-2012/Assembly-Overlaps/ERS006497-RayMeta.fasta
- Paper-Replication-2012/Assembly-Overlaps/Samples
- Paper-Replication-2012/Assembly-Overlaps/Samples/Start.sh
- Paper-Replication-2012/Assembly-Overlaps/Samples/filter-contigs.py
- Paper-Replication-2012/Assembly-Overlaps/Samples/SRS018661
- Paper-Replication-2012/Assembly-Overlaps/Samples/SRS018661/Reads
- Paper-Replication-2012/Assembly-Overlaps/Samples/SRS018661/Reads/SRR346682_2.fastq.gz
- Paper-Replication-2012/Assembly-Overlaps/Samples/SRS018661/Reads/SRR346659_1.fastq.gz
- Paper-Replication-2012/Assembly-Overlaps/Samples/SRS018661/Reads/SRR346659_2.fastq.gz
- Paper-Replication-2012/Assembly-Overlaps/Samples/SRS018661/Reads/SRR346682_1.fastq.gz
- Paper-Replication-2012/Assembly-Overlaps/Samples/SRS018661/Reads/SRR061564_2.fastq.gz
- Paper-Replication-2012/Assembly-Overlaps/Samples/SRS018661/Reads/SRR346687_2.fastq.gz
- Paper-Replication-2012/Assembly-Overlaps/Samples/SRS018661/Reads/SRR061563_2.fastq.gz
- Paper-Replication-2012/Assembly-Overlaps/Samples/SRS018661/Reads/SRR346687_1.fastq.gz
- Paper-Replication-2012/Assembly-Overlaps/Samples/SRS018661/Reads/SRR061564_1.fastq.gz
- Paper-Replication-2012/Assembly-Overlaps/Samples/SRS018661/Reads/SRR061563_1.fastq.gz
- Paper-Replication-2012/Assembly-Overlaps/Samples/SRS018661/job.sh
- Paper-Replication-2012/Assembly-Overlaps/Samples/SRS018661/Assemblies
- Paper-Replication-2012/Assembly-Overlaps/Samples/SRS018661/Assemblies/MetaVelvet.fasta
- Paper-Replication-2012/Assembly-Overlaps/Samples/SRS018661/Assemblies/RayMeta.fasta
- Paper-Replication-2012/Assembly-Overlaps/Samples/Dump500.sh
- Paper-Replication-2012/Assembly-Overlaps/Samples/ERS006497
- Paper-Replication-2012/Assembly-Overlaps/Samples/ERS006497/Reads
- Paper-Replication-2012/Assembly-Overlaps/Samples/ERS006497/Reads/ERR011103_1.fastq.gz
- Paper-Replication-2012/Assembly-Overlaps/Samples/ERS006497/Reads/ERR011103_2.fastq.gz
- Paper-Replication-2012/Assembly-Overlaps/Samples/ERS006497/Reads/ERR011100_1.fastq.gz
- Paper-Replication-2012/Assembly-Overlaps/Samples/ERS006497/Reads/ERR011101_1.fastq.gz
- Paper-Replication-2012/Assembly-Overlaps/Samples/ERS006497/Reads/ERR011101_2.fastq.gz
- Paper-Replication-2012/Assembly-Overlaps/Samples/ERS006497/Reads/ERR011104_2.fastq.gz
- Paper-Replication-2012/Assembly-Overlaps/Samples/ERS006497/Reads/ERR011099_2.fastq.gz
- Paper-Replication-2012/Assembly-Overlaps/Samples/ERS006497/Reads/ERR011104_1.fastq.gz
- Paper-Replication-2012/Assembly-Overlaps/Samples/ERS006497/Reads/ERR011102_1.fastq.gz
- Paper-Replication-2012/Assembly-Overlaps/Samples/ERS006497/Reads/ERR011100_2.fastq.gz
- Paper-Replication-2012/Assembly-Overlaps/Samples/ERS006497/Reads/ERR011102_2.fastq.gz
- Paper-Replication-2012/Assembly-Overlaps/Samples/ERS006497/Reads/ERR011099_1.fastq.gz
- Paper-Replication-2012/Assembly-Overlaps/Samples/ERS006497/job.sh
- Paper-Replication-2012/Assembly-Overlaps/Samples/ERS006497/Assemblies
- Paper-Replication-2012/Assembly-Overlaps/Samples/ERS006497/Assemblies/MetaVelvet.fasta
- Paper-Replication-2012/Assembly-Overlaps/Samples/ERS006497/Assemblies/RayMeta.fasta
- Paper-Replication-2012/Assembly-Overlaps/Samples/SRS017227
- Paper-Replication-2012/Assembly-Overlaps/Samples/SRS017227/Reads
- Paper-Replication-2012/Assembly-Overlaps/Samples/SRS017227/Reads/SRR041433.fastq.gz
- Paper-Replication-2012/Assembly-Overlaps/Samples/SRS017227/Reads/SRR059861_1.fastq.gz
- Paper-Replication-2012/Assembly-Overlaps/Samples/SRS017227/Reads/SRR059860_1.fastq.gz
- Paper-Replication-2012/Assembly-Overlaps/Samples/SRS017227/Reads/SRR059860_2.fastq.gz
- Paper-Replication-2012/Assembly-Overlaps/Samples/SRS017227/Reads/SRR059861_2.fastq.gz
- Paper-Replication-2012/Assembly-Overlaps/Samples/SRS017227/job.sh
- Paper-Replication-2012/Assembly-Overlaps/Samples/SRS017227/Assemblies
- Paper-Replication-2012/Assembly-Overlaps/Samples/SRS017227/Assemblies/MetaVelvet.fasta
- Paper-Replication-2012/Assembly-Overlaps/Samples/SRS017227/Assemblies/RayMeta.fasta
- Paper-Replication-2012/Assembly-Overlaps/Samples/ERS006494
- Paper-Replication-2012/Assembly-Overlaps/Samples/ERS006494/Reads
- Paper-Replication-2012/Assembly-Overlaps/Samples/ERS006494/Reads/ERR011117_1.fastq.gz
- Paper-Replication-2012/Assembly-Overlaps/Samples/ERS006494/Reads/ERR011123_2.fastq.gz
- Paper-Replication-2012/Assembly-Overlaps/Samples/ERS006494/Reads/ERR011119_1.fastq.gz
- Paper-Replication-2012/Assembly-Overlaps/Samples/ERS006494/Reads/ERR011121_1.fastq.gz
- Paper-Replication-2012/Assembly-Overlaps/Samples/ERS006494/Reads/ERR011120_2.fastq.gz
- Paper-Replication-2012/Assembly-Overlaps/Samples/ERS006494/Reads/ERR011122_2.fastq.gz
- Paper-Replication-2012/Assembly-Overlaps/Samples/ERS006494/Reads/ERR011120_1.fastq.gz
- Paper-Replication-2012/Assembly-Overlaps/Samples/ERS006494/Reads/ERR011121_2.fastq.gz
- Paper-Replication-2012/Assembly-Overlaps/Samples/ERS006494/Reads/ERR011123_1.fastq.gz
- Paper-Replication-2012/Assembly-Overlaps/Samples/ERS006494/Reads/ERR011118_1.fastq.gz
- Paper-Replication-2012/Assembly-Overlaps/Samples/ERS006494/Reads/ERR011119_2.fastq.gz
- Paper-Replication-2012/Assembly-Overlaps/Samples/ERS006494/Reads/ERR011117_2.fastq.gz
- Paper-Replication-2012/Assembly-Overlaps/Samples/ERS006494/Reads/ERR011122_1.fastq.gz
- Paper-Replication-2012/Assembly-Overlaps/Samples/ERS006494/Reads/ERR011118_2.fastq.gz
- Paper-Replication-2012/Assembly-Overlaps/Samples/ERS006494/job.sh
- Paper-Replication-2012/Assembly-Overlaps/Samples/ERS006494/Assemblies
- Paper-Replication-2012/Assembly-Overlaps/Samples/ERS006494/Assemblies/MetaVelvet.fasta
- Paper-Replication-2012/Assembly-Overlaps/Samples/ERS006494/Assemblies/RayMeta.fasta
- Paper-Replication-2012/Assembly-Overlaps/Samples/ERS006592
- Paper-Replication-2012/Assembly-Overlaps/Samples/ERS006592/Reads
- Paper-Replication-2012/Assembly-Overlaps/Samples/ERS006592/Reads/ERR011192_2.fastq.gz
- Paper-Replication-2012/Assembly-Overlaps/Samples/ERS006592/Reads/ERR011192_1.fastq.gz
- Paper-Replication-2012/Assembly-Overlaps/Samples/ERS006592/Reads/ERR011193_2.fastq.gz
- Paper-Replication-2012/Assembly-Overlaps/Samples/ERS006592/Reads/ERR011193_1.fastq.gz
- Paper-Replication-2012/Assembly-Overlaps/Samples/ERS006592/job.sh
- Paper-Replication-2012/Assembly-Overlaps/Samples/ERS006592/Assemblies
- Paper-Replication-2012/Assembly-Overlaps/Samples/ERS006592/Assemblies/MetaVelvet.fasta
- Paper-Replication-2012/Assembly-Overlaps/Samples/ERS006592/Assemblies/RayMeta.fasta
- Paper-Replication-2012/Assembly-Overlaps/Samples/SRS011098
- Paper-Replication-2012/Assembly-Overlaps/Samples/SRS011098/Reads
- Paper-Replication-2012/Assembly-Overlaps/Samples/SRS011098/Reads/SRR062052_1.fastq.gz
- Paper-Replication-2012/Assembly-Overlaps/Samples/SRS011098/Reads/SRR056894.fastq.gz
- Paper-Replication-2012/Assembly-Overlaps/Samples/SRS011098/Reads/SRR062051_2.fastq.gz
- Paper-Replication-2012/Assembly-Overlaps/Samples/SRS011098/Reads/SRR055756.fastq.gz
- Paper-Replication-2012/Assembly-Overlaps/Samples/SRS011098/Reads/SRR062051_1.fastq.gz
- Paper-Replication-2012/Assembly-Overlaps/Samples/SRS011098/Reads/SRR055676.fastq.gz
- Paper-Replication-2012/Assembly-Overlaps/Samples/SRS011098/Reads/SRR056977.fastq.gz
- Paper-Replication-2012/Assembly-Overlaps/Samples/SRS011098/Reads/SRR059327.fastq.gz
- Paper-Replication-2012/Assembly-Overlaps/Samples/SRS011098/Reads/SRR062052_2.fastq.gz
- Paper-Replication-2012/Assembly-Overlaps/Samples/SRS011098/Reads/SRR059326.fastq.gz
- Paper-Replication-2012/Assembly-Overlaps/Samples/SRS011098/job.sh
- Paper-Replication-2012/Assembly-Overlaps/Samples/SRS011098/Assemblies
- Paper-Replication-2012/Assembly-Overlaps/Samples/SRS011098/Assemblies/MetaVelvet.fasta
- Paper-Replication-2012/Assembly-Overlaps/Samples/SRS011098/Assemblies/RayMeta.fasta
- Paper-Replication-2012/Assembly-Overlaps/SRS011098-MetaVelvet.fasta
- Paper-Replication-2012/Assembly-Overlaps/SRS018661-MetaVelvet.fasta
- Paper-Replication-2012/Assembly-Overlaps/SRS017227-MetaVelvet.fasta
- Paper-Replication-2012/Assembly-Overlaps/SRS017227-Reads
- Paper-Replication-2012/Assembly-Overlaps/ERS006592-Reads
- Paper-Replication-2012/Assembly-Overlaps/ERS006592-MetaVelvet.fasta
- Paper-Replication-2012/Assembly-Overlaps/ERS006497-Reads
- Paper-Replication-2012/Assembly-Overlaps/ERS006494-MetaVelvet.fasta
- Paper-Replication-2012/Assembly-Overlaps/ERS006494-RayMeta.fasta
- Paper-Replication-2012/Assembly-Overlaps/MetaVelvet
- Paper-Replication-2012/Assembly-Overlaps/Create-Final-Links.sh
- Paper-Replication-2012/Assembly-Overlaps/SampleList.txt
- Paper-Replication-2012/Assembly-Overlaps/Qin-et-al.-WorkingSet-2012-05-28.real
- Paper-Replication-2012/Assembly-Overlaps/SRS018661-Reads
- Paper-Replication-2012/Assembly-Overlaps/ERS006592-RayMeta.fasta
- Paper-Replication-2012/Assembly-Overlaps/SRS011098-RayMeta.fasta
- Paper-Replication-2012/Assembly-Overlaps/ERS006494-Reads
- Paper-Replication-2012/Assembly-Overlaps/README
- Paper-Replication-2012/Assembly-Overlaps/SRS011098-Reads
- Paper-Replication-2012/Assembly-Overlaps/ERS006497-MetaVelvet.fasta
- Paper-Replication-2012/Assembly-Overlaps/NIH_Human_Microbiome_Project
- Paper-Replication-2012/Assembly-Overlaps/Qin-et-al.-Samples
- Paper-Replication-2012/RayMeta-Assemblies-of-6-NIH-HMP-Samples
- Paper-Replication-2012/RayMeta-Assemblies-of-6-NIH-HMP-Samples/ERS006592.sh
- Paper-Replication-2012/RayMeta-Assemblies-of-6-NIH-HMP-Samples/SampleList.txt
- Paper-Replication-2012/RayMeta-Assemblies-of-6-NIH-HMP-Samples/SRS018661.sh
- Paper-Replication-2012/RayMeta-Assemblies-of-6-NIH-HMP-Samples/README
- Paper-Replication-2012/RayMeta-Assemblies-of-6-NIH-HMP-Samples/SRS011098.sh
- Paper-Replication-2012/RayMeta-Assemblies-of-6-NIH-HMP-Samples/SRS017227.sh
- Paper-Replication-2012/RayMeta-Assemblies-of-6-NIH-HMP-Samples/ERS006497.sh
- Paper-Replication-2012/RayMeta-Assemblies-of-6-NIH-HMP-Samples/ERS006494.sh
- Paper-Replication-2012/Simulation-1000-genomes
- Paper-Replication-2012/Simulation-1000-genomes/Sequencing
- Paper-Replication-2012/Simulation-1000-genomes/Sequencing/Bacteria-Genomes
- Paper-Replication-2012/Simulation-1000-genomes/Sequencing/Expected-Proportions.txt
- Paper-Replication-2012/Simulation-1000-genomes/Sequencing/VirtualSequencingScripts
- Paper-Replication-2012/Simulation-1000-genomes/Sequencing/VirtualSequencingScripts/Job_100.sh
- Paper-Replication-2012/Simulation-1000-genomes/Sequencing/VirtualSequencingScripts/Job_20.sh
- Paper-Replication-2012/Simulation-1000-genomes/Sequencing/VirtualSequencingScripts/Job_13.sh
- Paper-Replication-2012/Simulation-1000-genomes/Sequencing/VirtualSequencingScripts/Job_22.sh
- Paper-Replication-2012/Simulation-1000-genomes/Sequencing/VirtualSequencingScripts/Job_72.sh
- Paper-Replication-2012/Simulation-1000-genomes/Sequencing/VirtualSequencingScripts/Job_63.sh
- Paper-Replication-2012/Simulation-1000-genomes/Sequencing/VirtualSequencingScripts/Job_105.sh
- Paper-Replication-2012/Simulation-1000-genomes/Sequencing/VirtualSequencingScripts/Job_104.sh
- Paper-Replication-2012/Simulation-1000-genomes/Sequencing/VirtualSequencingScripts/Job_65.sh
- Paper-Replication-2012/Simulation-1000-genomes/Sequencing/VirtualSequencingScripts/Job_7.sh
- Paper-Replication-2012/Simulation-1000-genomes/Sequencing/VirtualSequencingScripts/Job_19.sh
- Paper-Replication-2012/Simulation-1000-genomes/Sequencing/VirtualSequencingScripts/Job_55.sh
- Paper-Replication-2012/Simulation-1000-genomes/Sequencing/VirtualSequencingScripts/Job_75.sh
- Paper-Replication-2012/Simulation-1000-genomes/Sequencing/VirtualSequencingScripts/Job_29.sh
- Paper-Replication-2012/Simulation-1000-genomes/Sequencing/VirtualSequencingScripts/Job_107.sh
- Paper-Replication-2012/Simulation-1000-genomes/Sequencing/VirtualSequencingScripts/Job_95.sh
- Paper-Replication-2012/Simulation-1000-genomes/Sequencing/VirtualSequencingScripts/Job_110.sh
- Paper-Replication-2012/Simulation-1000-genomes/Sequencing/VirtualSequencingScripts/Job_54.sh
- Paper-Replication-2012/Simulation-1000-genomes/Sequencing/VirtualSequencingScripts/Job_86.sh
- Paper-Replication-2012/Simulation-1000-genomes/Sequencing/VirtualSequencingScripts/Job_18.sh
- Paper-Replication-2012/Simulation-1000-genomes/Sequencing/VirtualSequencingScripts/Job_36.sh
- Paper-Replication-2012/Simulation-1000-genomes/Sequencing/VirtualSequencingScripts/Job_92.sh
- Paper-Replication-2012/Simulation-1000-genomes/Sequencing/VirtualSequencingScripts/Job_21.sh
- Paper-Replication-2012/Simulation-1000-genomes/Sequencing/VirtualSequencingScripts/Job_87.sh
- Paper-Replication-2012/Simulation-1000-genomes/Sequencing/VirtualSequencingScripts/Job_97.sh
- Paper-Replication-2012/Simulation-1000-genomes/Sequencing/VirtualSequencingScripts/Job_83.sh
- Paper-Replication-2012/Simulation-1000-genomes/Sequencing/VirtualSequencingScripts/Job_79.sh
- Paper-Replication-2012/Simulation-1000-genomes/Sequencing/VirtualSequencingScripts/Job_93.sh
- Paper-Replication-2012/Simulation-1000-genomes/Sequencing/VirtualSequencingScripts/Job_73.sh
- Paper-Replication-2012/Simulation-1000-genomes/Sequencing/VirtualSequencingScripts/Job_62.sh
- Paper-Replication-2012/Simulation-1000-genomes/Sequencing/VirtualSequencingScripts/Job_114.sh
- Paper-Replication-2012/Simulation-1000-genomes/Sequencing/VirtualSequencingScripts/Job_23.sh
- Paper-Replication-2012/Simulation-1000-genomes/Sequencing/VirtualSequencingScripts/Job_119.sh
- Paper-Replication-2012/Simulation-1000-genomes/Sequencing/VirtualSequencingScripts/Job_17.sh
[truncated: 2,984 more entries]
