# Supplementary material for: Ray Meta: scalable de novo metagenome assembly and profiling
Source: Genome Biol. 2012 Dec 22;13(12):R122. doi: 10.1186/gb-2012-13-12-r122 (PMC4056372; doi:10.1186/gb-2012-13-12-r122)
Supplement: Additional file 3 — Documentation and scripts to reproduce all experiments. [file gb-2012-13-12-r122-S3.BZ2 › Paper-Replication-2012/MetaVelvet-Assemblies-of-6-NIH-HMP-Samples/Remove-Sequences-With-Too-Much-Ns.py]

#!/usr/bin/env python
# encoding: utf-8
# author: Sébastien Boisvert

# keep only pairs with read with less than 10 Ns
# this program takes its input from stdin

import sys
maximumN=int(sys.argv[1])

objects=[]

def count(sequence,symbol):
	i=0
	observations=0
	length=len(sequence)

	while i<length:
		if sequence[i]==symbol:
			observations+=1
		i+=1
	
	return observations


for line in sys.stdin:
	objects.append(line.strip())

	if len(objects)==8:
		seq1=objects[1]
		seq2=objects[5]

		if count(seq1,'N') <= maximumN and count(seq2,'N') <= maximumN:
			for i in objects:
				print i
		objects=[]
