# Supplementary material for: Ray Meta: scalable de novo metagenome assembly and profiling
Source: Genome Biol. 2012 Dec 22;13(12):R122. doi: 10.1186/gb-2012-13-12-r122 (PMC4056372; doi:10.1186/gb-2012-13-12-r122)
Supplement: Additional file 3 — Documentation and scripts to reproduce all experiments. [file gb-2012-13-12-r122-S3.BZ2 › Paper-Replication-2012/MetaVelvet-Assemblies-of-6-NIH-HMP-Samples/SRS011098/insert]

211
