# Supplementary material for: Ray Meta: scalable de novo metagenome assembly and profiling
Source: Genome Biol. 2012 Dec 22;13(12):R122. doi: 10.1186/gb-2012-13-12-r122 (PMC4056372; doi:10.1186/gb-2012-13-12-r122)
Supplement: Additional file 3 — Documentation and scripts to reproduce all experiments. [file gb-2012-13-12-r122-S3.BZ2 › Paper-Replication-2012/Software-Validation-on-Mock-Community-Reads/Staggered.Actual.454.txt-NCBI-taxonomy]

# Organism (strain#)-Target 16S copies in PCR
# SRX030842.Ray-Communities-2012-10-21.1-64/BiologicalAbundances/0.Profile.TaxonomyRank=species.tsv
# NCBI taxonomy
Acinetobacter baumannii (ATCC 17978)	0.00313425
Actinomyces odontolyticus (ATCC 17982)	6.39415e-05
Bacillus cereus (ATCC 10987)	0.000969177
Bacteroides vulgatus (ATCC 8482)	3.18212e-05
Candida albicans (SC5314)	0.00
Clostridium beijerinckii (ATCC 51743)	0.0147901
Deinococcus radiodurans (DSM 20539)	0.00209731
Enterococcus faecalis (ATCC 47077)	4.15758e-05
Escherichia coli (ATCC 70096)	0.00471862
Helicobacter pylori (ATCC 700392)	0.00157692
Lactobacillus gasseri (DSM 20243)	4.69242e-05
Listeria monocytogenes (ATCC BAA-679)	0.000403679
Methanobrevibacter smithii (ATCC 35061)	0.0574646
Neisseria meningitidis (ATCC BAA-335)	0.00
Propionibacterium acnes (DSM 16379)	9.43449e-06
Pseudomonas aeruginosa (ATCC 47085)	0.00597821
Rhodobacter sphaeroides (ATCC 17023)	0.211663
Staphylococcus aureus (ATCC BAA-1718)	0.302339
Staphylococcus epidermidis (ATCC 12228)	0.270475
Streptococcus agalactiae (ATCC BAA-611)	0.00514321
Streptococcus mutans (ATCC 700610)	0.110051
Streptococcus pneumoniae (ATCC BAA-334)	3.38493e-05
