# Supplementary material for: Ray Meta: scalable de novo metagenome assembly and profiling
Source: Genome Biol. 2012 Dec 22;13(12):R122. doi: 10.1186/gb-2012-13-12-r122 (PMC4056372; doi:10.1186/gb-2012-13-12-r122)
Supplement: Additional file 3 — Documentation and scripts to reproduce all experiments. [file gb-2012-13-12-r122-S3.BZ2 › Paper-Replication-2012/Software-Validation-on-Mock-Community-Reads/Even.Expected.txt]

# Organism (strain#)-Target 16S copies in PCR
Acinetobacter baumannii (ATCC 17978)	100000
Actinomyces odontolyticus (ATCC 17982)	100000
Bacillus cereus (ATCC 10987)	100000
Bacteroides vulgatus (ATCC 8482)	100000
Candida albicans (SC5314)	1120
Clostridium beijerinckii (ATCC 51743)	100000
Deinococcus radiodurans (DSM 20539)	100000
Enterococcus faecalis (ATCC 47077)	100000
Escherichia coli (ATCC 70096)	100000
Helicobacter pylori (ATCC 700392)	100000
Lactobacillus gasseri (DSM 20243)	100000
Listeria monocytogenes (ATCC BAA-679)	100000
Methanobrevibacter smithii (ATCC 35061)	100000
Neisseria meningitidis (ATCC BAA-335)	100000
Propionibacterium acnes (DSM 16379)	100000
Pseudomonas aeruginosa (ATCC 47085)	100000
Rhodobacter sphaeroides (ATCC 17023)	100000
Staphylococcus aureus (ATCC BAA-1718)	100000
Staphylococcus epidermidis (ATCC 12228)	100000
Streptococcus agalactiae (ATCC BAA-611)	100000
Streptococcus mutans (ATCC 700610)	100000
Streptococcus pneumoniae (ATCC BAA-334)	100000
