# Supplementary material for: Ray Meta: scalable de novo metagenome assembly and profiling
Source: Genome Biol. 2012 Dec 22;13(12):R122. doi: 10.1186/gb-2012-13-12-r122 (PMC4056372; doi:10.1186/gb-2012-13-12-r122)
Supplement: Additional file 3 — Documentation and scripts to reproduce all experiments. [file gb-2012-13-12-r122-S3.BZ2 › Paper-Replication-2012/Software-Validation-on-Mock-Community-Reads/SequenceAbundances-to-tsv.xsl]

<?xml version="1.0" encoding="UTF-8"?>

<xsl:stylesheet version="1.0"
xmlns:xsl="http://www.w3.org/1999/XSL/Transform">

<xsl:output method="text" indent="yes" encoding="utf-8" standalone="yes"/>
<xsl:template match="/">

	<xsl:text>File	proportion
</xsl:text>
      <xsl:for-each select="root/entry">

        <xsl:sort data-type="number" order="descending" select="demultiplexedKmerObservations" />

<xsl:if test="demultiplexedKmerObservations/text() != '0'">

<xsl:value-of select="file"/>

	<xsl:text>	</xsl:text>
          	<xsl:value-of select="proportion"/>

	<xsl:text>
</xsl:text>

</xsl:if>

      </xsl:for-each>
</xsl:template>

</xsl:stylesheet> 
