# Supplementary material for: Ray Meta: scalable de novo metagenome assembly and profiling
Source: Genome Biol. 2012 Dec 22;13(12):R122. doi: 10.1186/gb-2012-13-12-r122 (PMC4056372; doi:10.1186/gb-2012-13-12-r122)
Supplement: Additional file 3 — Documentation and scripts to reproduce all experiments. [file gb-2012-13-12-r122-S3.BZ2 › Paper-Replication-2012/Software-Validation-on-Mock-Community-Reads/Even.Actual.454.txt-NCBI-taxonomy]

# Organism (strain#)-Target 16S copies in PCR
# SRX030841.Ray-Communities-2012-10-21.1-64/BiologicalAbundances/0.Profile.TaxonomyRank=species.tsv
# NCBI taxonomy
Acinetobacter baumannii (ATCC 17978)	0.126078
Actinomyces odontolyticus (ATCC 17982)	0.0323916
Bacillus cereus (ATCC 10987)	0.00293647
Bacteroides vulgatus (ATCC 8482)	0.0214218
Candida albicans (SC5314)	0.00
Clostridium beijerinckii (ATCC 51743)	0.040086
Deinococcus radiodurans (DSM 20539)	0.519506
Enterococcus faecalis (ATCC 47077)	0.0159984
Escherichia coli (ATCC 70096)	0.000916053
Helicobacter pylori (ATCC 700392)	0.0340154
Lactobacillus gasseri (DSM 20243)	0.00020125
Listeria monocytogenes (ATCC BAA-679)	0.0199335
Methanobrevibacter smithii (ATCC 35061)	0.00692995
Neisseria meningitidis (ATCC BAA-335)	0.0121921
Propionibacterium acnes (DSM 16379)	0.000275169
Pseudomonas aeruginosa (ATCC 47085)	0.00159612
Rhodobacter sphaeroides (ATCC 17023)	0.029658
Staphylococcus aureus (ATCC BAA-1718)	0.0364111
Staphylococcus epidermidis (ATCC 12228)	0.0558159
Streptococcus agalactiae (ATCC BAA-611)	0.000662938
Streptococcus mutans (ATCC 700610)	0.0210641
Streptococcus pneumoniae (ATCC BAA-334)	0.0160515
