# Supplementary material for: Ray Meta: scalable de novo metagenome assembly and profiling
Source: Genome Biol. 2012 Dec 22;13(12):R122. doi: 10.1186/gb-2012-13-12-r122 (PMC4056372; doi:10.1186/gb-2012-13-12-r122)
Supplement: Additional file 3 — Documentation and scripts to reproduce all experiments. [file gb-2012-13-12-r122-S3.BZ2 › Paper-Replication-2012/Software-Validation-on-Mock-Community-Reads/Objects.txt]

# Organism (strain#)- copies - genome size (Mb)
Acinetobacter baumannii (ATCC 17978)	5	4.02
Actinomyces odontolyticus (ATCC 17982)	3	2.39
Bacillus cereus (ATCC 10987)	12	5.43
Bacteroides vulgatus (ATCC 8482)	7	5.16
Candida albicans (SC5314)	0	27.56
Clostridium beijerinckii (ATCC 51743)	14	6
Deinococcus radiodurans (DSM 20539)	3	3.28
Enterococcus faecalis (ATCC 47077)	4	3.36
Escherichia coli (ATCC 70096)	7	4.6
Helicobacter pylori (ATCC 700392)	2	1.66
Lactobacillus gasseri (DSM 20243)	6	1.89
Listeria monocytogenes (ATCC BAA-679)	6	2.94
Methanobrevibacter smithii (ATCC 35061)	2	1.85
Neisseria meningitidis (ATCC BAA-335)	4	2.27
Propionibacterium acnes (DSM 16379)	3	2.56
Pseudomonas aeruginosa (ATCC 47085)	4	6.26
Rhodobacter sphaeroides (ATCC 17023)	3	4.6
Staphylococcus aureus (ATCC BAA-1718)	5	2.94
Staphylococcus epidermidis (ATCC 12228)	5	2.49
Streptococcus agalactiae (ATCC BAA-611)	7	2.16
Streptococcus mutans (ATCC 700610)	5	2.03
Streptococcus pneumoniae (ATCC BAA-334)	4	2.16
