# Supplementary material for: Ray Meta: scalable de novo metagenome assembly and profiling
Source: Genome Biol. 2012 Dec 22;13(12):R122. doi: 10.1186/gb-2012-13-12-r122 (PMC4056372; doi:10.1186/gb-2012-13-12-r122)
Supplement: Additional file 3 — Documentation and scripts to reproduce all experiments. [file gb-2012-13-12-r122-S3.BZ2 › Paper-Replication-2012/Software-Validation-on-Mock-Community-Reads/SRX030841.Ray-Communities-2012-10-02.3/BiologicalAbundances/NCBI-Bacteria_DRAFT/SequenceAbundances.xml.tsv]

File	proportion
Actinomyces_odontolyticus_ATCC_17982_uid54529	0.0119474
Staphylococcus_aureus_USA300_TCH959_uid54827	0.00699489
Staphylococcus_aureus_USA300_TCH959_uid54827	0.00573207
Acinetobacter_baumannii_ATCC_19606_uid40853	0.00297707
Staphylococcus_caprae_C87_uid61125	0.00252601
Staphylococcus_epidermidis_SK135_uid42967	0.000487922
Staphylococcus_epidermidis_SK135_uid42967	0.000257323
Lyngbya_majuscula_3L_uid66849	5.8505e-06
Brucella_NF_2653_uid52363	5.37848e-06
