# Supplementary material for: Ray Meta: scalable de novo metagenome assembly and profiling
Source: Genome Biol. 2012 Dec 22;13(12):R122. doi: 10.1186/gb-2012-13-12-r122 (PMC4056372; doi:10.1186/gb-2012-13-12-r122)
Supplement: Additional file 3 — Documentation and scripts to reproduce all experiments. [file gb-2012-13-12-r122-S3.BZ2 › Paper-Replication-2012/Software-Validation-on-Mock-Community-Reads/Template.sh-SRX055380.sh]

#!/bin/bash
#PBS -N SRX055380.Ray-Communities-2012-10-21.1-64
#PBS -o SRX055380.Ray-Communities-2012-10-21.1-64.stdout
#PBS -e SRX055380.Ray-Communities-2012-10-21.1-64.stderr
#PBS -A nne-790-ab
#PBS -l walltime=16:00:00
#PBS -l nodes=8:ppn=8
cd $PBS_O_WORKDIR

#. /mnt/scratch_mp2/corbeil/corbeil_group/software/NGS-Pipelines/LoadModules.sh
. /rap/nne-790-ab/software/NGS-Pipelines/LoadModules.sh

#root=/mnt/scratch_mp2/corbeil/corbeil_group/genomes/
root=/rap/nne-790-ab/genomes/

mpiexec -n 64 \
-output-filename SRX055380.Ray-Communities-2012-10-21.1-64 \
Ray \
 -o \
 SRX055380.Ray-Communities-2012-10-21.1-64 \
 -k \
 21 \
 -s SRX055380.fastq.gz \
  -search \
 $root/EMBL_CDS+GO/EMBL_CDS_Sequences \
 -gene-ontology \
 $root/EMBL_CDS+GO/000-Ontologies.txt \
 $root/EMBL_CDS+GO/000-Annotations.txt \
 -search \
 $root/RayKmerSearchStuff/last-build/ARDB \
 -search \
 $root/RayKmerSearchStuff/last-build/Bacteria-Genomes \
 -search \
 $root/RayKmerSearchStuff/last-build/HumanChromosomes \
 -search \
 $root/RayKmerSearchStuff/last-build/NCBI-Bacteria_DRAFT \
 -search \
 $root/RayKmerSearchStuff/last-build/Viruses-Genomes \
 -with-taxonomy \
 $root/taxonomy/last-build/Genome-to-Taxon.tsv \
 $root/taxonomy/last-build/TreeOfLife-Edges.tsv \
 $root/taxonomy/last-build/Taxon-Names.tsv

mv SRX055380.Ray-Communities-2012-10-21.1-64.* SRX055380.Ray-Communities-2012-10-21.1-64
