# Supplementary material for: Ray Meta: scalable de novo metagenome assembly and profiling
Source: Genome Biol. 2012 Dec 22;13(12):R122. doi: 10.1186/gb-2012-13-12-r122 (PMC4056372; doi:10.1186/gb-2012-13-12-r122)
Supplement: Additional file 3 — Documentation and scripts to reproduce all experiments. [file gb-2012-13-12-r122-S3.BZ2 › Paper-Replication-2012/Software-Validation-on-Mock-Community-Reads/table.tex]

\documentclass{article}
\usepackage{lscape}
\begin{document}
\begin{landscape}
\begin{table}
\caption{Validation of Ray Communities using NIH Human Microbiome Project mock communities.}
The mock communities were described in PAPER and the repository and accession numbers are available therein.\\
\label{TableMocks}
\begin{tabular}{lllllllllll}
\hline
Species & 16S& Genome &  \multicolumn{4}{c}{Even mixture} &  \multicolumn{4}{c}{Staggered mixture} \\
 &copies & length & \multicolumn{2}{c}{Expected} & \multicolumn{2}{c}{Actual nucleotide} & \multicolumn{2}{c}{Expected} & \multicolumn{2}{c}{Actual nucleotide}  \\
       & per & (Mb) & 16S & nucleotide & \multicolumn{2}{c}{proportion} & 16S copies & nucleotide & \multicolumn{2}{c}{proportion}   \\
 & genome &  & copies & proportion & Illumina& 454 & copies & proportion & Illumina & 454 \\
\hline
\textit{Acinetobacter baumannii (ATCC 17978)} & 5 & 4.02  & 100000 & 5.27\% & 12.68\% &  12.60\% & 10000 & 0.26 \%   & 0.14\%  & 0.31\% \\
\textit{Actinomyces odontolyticus (ATCC 17982)} & 3 & 2.39  & 100000 & 5.23\% & 2.80\% &  3.23\% & 1000 & 0.02 \%   & 0.00\%  & 0.00\% \\
\textit{Bacillus cereus (ATCC 10987)} & 12 & 5.43  & 100000 & 2.97\% & 0.17\% &  0.29\% & 100000 & 1.49 \%   & 0.02\%  & 0.09\% \\
\textit{Bacteroides vulgatus (ATCC 8482)} & 7 & 5.16  & 100000 & 4.84\% & 2.40\% &  2.14\% & 1000 & 0.02 \%   & 0.00\%  & 0.00\% \\
\textit{Candida albicans (SC5314)} & 0 & 27.56  & 1120 & 0.00\% & 0.00\% &  0.00\% & 1000 & 0.00 \%   & 0.00\%  & 0.00\% \\
\textit{Clostridium beijerinckii (ATCC 51743)} & 14 & 6.00  & 100000 & 2.81\% & 4.73\% &  4.00\% & 100000 & 1.41 \%   & 0.90\%  & 1.47\% \\
\textit{Deinococcus radiodurans (DSM 20539)} & 3 & 3.28  & 100000 & 7.17\% & 50.06\% &  51.95\% & 1000 & 0.03 \%   & 0.08\%  & 0.20\% \\
\textit{Enterococcus faecalis (ATCC 47077)} & 4 & 3.36  & 100000 & 5.51\% & 1.44\% &  1.59\% & 1000 & 0.02 \%   & 0.00\%  & 0.00\% \\
\textit{Escherichia coli (ATCC 70096)} & 7 & 4.60  & 100000 & 4.31\% & 0.06\% &  0.09\% & 1000000 & 21.73 \%   & 0.35\%  & 0.47\% \\
\textit{Helicobacter pylori (ATCC 700392)} & 2 & 1.66  & 100000 & 5.45\% & 3.56\% &  3.40\% & 10000 & 0.27 \%   & 0.02\%  & 0.15\% \\
\textit{Lactobacillus gasseri (DSM 20243)} & 6 & 1.89  & 100000 & 2.06\% & 0.00\% &  0.02\% & 10000 & 0.10 \%   & 0.00\%  & 0.00\% \\
\textit{Listeria monocytogenes (ATCC BAA-679)} & 6 & 2.94  & 100000 & 3.21\% & 1.77\% &  1.99\% & 10000 & 0.16 \%   & 0.00\%  & 0.04\% \\
\textit{Methanobrevibacter smithii (ATCC 35061)} & 2 & 1.85  & 100000 & 6.07\% & 0.73\% &  0.69\% & 1000000 & 30.59 \%   & 5.52\%  & 5.74\% \\
\textit{Neisseria meningitidis (ATCC BAA-335)} & 4 & 2.27  & 100000 & 3.72\% & 1.00\% &  1.21\% & 10000 & 0.18 \%   & 0.00\%  & 0.00\% \\
\textit{Propionibacterium acnes (DSM 16379)} & 3 & 2.56  & 100000 & 5.60\% & 0.01\% &  0.02\% & 10000 & 0.28 \%   & 0.00\%  & 0.00\% \\
\textit{Pseudomonas aeruginosa (ATCC 47085)} & 4 & 6.26  & 100000 & 10.27\% & 0.07\% &  0.15\% & 100000 & 5.17 \%   & 0.42\%  & 0.59\% \\
\textit{Rhodobacter sphaeroides (ATCC 17023)} & 3 & 4.60  & 100000 & 10.06\% & 3.43\% &  2.96\% & 100000 & 5.07 \%   & 27.23\%  & 21.16\% \\
\textit{Staphylococcus aureus (ATCC BAA-1718)} & 5 & 2.94  & 100000 & 3.86\% & 4.24\% &  3.64\% & 1000000 & 19.45 \%   & 29.25\%  & 30.23\% \\
\textit{Staphylococcus epidermidis (ATCC 12228)} & 5 & 2.49  & 100000 & 3.27\% & 6.22\% &  5.58\% & 100000 & 1.64 \%   & 24.86\%  & 27.04\% \\
\textit{Streptococcus agalactiae (ATCC BAA-611)} & 7 & 2.16  & 100000 & 2.02\% & 0.01\% &  0.06\% & 1000000 & 10.20 \%   & 0.32\%  & 0.51\% \\
\textit{Streptococcus mutans (ATCC 700610)} & 5 & 2.03  & 100000 & 2.66\% & 2.34\% &  2.10\% & 1000 & 0.01 \%   & 10.48\%  & 11.00\% \\
\textit{Streptococcus pneumoniae (ATCC BAA-334)} & 4 & 2.16  & 100000 & 3.54\% & 1.99\% &  1.60\% & 100000 & 1.78 \%   & 0.00\%  & 0.00\% \\
\hline
\end{tabular}
\end{table}
\end{landscape}
\end{document}
