# Supplementary material for: Ray Meta: scalable de novo metagenome assembly and profiling
Source: Genome Biol. 2012 Dec 22;13(12):R122. doi: 10.1186/gb-2012-13-12-r122 (PMC4056372; doi:10.1186/gb-2012-13-12-r122)
Supplement: Additional file 3 — Documentation and scripts to reproduce all experiments. [file gb-2012-13-12-r122-S3.BZ2 › Paper-Replication-2012/Software-Validation-on-Mock-Community-Reads/Even.Actual.Illumina.txt-NCBI-taxonomy]

# Organism (strain#)-Target 16S copies in PCR
# Based on SRX055380.Ray-Communities-2012-10-21.1-64/BiologicalAbundances/0.Profile.TaxonomyRank=species.tsv
# NCBI taxonomy
Acinetobacter baumannii (ATCC 17978)	0.126846
Actinomyces odontolyticus (ATCC 17982)	0.0280892
Bacillus cereus (ATCC 10987)	0.00178172
Bacteroides vulgatus (ATCC 8482)	0.0240609
Candida albicans (SC5314)	0.00
Clostridium beijerinckii (ATCC 51743)	0.0473
Deinococcus radiodurans (DSM 20539)	0.500631
Enterococcus faecalis (ATCC 47077)	0.0144696
Escherichia coli (ATCC 70096)	0.000612722
Helicobacter pylori (ATCC 700392)	0.0356711
Lactobacillus gasseri (DSM 20243)	2.39487e-05
Listeria monocytogenes (ATCC BAA-679)	0.0177764
Methanobrevibacter smithii (ATCC 35061)	0.00733769
Neisseria meningitidis (ATCC BAA-335)	0.0100692
Propionibacterium acnes (DSM 16379)	0.000188426
Pseudomonas aeruginosa (ATCC 47085)	0.000704269
Rhodobacter sphaeroides (ATCC 17023)	0.0343155
Staphylococcus aureus (ATCC BAA-1718)	0.0424122
Staphylococcus epidermidis (ATCC 12228)	0.0622034
Streptococcus agalactiae (ATCC BAA-611)	0.000168591
Streptococcus mutans (ATCC 700610)	0.0234579
Streptococcus pneumoniae (ATCC BAA-334)	0.0199619
