# Supplementary material for: Ray Meta: scalable de novo metagenome assembly and profiling
Source: Genome Biol. 2012 Dec 22;13(12):R122. doi: 10.1186/gb-2012-13-12-r122 (PMC4056372; doi:10.1186/gb-2012-13-12-r122)
Supplement: Additional file 3 — Documentation and scripts to reproduce all experiments. [file gb-2012-13-12-r122-S3.BZ2 › Paper-Replication-2012/Software-Validation-on-Mock-Community-Reads/README]

To validate our software tool, we used

	HMMC - Mock Community 16S & WGS Reads


available at

	http://hmpdacc.org/HMMC/

The project is called "Mock community WGS pilot project" and is at

	http://www.ncbi.nlm.nih.gov/bioproject/48475


There are 4 samples:

- SRX055380
Illumina sequencing of HMP Mock Community even sample

- SRX055381
Illumina sequencing of HMP Mock Community staggered sample

- SRX030841
454 Sequencing of HMP Mock Community even sample

- SRX030842
454 Sequencing of HMP Mock Community staggered sample


Reference:

	Supplementary Table 5 and fetch-answer.sh
	http://www.nature.com/nature/journal/v486/n7402/full/nature11209.html#/supplementary-information


Job files were generated with the provided template.

/mnt/scratch_mp2/corbeil/corbeil_group/software/NGS-Pipelines/GenerateScripts.sh Template.sh SampleList.txt qsub


These files were used to get the actual results for Ray Communities:

./SRX055380.Ray-Communities-2012-10-21.1-64/BiologicalAbundances/0.Profile.TaxonomyRank=species.tsv
./SRX030841.Ray-Communities-2012-10-21.1-64/BiologicalAbundances/0.Profile.TaxonomyRank=species.tsv
./SRX030842.Ray-Communities-2012-10-21.1-64/BiologicalAbundances/0.Profile.TaxonomyRank=species.tsv
./SRX055381.Ray-Communities-2012-10-21.1-64/BiologicalAbundances/0.Profile.TaxonomyRank=species.tsv
