# Supplementary material for: Ray Meta: scalable de novo metagenome assembly and profiling
Source: Genome Biol. 2012 Dec 22;13(12):R122. doi: 10.1186/gb-2012-13-12-r122 (PMC4056372; doi:10.1186/gb-2012-13-12-r122)
Supplement: Additional file 3 — Documentation and scripts to reproduce all experiments. [file gb-2012-13-12-r122-S3.BZ2 › Paper-Replication-2012/Software-Validation-on-Mock-Community-Reads/SRX030842.Ray-Communities-2012-10-02.3/BiologicalAbundances/NCBI-Bacteria_DRAFT/SequenceAbundances.xml.tsv]

File	proportion
Staphylococcus_aureus_USA300_TCH959_uid54827	0.102709
Staphylococcus_aureus_USA300_TCH959_uid54827	0.0979054
Staphylococcus_aureus_USA300_TCH959_uid54827	0.0137879
Staphylococcus_aureus_USA300_TCH959_uid54827	0.00882224
Staphylococcus_aureus_USA300_TCH959_uid54827	0.00381992
Staphylococcus_epidermidis_SK135_uid42967	0.0032431
Staphylococcus_capitis_SK14_uid55415	0.00322757
Staphylococcus_epidermidis_W23144_uid55899	0.00282672
Staphylococcus_epidermidis_SK135_uid42967	0.0023122
Staphylococcus_epidermidis_W23144_uid55899	0.00130093
Staphylococcus_epidermidis_SK135_uid42967	0.00120205
Staphylococcus_epidermidis_M23864_W2_grey__uid46971	0.000729299
Fusobacterium_3_1_27_uid47791	0.000471181
Staphylococcus_aureus_USA300_TCH959_uid54827	5.59386e-05
Actinomyces_odontolyticus_ATCC_17982_uid54529	5.23754e-05
