# Supplementary material for: Ray Meta: scalable de novo metagenome assembly and profiling
Source: Genome Biol. 2012 Dec 22;13(12):R122. doi: 10.1186/gb-2012-13-12-r122 (PMC4056372; doi:10.1186/gb-2012-13-12-r122)
Supplement: Additional file 3 — Documentation and scripts to reproduce all experiments. [file gb-2012-13-12-r122-S3.BZ2 › Paper-Replication-2012/Software-Validation-on-Mock-Community-Reads/Staggered.Expected.txt]

# Organism (strain#)-Target 16S copies in PCR
# based on http://downloads.hmpdacc.org/data/HMMC/HMPRP_sT1-Mock.pdf
# some values are different in 
# http://www.nature.com/nature/journal/v486/n7402/full/nature11209.html#/supplementary-information
Acinetobacter baumannii (ATCC 17978)	10000
Actinomyces odontolyticus (ATCC 17982)	1000
Bacillus cereus (ATCC 10987)	100000
Bacteroides vulgatus (ATCC 8482)	1000
Candida albicans (SC5314)	1000
Clostridium beijerinckii (ATCC 51743)	100000
Deinococcus radiodurans (DSM 20539)	1000
Enterococcus faecalis (ATCC 47077)	1000
Escherichia coli (ATCC 70096)	1000000
Helicobacter pylori (ATCC 700392)	10000
Lactobacillus gasseri (DSM 20243)	10000
Listeria monocytogenes (ATCC BAA-679)	10000
Methanobrevibacter smithii (ATCC 35061)	1000000
Neisseria meningitidis (ATCC BAA-335)	10000
Propionibacterium acnes (DSM 16379)	10000
Pseudomonas aeruginosa (ATCC 47085)	100000
Rhodobacter sphaeroides (ATCC 17023)	100000
Staphylococcus aureus (ATCC BAA-1718)	1000000
Staphylococcus epidermidis (ATCC 12228)	100000
Streptococcus agalactiae (ATCC BAA-611)	1000000
Streptococcus mutans (ATCC 700610)	1000
Streptococcus pneumoniae (ATCC BAA-334)	100000
