# Supplementary material for: Ray Meta: scalable de novo metagenome assembly and profiling
Source: Genome Biol. 2012 Dec 22;13(12):R122. doi: 10.1186/gb-2012-13-12-r122 (PMC4056372; doi:10.1186/gb-2012-13-12-r122)
Supplement: Additional file 3 — Documentation and scripts to reproduce all experiments. [file gb-2012-13-12-r122-S3.BZ2 › Paper-Replication-2012/Assembly-Overlaps/Samples/filter-contigs.py]

#!/usr/bin/env python

import sys

if len(sys.argv)!=4:
	print("usage:")
	print("filter-contigs.py fastaFile.fa minimumLength output.fa")
	sys.exit()

input=open(sys.argv[1])
threshold=int(sys.argv[2])
output=open(sys.argv[3],"w+")

head=""
body=""

p=1
def writeToFile(head,body,output,threshold,p):
	if len(body)>=threshold:
		output.write(">"+str(head)+"\n")
		i=0
		columns=80
		while i<len(body):
			output.write(body[i:(i+columns)]+"\n")
			i+=columns


for line in input:
	if line[0]=='>':
		if head!="":
			writeToFile(head,body,output,threshold,p)
			p+=1
		head=line.strip().replace(">","").split()[0].strip()
		body=""
	else:
		body+=line.strip()

writeToFile(head,body,output,threshold,p)

output.close()
input.close()
