# Supplementary material for: Ray Meta: scalable de novo metagenome assembly and profiling
Source: Genome Biol. 2012 Dec 22;13(12):R122. doi: 10.1186/gb-2012-13-12-r122 (PMC4056372; doi:10.1186/gb-2012-13-12-r122)
Supplement: Additional file 3 — Documentation and scripts to reproduce all experiments. [file gb-2012-13-12-r122-S3.BZ2 › Paper-Replication-2012/Assembly-Overlaps/Samples/Dump500.sh]

#!/bin/bash

minimumLength=500

for i in $(cat ../SampleList.txt)
do
	echo "Sample $i"

	mkdir $i/Assemblies.500

	for j in $(ls $i/Assemblies)
	do
		echo "Set $j"

		./filter-contigs.py $i/Assemblies/$j $minimumLength $i/Assemblies.500/$j
	done
done
