# Supplementary material for: Ray Meta: scalable de novo metagenome assembly and profiling
Source: Genome Biol. 2012 Dec 22;13(12):R122. doi: 10.1186/gb-2012-13-12-r122 (PMC4056372; doi:10.1186/gb-2012-13-12-r122)
Supplement: Additional file 3 — Documentation and scripts to reproduce all experiments. [file gb-2012-13-12-r122-S3.BZ2 › Paper-Replication-2012/Assembly-Overlaps/Samples/SRS017227/job.sh]

#!/bin/bash
#PBS -N SRS017227-overlaps-2012-10-19.1
#PBS -o SRS017227-overlaps-2012-10-19.1.stdout
#PBS -e SRS017227-overlaps-2012-10-19.1.stderr
#PBS -A nne-790-ab
#PBS -l walltime=48:00:00
#PBS -l nodes=12:ppn=8
cd $PBS_O_WORKDIR

source /rap/nne-790-ab/software/NGS-Pipelines/LoadModules.sh

mpiexec -n 96 \
-output-filename SRS017227-overlaps-2012-10-19.1 \
Ray \
-k 31 \
-o SRS017227-overlaps-2012-10-19.1 \
-search Assemblies.500 \
-s Reads/SRR041433.fastq.gz \
-p Reads/SRR059860_1.fastq.gz Reads/SRR059860_2.fastq.gz \
-p Reads/SRR059861_1.fastq.gz Reads/SRR059861_2.fastq.gz \
-one-color-per-file

mv SRS017227-overlaps-2012-10-19.1.* SRS017227-overlaps-2012-10-19.1
