# Supplementary material for: Ray Meta: scalable de novo metagenome assembly and profiling
Source: Genome Biol. 2012 Dec 22;13(12):R122. doi: 10.1186/gb-2012-13-12-r122 (PMC4056372; doi:10.1186/gb-2012-13-12-r122)
Supplement: Additional file 3 — Documentation and scripts to reproduce all experiments. [file gb-2012-13-12-r122-S3.BZ2 › Paper-Replication-2012/Assembly-Overlaps/Create-Final-Links.sh]

mkdir Samples
cd Samples

for i in $(cat ../SampleList.txt)
do
	mkdir $i

	cd $i

	mkdir Reads
	cd Reads
	for j in $(find ../../../$i-Reads/|grep fastq)
	do
		ln -s $j
	done
	cd ..

	mkdir Assemblies
	cd Assemblies
	ln -s ../../../$i-RayMeta.fasta RayMeta.fasta
	ln -s ../../../$i-MetaVelvet.fasta MetaVelvet.fasta
	cd ..

	cd ..
done
