# Supplementary material for: Ray Meta: scalable de novo metagenome assembly and profiling
Source: Genome Biol. 2012 Dec 22;13(12):R122. doi: 10.1186/gb-2012-13-12-r122 (PMC4056372; doi:10.1186/gb-2012-13-12-r122)
Supplement: Additional file 3 — Documentation and scripts to reproduce all experiments. [file gb-2012-13-12-r122-S3.BZ2 › Paper-Replication-2012/Assembly-Overlaps/README]

The overlap between assemblies produced by Ray Meta and MetaVelvet
was done with virtual coloring implemented in Ray. This gives the number
of k-mers unique in each assembly and the number of shared k-mers.

The important files are in Samples/.

The rest are just symbolic links.

You will need to set up symbolic links
