# Supplementary material for: Ray Meta: scalable de novo metagenome assembly and profiling
Source: Genome Biol. 2012 Dec 22;13(12):R122. doi: 10.1186/gb-2012-13-12-r122 (PMC4056372; doi:10.1186/gb-2012-13-12-r122)
Supplement: Additional file 3 — Documentation and scripts to reproduce all experiments. [file gb-2012-13-12-r122-S3.BZ2 › Paper-Replication-2012/RayMeta-Assemblies-of-6-NIH-HMP-Samples/SRS017227.sh]

mpiexec -n 64 Ray \
 -o \
 Assembly \
 -k \
 31 \
 -p \
 Sample/SRR059860_1.fastq.gz \
 Sample/SRR059860_2.fastq.gz \
 -p \
 Sample/SRR059861_1.fastq.gz \
 Sample/SRR059861_2.fastq.gz \
 -s \
 Sample/SRR041433.fastq.gz 
