# Supplementary material for: Ray Meta: scalable de novo metagenome assembly and profiling
Source: Genome Biol. 2012 Dec 22;13(12):R122. doi: 10.1186/gb-2012-13-12-r122 (PMC4056372; doi:10.1186/gb-2012-13-12-r122)
Supplement: Additional file 3 — Documentation and scripts to reproduce all experiments. [file gb-2012-13-12-r122-S3.BZ2 › Paper-Replication-2012/Simulation-1000-genomes/Sequencing/Expected-Proportions.txt]

Pseudogulbenkiania_NH8B_uid73423	0.0161809656566
Methanosaeta_concilii_GP6_uid66207	0.0114416707071
Paenibacillus_polymyxa_SC2_uid59583	0.00934208484848
Myxococcus_fulvus_HW_1_uid68443	0.00809048282828
Desulfotomaculum_carboxydivorans_CO_1_SRB_uid67317	0.00723634814815
Xylella_fastidiosa_M12_uid58763	0.00660585185185
Ruminococcus_albus_7_uid51721	0.00611583030303
Bacillus_anthracis_A0248_uid59385	0.00572083501684
Mesorhizobium_opportunistum_WSM2075_uid40861	0.00539365521886
Corynebacterium_resistens_DSM_45100_uid50555	0.00511687070707
Chlamydia_trachomatis_B_TZ1A828_OT_uid59349	0.00487874478114
Ilyobacter_polytropus_DSM_2926_uid59769	0.00467104242424
Synechococcus_PCC_7002_uid59137	0.00448779259259
Halomicrobium_mukohataei_DSM_12286_uid59107	0.00432454478114
Chloroflexus_aggregans_DSM_9485_uid58621	0.00417790707071
Brachybacterium_faecium_DSM_4810_uid58649	0.00404524107744
Bacillus_clausii_KSM_K16_uid58237	0.00392446060606
Thermocrinis_albus_DSM_14484_uid46231	0.00381389023569
Glaciecola_nitratireducens_FR1064_uid73759	0.00371216835017
Corynebacterium_glutamicum_R_uid58897	0.00361817373737
Acinetobacter_baumannii_ACICU_uid58765	0.00353097643098
Thermoplasma_acidophilum_DSM_1728_uid61573	0.00344979326599
Dichelobacter_nodosus_VCS1703A_uid57643	0.00337396430976
Pseudomonas_aeruginosa_UCBPP_PA14_uid57977	0.00330292592593
Xanthomonas_albilineans_GPE_PC73_uid43163	0.00323619326599
Starkeya_novella_DSM_506_uid48815	0.00317334814815
Pediococcus_pentosaceus_ATCC_25745_uid57981	0.00311402828283
Dyadobacter_fermentans_DSM_18053_uid59049	0.00305791515152
Candidatus_Liberibacter_asiaticus_psy62_uid59227	0.00300472996633
Onion_yellows_phytoplasma_OY_M_uid58015	0.00295422693603
Gluconobacter_oxydans_621H_uid58239	0.00290618720539
Cellulomonas_flavigena_DSM_20109_uid48821	0.00286041750842
Lactobacillus_gasseri_ATCC_33323_uid57687	0.00281674478114
Eggerthella_lenta_DSM_2243_uid59079	0.00277501279461
Rubrobacter_xylanophilus_DSM_9941_uid58057	0.00273508215488
Nitrosococcus_oceani_ATCC_19707_uid58403	0.00269682760943
Haloterrigena_turkmenica_DSM_5511_uid43501	0.00266013468013
Treponema_denticola_ATCC_35405_uid57583	0.0026248989899
Riemerella_anatipestifer_DSM_15868_uid60727	0.00259102828283
Cellvibrio_japonicus_Ueda107_uid59139	0.00255843501684
Buchnera_aphidicola_Bp__Baizongia_pistaciae__uid57827	0.00252704242424
Geobacter_bemidjiensis_Bem_uid58749	0.00249677710438
Halorubrum_lacusprofundi_ATCC_49239_uid58807	0.00246757441077
Listeria_monocytogenes_serotype_4b_F2365_uid57689	0.00243937239057
Methanocaldococcus_vulcanius_M7_uid41131	0.00241211582492
Amycolatopsis_mediterranei_U32_uid50565	0.00238575353535
Methanosarcina_barkeri_Fusaro_uid57715	0.00236023636364
Campylobacter_concisus_13826_uid58667	0.00233552121212
Agrobacterium_vitis_S4_uid58249	0.00231156632997
Atopobium_parvulum_DSM_20469_uid59195	0.00228833400673
Deinococcus_radiodurans_R1_uid57665	0.00226578855219
Lawsonia_intracellularis_PHE_MN1_00_uid61575	0.0022438962963
Escherichia_coli_BW2952_uid59391	0.00222262626263
Enterobacter_638_uid58727	0.00220195084175
Acidobacterium_capsulatum_ATCC_51196_uid59127	0.00218184107744
Borrelia_burgdorferi_B31_uid57581	0.00216227272727
Rhodococcus_opacus_B4_uid13791	0.00214322154882
Haemophilus_somnus_129PT_uid57929	0.00212466464646
Candidatus_Desulforudis_audaxviator_MP104C_uid59067	0.00210658249158
Desulfovibrio_vulgaris_Hildenborough_uid57645	0.00208895353535
Azotobacter_vinelandii_DJ_uid57597	0.00207176026936
Synechocystis_PCC_6803_uid57659	0.00205498451178
halophilic_archaeon_DL31_uid72619	0.00203861010101
Treponema_pallidum_Nichols_uid57585	0.00202262087542
Streptococcus_pneumoniae_G54_uid59167	0.0020070020202
Candidatus_Zinderia_insecticola_CARI_uid52459	0.00199173939394
Desulfovibrio_aespoeensis_Aspo_2_uid42613	0.00197681952862
Lactobacillus_acidophilus_30SC_uid63605	0.00196223030303
Nitrosopumilus_maritimus_SCM1_uid58903	0.00194795959596
Salmonella_bongori_NCTC_12419_uid70155	0.0019339952862
Pseudoxanthomonas_suwonensis_11_1_uid62105	0.00192032727273
Aerococcus_urinae_ACS_120_V_Col10a_uid64757	0.00190694478114
Corynebacterium_variabile_DSM_44702_uid62003	0.00189383905724
Listeria_welshimeri_serovar_6b_SLCC5334_uid61605	0.0018809993266
Xanthomonas_oryzae_MAFF_311018_uid58547	0.00186841683502
Methylobacterium_extorquens_DM4_uid61617	0.00185608417508
Rhodococcus_erythropolis_PR4_uid59019	0.00184399191919
Thiobacillus_denitrificans_ATCC_25259_uid58189	0.00183213333333
_Cellvibrio__gilvus_ATCC_13127_uid68143	0.0018205010101
Bartonella_henselae_Houston_1_uid57745	0.00180908686869
Bradyrhizobium_japonicum_USDA_110_uid57599	0.00179788484848
Wolbachia_endosymbiont_of_Drosophila_melanogaster_uid57851	0.00178688888889
Chlamydophila_pneumoniae_TW_183_uid57997	0.00177609158249
Synechococcus_WH_8102_uid61581	0.00176548821549
Campylobacter_fetus_82_40_uid58545	0.00175507205387
Spirosoma_linguale_DSM_74_uid43413	0.00174483838384
Lactobacillus_kefiranofaciens_ZW3_uid67985	0.00173478181818
Halalkalicoccus_jeotgali_B3_uid50305	0.0017248969697
Streptococcus_thermophilus_LMG_18311_uid58219	0.00171517912458
Campylobacter_jejuni_81116_uid58771	0.00170562356902
Escherichia_coli_O26_H11_11368_uid41021	0.00169622626263
Helicobacter_pylori_SJM180_uid53541	0.00168698249158
Nitrobacter_hamburgensis_X14_uid58293	0.00167788821549
Clostridiales_genomosp__BVAB3_UPII9_5_uid46219	0.00166893939394
Geobacter_FRC_32_uid58543	0.00166013198653
Alteromonas_macleodii__Deep_ecotype__uid58251	0.00165146262626
Thermotoga_RQ2_uid58935	0.00164292794613
Thermoproteus_neutrophilus_V24Sta_uid58421	0.00163452457912
Haemophilus_somnus_2336_uid57979	0.00162624848485
Herbaspirillum_seropedicae_SmR1_uid50427	0.0016180962963
Thermodesulfatator_indicus_DSM_15286_uid68285	0.00161006599327
Escherichia_coli_K_12_substr__MG1655_uid57779	0.00160215420875
Nocardiopsis_dassonvillei_DSM_43111_uid49483	0.00159435824916
Chlamydia_muridarum_Nigg_uid57785	0.00158667407407
Clostridium_botulinum_A_Hall_uid58931	0.0015791003367
Pseudomonas_stutzeri_A1501_uid58641	0.00157163434343
Helicobacter_mustelae_12198_uid46647	0.00156427272727
Opitutus_terrae_PB90_1_uid58965	0.00155701414141
Syntrophomonas_wolfei_Goettingen_uid58179	0.00154985521886
Geobacillus_WCH70_uid59045	0.00154279461279
Candidatus_Tremblaya_princeps_PCIT_uid68741	0.00153582895623
Methylotenera_301_uid49469	0.00152895757576
Listeria_monocytogenes_HCC23_uid59203	0.00152217710438
Bacillus_cellulosilyticus_DSM_2522_uid43329	0.00151548619529
Hyperthermus_butylicus_DSM_5456_uid57755	0.00150888282828
Yersinia_enterocolitica_palearctica_105_5R_r__uid63663	0.00150236498316
Methanococcoides_burtonii_DSM_6242_uid58023	0.00149593063973
Rhodospirillum_centenum_SW_uid58805	0.00148957845118
Leptospira_borgpetersenii_serovar_Hardjo_bovis_L550_uid58507	0.00148330639731
Cronobacter_turicensis_z3032_uid40821	0.00147711313131
Alteromonas_SN2_uid67349	0.001470996633
Anaerococcus_prevotii_DSM_20548_uid59219	0.00146495555556
Isosphaera_pallida_ATCC_43644_uid62207	0.00145898855219
Thermomicrobium_roseum_DSM_5159_uid59341	0.00145309360269
Sanguibacter_keddieii_DSM_10542_uid40845	0.00144726936027
Acidimicrobium_ferrooxidans_DSM_10331_uid59215	0.00144151515152
Gardnerella_vaginalis_ATCC_14019_uid55487	0.00143582828283
Corynebacterium_kroppenstedtii_DSM_44385_uid59411	0.00143020875421
Microbacterium_testaceum_StLB037_uid62789	0.00142465454545
Escherichia_coli_HS_uid58393	0.00141916430976
Pseudomonas_fluorescens_Pf_5_uid57937	0.00141373737374
Streptococcus_pyogenes_SSI_1_uid57895	0.00140837239057
Salmonella_enterica_serovar_Typhi_Ty2_uid57973	0.00140306734007
Campylobacter_jejuni_RM1221_uid57899	0.00139782222222
Polymorphum_gilvum_SL003B_26A1_uid65447	0.00139263569024
Verrucosispora_maris_AB_18_032_uid66297	0.00138750639731
Streptococcus_pasteurianus_ATCC_43144_uid68019	0.00138243299663
Geobacillus_Y412MC61_uid41171	0.00137741548822
Vibrio_cholerae_O1_2010EL_1786_uid78933	0.00137245185185
Erwinia_amylovora_ATCC_49946_uid46943	0.00136754141414
Tropheryma_whipplei_TW08_27_uid57961	0.00136268282828
Rickettsia_felis_URRWXCal2_uid58331	0.00135787676768
Staphylococcus_carnosus_TM300_uid59401	0.00135312053872
Ehrlichia_ruminantium_Welgevonden_uid58013	0.00134841346801
Porphyromonas_gingivalis_TDC60_uid67407	0.00134375622896
Wolinella_succinogenes_DSM_1740_uid61591	0.00133914612795
Syntrophobotulus_glycolicus_DSM_8271_uid63343	0.00133458383838
Pseudoalteromonas_atlantica_T6c_uid58283	0.00133006734007
Xylella_fastidiosa_9a5c_uid57849	0.001325596633
Aeromonas_salmonicida_A449_uid58631	0.00132117037037
Lactobacillus_reuteri_JCM_1112_uid58875	0.00131678855219
Picrophilus_torridus_DSM_9790_uid58041	0.00131244983165
Methanohalophilus_mahii_DSM_5219_uid47313	0.00130815353535
Mycoplasma_penetrans_HF_2_uid57729	0.0013038996633
Thermodesulfobium_narugense_DSM_14796_uid66601	0.00129968619529
_Nostoc_azollae__0708_uid49725	0.00129551380471
Methanothermus_fervidus_DSM_2088_uid60167	0.00129138181818
Streptococcus_suis_P1_7_uid32235	0.00128728821549
Blattabacterium__Blattella_germanica__Bge_uid41533	0.00128323434343
Leuconostoc_citreum_KM20_uid58481	0.00127921750842
Herminiimonas_arsenicoxydans_uid58291	0.00127523905724
Thermoanaerobacter_wiegelii_Rt8_B1_uid52581	0.0012712969697
Methanocaldococcus_FS406_22_uid42499	0.00126739124579
Candidatus_Sulcia_muelleri_CARI_uid52535	0.00126352121212
Pyrococcus_horikoshii_OT3_uid57753	0.00125968619529
Geobacillus_C56_T3_uid49467	0.00125588619529
Streptococcus_pyogenes_MGAS2096_uid58573	0.00125212053872
Ralstonia_solanacearum_CFBP2957_uid50545	0.00124838855219
Desulfurobacterium_thermolithotrophum_DSM_11699_uid63405	0.00124468956229
Ehrlichia_chaffeensis_Arkansas_uid57933	0.00124102356902
Neisseria_gonorrhoeae_FA_1090_uid57611	0.00123738922559
Mycoplasma_genitalium_G37_uid57707	0.00123378720539
Helicobacter_pylori_J99_uid57789	0.00123021616162
Parvularcula_bermudensis_HTCC2503_uid51641	0.00122667609428
Salmonella_enterica_serovar_Choleraesuis_SC_B67_uid58017	0.00122316632997
Clostridium_botulinum_BKT015925_uid66203	0.00121968619529
Methanoculleus_marisnigri_JR1_uid58561	0.00121623569024
Lactobacillus_plantarum_WCFS1_uid62911	0.00121281481481
Sulfurihydrogenibium_azorense_Az_Fu1_uid58121	0.00120942222222
Escherichia_coli_CFT073_uid57915	0.00120605791246
Chlorobium_tepidum_TLS_uid57897	0.00120272188552
Streptococcus_pneumoniae_AP200_uid52453	0.00119941279461
Veillonella_parvula_DSM_2008_uid41927	0.00119613131313
Methanothermobacter_marburgensis_Marburg_uid51637	0.00119287676768
Beutenbergia_cavernae_DSM_12333_uid59047	0.00118964848485
Haliscomenobacter_hydrossis_DSM_1100_uid66777	0.00118644579125
Lactobacillus_buchneri_NRRL_B_30929_uid66205	0.00118326936027
Methanocorpusculum_labreanum_Z_uid58785	0.00118011851852
Burkholderia_mallei_ATCC_23344_uid57725	0.00117699191919
Caldicellulosiruptor_lactoaceticus_6A_uid60575	0.00117389090909
Mycobacterium_vanbaalenii_PYR_1_uid58463	0.00117081346801
Staphylococcus_aureus_MW2_uid57903	0.00116776094276
Rhodopseudomonas_palustris_BisA53_uid58445	0.00116473131313
Geobacter_M18_uid55771	0.00116172592593
Francisella_tularensis_SCHU_S4_uid57589	0.00115874276094
Methylobacillus_flagellatus_KT_uid58049	0.00115578316498
Pseudomonas_fluorescens_SBW25_uid62971	0.00115284579125
Streptococcus_mutans_NN2025_uid46353	0.00114993131313
Legionella_pneumophila_Paris_uid58211	0.00114703838384
Rickettsia_typhi_Wilmington_uid58063	0.00114416700337
Vibrio_cholerae_M66_2_uid59355	0.00114131717172
Chromohalobacter_salexigens_DSM_3043_uid62921	0.00113848888889
Streptococcus_pneumoniae_TIGR4_uid57857	0.00113568148148
Mycoplasma_haemofelis_Langford_1_uid62461	0.00113289427609
Rhodospirillum_rubrum_ATCC_11170_uid57655	0.00113012794613
Marinobacter_aquaeolei_VT8_uid59419	0.00112738114478
Eggerthella_YY7918_uid68707	0.00112465454545
Moorella_thermoacetica_ATCC_39073_uid58051	0.00112194814815
Haemophilus_parainfluenzae_T3T1_uid72801	0.00111926060606
Gluconacetobacter_diazotrophicus_PAl_5_uid61587	0.00111659259259
Thermodesulfobacterium_OPB45_uid68283	0.00111394343434
Acidiphilium_cryptum_JF_5_uid58447	0.00111131313131
Desulfurococcus_kamchatkensis_1221n_uid59133	0.0011087016835
Thermosipho_melanesiensis_BI429_uid58683	0.00110610774411
Streptococcus_oralis_Uo5_uid65449	0.00110353265993
Thiomonas_intermedia_K12_uid48825	0.00110097508418
Pseudomonas_syringae_phaseolicola_1448A_uid58099	0.00109843569024
Aeromonas_hydrophila_ATCC_7966_uid58617	0.00109591313131
Geobacter_M21_uid59037	0.00109340808081
Micromonospora_aurantiaca_ATCC_27029_uid42501	0.00109092053872
gamma_proteobacterium_HdN1_uid51635	0.00108844983165
Bordetella_parapertussis_12822_uid57615	0.0010859952862
Chloroherpeton_thalassium_ATCC_35110_uid59187	0.00108355757576
Thermotoga_maritima_MSB8_uid57723	0.00108113602694
Salmonella_enterica_serovar_Paratyphi_B_SPB7_uid59097	0.00107873131313
Rhodopseudomonas_palustris_HaA2_uid58439	0.00107634208754
Chlorobaculum_parvum_NCIB_8327_uid59185	0.00107396835017
Salinibacter_ruber_DSM_13855_uid58513	0.00107161077441
Chlamydia_trachomatis_A_HAR_13_uid58333	0.00106926801347
Oceanithermus_profundus_DSM_14977_uid60855	0.00106694141414
Xanthomonas_campestris_vesicatoria_85_10_uid58321	0.00106462962963
Dehalococcoides_ethenogenes_195_uid57763	0.00106233265993
Chlamydia_trachomatis_B_Jali20_OT_uid59351	0.00106005050505
Thermaerobacter_marianensis_DSM_12885_uid61727	0.00105778249158
Methanococcus_maripaludis_C6_uid58947	0.00105552996633
Pelotomaculum_thermopropionicum_SI_uid58877	0.00105329090909
Thermotoga_naphthophila_RKU_10_uid42777	0.00105106666667
Pyrobaculum_calidifontis_JCM_11548_uid58787	0.00104885589226
Ehrlichia_ruminantium_Welgevonden_uid58243	0.00104665993266
Staphylococcus_epidermidis_RP62A_uid57663	0.00104447676768
Actinobacillus_succinogenes_130Z_uid58247	0.00104230774411
Ferrimonas_balearica_DSM_9799_uid53371	0.00104015218855
Candidatus_Sulcia_muelleri_DMIN_uid47075	0.00103800942761
Thermovirga_lienii_DSM_17291_uid77129	0.00103588013468
Mycobacterium_bovis_BCG_Pasteur_1173P2_uid58781	0.00103376430976
Ehrlichia_canis_Jake_uid58071	0.00103166060606
Arcobacter_butzleri_RM4018_uid58557	0.00102957037037
Spirochaeta_smaragdinae_DSM_11293_uid51369	0.00102749225589
Shewanella_violacea_DSS12_uid47085	0.00102542693603
Thermococcus_barophilus_MP_uid54733	0.00102337441077
Candidatus_Pelagibacter_IMCC9063_uid66305	0.00102133333333
Desulfotomaculum_ruminis_DSM_2154_uid67507	0.00101930505051
Borrelia_recurrentis_A1_uid58793	0.00101728888889
Bartonella_quintana_Toulouse_uid57635	0.00101528417508
Streptococcus_gordonii_Challis_substr__CH1_uid57667	0.00101329158249
Rhodococcus_equi_103S_uid60171	0.00101131043771
Campylobacter_curvus_525_92_uid58669	0.00100934074074
Sulfolobus_islandicus_M_14_25_uid58849	0.00100738316498
Clostridium_perfringens_SM101_uid58117	0.00100543636364
Arthrobacter_aurescens_TC1_uid58109	0.0010035010101
Stenotrophomonas_maltophilia_R551_3_uid58657	0.00100157643098
Candidatus_Solibacter_usitatus_Ellin6076_uid58139	0.000999663299663
Verminephrobacter_eiseniae_EF01_2_uid58675	0.000997760942761
Hippea_maritima_DSM_10411_uid65267	0.000995869360269
Sulfolobus_islandicus_Y_N_15_51_uid58825	0.000993988552189
Megasphaera_elsdenii_DSM_20460_uid71135	0.000992118518519
Methanoregula_boonei_6A8_uid58815	0.000990259259259
Clostridium_botulinum_A2_Kyoto_uid59229	0.00098841010101
Methanococcus_maripaludis_C5_uid58741	0.000986571043771
Treponema_succinifaciens_DSM_2489_uid65781	0.000984742087542
Anaplasma_marginale_Maries_uid57629	0.000982923905724
Xanthomonas_axonopodis_citri_306_uid57889	0.000981115151515
Streptococcus_parasanguinis_ATCC_15912_uid49313	0.000979316498316
Oscillibacter_valericigenes_uid73895	0.000977527946128
Francisella_TX077308_uid68321	0.000975748821549
Blattabacterium__Periplaneta_americana__BPLAN_uid41287	0.00097397979798
Bifidobacterium_dentium_Bd1_uid43091	0.00097222020202
Listeria_innocua_Clip11262_uid61567	0.00097047003367
Bacillus_amyloliquefaciens_DSM_7_uid53535	0.000968729292929
Bacillus_licheniformis_ATCC_14580_uid58199	0.000966997979798
Cronobacter_sakazakii_ATCC_BAA_894_uid58145	0.000965275420875
Bacillus_coagulans_36D1_uid54335	0.000963562289562
Mycoplasma_mycoides_SC_PG1_uid58031	0.000961858585859
Pseudomonas_aeruginosa_PAO1_uid57945	0.000960163636364
Dehalococcoides_VS_uid42393	0.000958477441077
Brucella_ovis_ATCC_25840_uid58113	0.000956800673401
Methanobrevibacter_smithii_ATCC_35061_uid58827	0.000955131986532
Lactobacillus_acidophilus_NCFM_uid57685	0.000953472727273
Isoptericola_variabilis_225_uid67501	0.000951821548822
Salmonella_enterica_serovar_Paratyphi_C_RKS4594_uid59063	0.000950179124579
Bacillus_anthracis_CDC_684_uid59303	0.000948544781145
Acaryochloris_marina_MBIC11017_uid58167	0.000946919191919
Vibrio_cholerae_O1_biovar_El_Tor_N16961_uid57623	0.000945302356902
Bacillus_cereus_ATCC_14579_uid57975	0.000943692929293
Pedobacter_heparinus_DSM_2366_uid59111	0.000942092255892
Pelagibacterium_halotolerans_B2_uid74393	0.0009404996633
Sideroxydans_lithotrophicus_ES_1_uid46801	0.000938915151515
Psychrobacter_PRwf_1_uid58459	0.000937338047138
Thermus_thermophilus_HB8_uid58223	0.00093576969697
Alicyclobacillus_acidocaldarius_DSM_446_uid59199	0.000934208754209
Candidatus_Blochmannia_vafer_BVAF_uid62083	0.000932655218855
Burkholderia_mallei_NCTC_10229_uid58383	0.00093110976431
Streptomyces_coelicolor_A3_2__uid57801	0.000929572390572
Acetobacter_pasteurianus_IFO_3283_01_uid59279	0.000928041750842
Metallosphaera_sedula_DSM_5348_uid58717	0.000926519191919
Natronomonas_pharaonis_DSM_2160_uid58435	0.000925004040404
Desulfococcus_oleovorans_Hxd3_uid58777	0.000923496296296
Ketogulonicigenium_vulgare_Y25_uid59581	0.000921995959596
Cyanothece_PCC_8801_uid59027	0.000920503030303
Staphylococcus_aureus_JH9_uid58455	0.000919016835017
Spirochaeta_thermophila_DSM_6192_uid53037	0.000917538720539
Mycoplasma_agalactiae_PG2_uid61619	0.000916066666667
Vibrio_fischeri_MJ11_uid58907	0.000914602020202
Thermotoga_lettingae_TMO_uid58419	0.000913144781145
Marinithermus_hydrothermalis_DSM_14884_uid65783	0.000911694276094
Dickeya_zeae_Ech1591_uid59297	0.000910250505051
Clavibacter_michiganensis_NCPPB_382_uid61625	0.000908813468013
Bacillus_atrophaeus_1942_uid59887	0.000907383164983
Yersinia_pseudotuberculosis_IP_32953_uid58157	0.00090596026936
Comamonas_testosteroni_CNB_2_uid62961	0.000904543434343
Mycobacterium_tuberculosis_H37Ra_uid58853	0.000903133333333
Escherichia_coli_O157_H7_EDL933_uid57831	0.00090172996633
Pseudomonas_putida_KT2440_uid57843	0.000900333333333
Rothia_dentocariosa_ATCC_17931_uid49331	0.000898942760943
Staphylococcus_epidermidis_ATCC_12228_uid57861	0.000897558249158
Thermobifida_fusca_YX_uid57703	0.00089618047138
Campylobacter_jejuni_doylei_269_97_uid58671	0.000894809427609
Robiginitalea_biformata_HTCC2501_uid58285	0.000893444444444
Photorhabdus_luminescens_laumondii_TTO1_uid61593	0.000892085521886
Rahnella_Y9602_uid62715	0.000890732659933
Mannheimia_succiniciproducens_MBEL55E_uid58197	0.000889386531987
Thermotoga_neapolitana_DSM_4359_uid59065	0.000888045791246
Porphyromonas_gingivalis_ATCC_33277_uid58879	0.000886711784512
Streptomyces_cattleya_NRRL_8057_uid77117	0.000885383164983
Rhodopseudomonas_palustris_BisB5_uid58441	0.000884060606061
Rhodopseudomonas_palustris_BisB18_uid58443	0.000882744107744
Rhodococcus_jostii_RHA1_uid58325	0.000881433670034
Pelobacter_propionicus_DSM_2379_uid58255	0.000880128619529
Kytococcus_sedentarius_DSM_20547_uid59071	0.00087882962963
Flexistipes_sinusarabici_DSM_4947_uid68147	0.000877536026936
Wigglesworthia_glossinidia_endosymbiont_of_Glossina_brevipalpis_uid57853	0.000876248484848
Oligotropha_carboxidovorans_OM5_uid72795	0.000874966329966
Helicobacter_pylori_B8_uid49873	0.00087369023569
cyanobacterium_UCYN_A_uid43697	0.00087241952862
Thermoanaerobacter_X513_uid53065	0.000871154208754
Yersinia_pestis_KIM_10_uid57875	0.000869894276094
Weeksella_virosa_DSM_16922_uid63627	0.00086863973064
Buchnera_aphidicola_Cc__Cinara_cedri__uid58579	0.000867390572391
Burkholderia_pseudomallei_668_uid58389	0.000866147474747
Salmonella_enterica_serovar_Typhi_CT18_uid57793	0.000864909090909
Caulobacter_K31_uid58551	0.000863676094276
Desulfovibrio_magneticus_RS_1_uid59309	0.000862448484848
Thermotoga_petrophila_RKU_1_uid58655	0.000861225589226
Vibrio_parahaemolyticus_RIMD_2210633_uid57969	0.000860008754209
Pseudomonas_stutzeri_ATCC_17588___LMG_11199_uid68749	0.000858796632997
Thermococcus_gammatolerans_EJ3_uid59389	0.000857589225589
Micavibrio_aeruginosavorus_ARL_13_uid73585	0.000856387205387
Rickettsia_prowazekii_Madrid_E_uid61565	0.000855190572391
Sulfurihydrogenibium_YO3AOP1_uid58855	0.000853998653199
Desulfobacca_acetoxidans_DSM_11109_uid65785	0.000852811447811
Teredinibacter_turnerae_T7901_uid59267	0.00085162962963
Pseudomonas_brassicacearum_NFM421_uid66303	0.000850452525253
Escherichia_coli_S88_uid62979	0.00084928013468
Pectobacterium_wasabiae_WPP163_uid41297	0.000848113131313
Haloarcula_hispanica_ATCC_33960_uid72475	0.00084695016835
Nitrosomonas_eutropha_C91_uid58363	0.000845792592593
Staphylothermus_marinus_F1_uid58719	0.00084463973064
Thermanaerovibrio_acidaminovorans_DSM_6589_uid41925	0.000843490909091
Methylomonas_methanica_MC09_uid67363	0.000842347474747
Thermosediminibacter_oceani_DSM_16646_uid51421	0.000841208080808
Bacillus_selenitireducens_MLS10_uid49513	0.000840074074074
Desulfobulbus_propionicus_DSM_2032_uid62265	0.000838944107744
Desulfotomaculum_acetoxidans_DSM_771_uid59109	0.000837818855219
Prochlorococcus_marinus_MIT_9301_uid58437	0.000836697643098
Shigella_boydii_Sb227_uid58215	0.000835581144781
Borrelia_garinii_PBi_uid58125	0.000834469360269
Mesorhizobium_ciceri_biovar_biserrulae_WSM1271_uid62101	0.000833362289562
Lysinibacillus_sphaericus_C3_41_uid58945	0.000832259259259
Enterobacter_aerogenes_KCTC_2190_uid68103	0.00083116026936
Burkholderia_phytofirmans_PsJN_uid58729	0.000830065993266
Chitinophaga_pinensis_DSM_2588_uid59113	0.000828975757576
Serratia_AS12_uid67315	0.00082789023569
Prochlorococcus_marinus_MIT_9312_uid58357	0.000826808754209
Salinispora_tropica_CNB_440_uid58565	0.000825731313131
Ammonifex_degensii_KC4_uid41053	0.000824658585859
Prochlorococcus_marinus_NATL2A_uid58359	0.000823589225589
Rhizobium_leguminosarum_bv__trifolii_WSM2304_uid58997	0.000822524579125
Paenibacillus_Y412MC10_uid41127	0.000821463973064
Enterobacter_asburiae_LF7a_uid72793	0.000820407407407
Bacteroides_salanitronis_DSM_18170_uid63269	0.000819354882155
Rhizobium_NGR234_uid59081	0.000818306397306
Listeria_monocytogenes_EGD_e_uid61583	0.000817261952862
Burkholderia_cenocepacia_MC0_3_uid58769	0.000816221548822
Caldivirga_maquilingensis_IC_167_uid58711	0.000815185185185
Croceibacter_atlanticus_HTCC2559_uid49661	0.000814152861953
Agrobacterium_tumefaciens_C58_uid57865	0.000813123905724
Clostridium_difficile_630_uid57679	0.0008120996633
Lactobacillus_helveticus_DPC_4571_uid58761	0.000811078787879
Listeria_monocytogenes_08_5923_uid43727	0.000810061279461
Rhizobium_leguminosarum_bv__trifolii_WSM1325_uid58991	0.000809048484848
Thermovibrio_ammonificans_HB_1_uid62095	0.000808039057239
Geobacillus_thermodenitrificans_NG80_2_uid58829	0.000807032996633
Blattabacterium__Mastotermes_darwiniensis__MADAR_uid77127	0.000806030976431
Shewanella_denitrificans_OS217_uid58263	0.000805032996633
Mycobacterium_avium_104_uid57693	0.000804038383838
Brevundimonas_subvibrioides_ATCC_15264_uid42117	0.000803047811448
Streptococcus_salivarius_CCHSS3_uid70481	0.000802060606061
Corynebacterium_glutamicum_ATCC_13032_uid61611	0.000801077441077
Methanosalsum_zhilinae_DSM_4017_uid68249	0.000800096969697
Burkholderia_pseudomallei_1710b_uid58391	0.000799121212121
Pyrobaculum_arsenaticum_DSM_13514_uid58409	0.000798148148148
Bacillus_anthracis_Ames_uid57909	0.000797179124579
Klebsiella_pneumoniae_342_uid59145	0.000796213468013
Sulfuricurvum_kujiense_DSM_16994_uid60789	0.000795251178451
Neisseria_meningitidis_053442_uid58587	0.000794292255892
Pyrococcus_NA2_uid66551	0.000793337373737
Candidatus_Hamiltonella_defensa_5AT__Acyrthosiphon_pisum__uid59289	0.000792385185185
Runella_slithyformis_DSM_19594_uid68317	0.000791437037037
Mycoplasma_hyopneumoniae_232_uid58205	0.000790491582492
Rhodoferax_ferrireducens_T118_uid58353	0.00078955016835
Bordetella_pertussis_Tohama_I_uid57617	0.000788612121212
Thermoanaerobacter_tengcongensis_MB4_uid57813	0.000787676767677
Chlamydia_trachomatis_L2b_UCH_1_proctitis_uid61635	0.000786745454545
Heliobacterium_modesticaldum_Ice1_uid58279	0.000785816835017
Ureaplasma_parvum_serovar_3_ATCC_700970_uid57711	0.000784892255892
Sphingobium_japonicum_UT26S_uid47077	0.00078397037037
Ralstonia_eutropha_JMP134_uid58047	0.000783051851852
Treponema_paraluiscuniculi_Cuniculi_A_uid68447	0.000782136700337
Streptococcus_pneumoniae_70585_uid59125	0.000781224242424
Nitratifractor_salsuginis_DSM_16511_uid62183	0.000780315151515
Clostridium_novyi_NT_uid58643	0.000779409427609
Xenorhabdus_nematophila_ATCC_19061_uid49133	0.000778507070707
Escherichia_coli_O157_H7_Sakai_uid57781	0.000777607407407
Thermobaculum_terrenum_ATCC_BAA_798_uid42011	0.000776711111111
Frankia_CcI3_uid58397	0.000775818181818
Methanosaeta_thermophila_PT_uid58469	0.000774927946128
Parvibaculum_lavamentivorans_DS_1_uid58739	0.00077404040404
Methanobacterium_SWAN_1_uid67359	0.000773156228956
Buchnera_aphidicola_5A__Acyrthosiphon_pisum__uid59285	0.000772275420875
Caldicellulosiruptor_owensensis_OL_uid60165	0.000771397306397
Frankia_EAN1pec_uid58367	0.000770521885522
Streptococcus_sanguinis_SK36_uid58381	0.00076964983165
Syntrophothermus_lipocalidus_DSM_12680_uid49527	0.000768781144781
Bacillus_pseudofirmus_OF4_uid45847	0.000767914478114
Pirellula_staleyi_DSM_6068_uid43209	0.000767051178451
Staphylococcus_aureus_Mu3_uid58817	0.000766191245791
Borrelia_turicatae_91E135_uid58311	0.000765333333333
Frankia_symbiont_of_Datisca_glomerata_uid46257	0.000764478787879
Methanothermococcus_okinawensis_IH1_uid51535	0.000763626936027
Wolbachia_endosymbiont_of_Culex_quinquefasciatus_Pel_uid61645	0.000762777777778
Actinobacillus_pleuropneumoniae_serovar_7_AP76_uid59231	0.000761931986532
Dehalococcoides_CBDB1_uid58413	0.000761088888889
Haemophilus_influenzae_F3047_uid62097	0.000760247811448
Treponema_azotonutricium_ZAS_9_uid67365	0.00075941010101
Roseobacter_litoralis_Och_149_uid54719	0.000758575084175
Shigella_sonnei_Ss046_uid58217	0.000757743434343
Francisella_novicida_U112_uid58499	0.000756913804714
Salinibacter_ruber_M8_uid47323	0.000756086868687
Bacillus_amyloliquefaciens_FZB42_uid58271	0.000755262626263
Brucella_melitensis_ATCC_23457_uid59241	0.000754441077441
Thermosphaera_aggregans_DSM_11486_uid48993	0.000753622895623
Bacillus_cereus_E33L_uid58103	0.000752806734007
Streptococcus_suis_ST3_uid66327	0.000751993265993
Legionella_pneumophila_Lens_uid58209	0.000751182491582
Synechococcus_RCC307_uid61609	0.000750374410774
Klebsiella_variicola_At_22_uid42113	0.000749569023569
Lactobacillus_rhamnosus_GG_uid59313	0.000748765656566
Salmonella_enterica_serovar_Typhimurium_LT2_uid57799	0.000747965656566
Streptobacillus_moniliformis_DSM_12112_uid41863	0.000747167676768
Escherichia_coli_E24377A_uid58395	0.000746372390572
Rhizobium_etli_CIAT_652_uid59115	0.00074557979798
Stackebrandtia_nassauensis_DSM_44728_uid46663	0.000744789225589
Streptococcus_pyogenes_MGAS315_uid57911	0.000744001346801
Erysipelothrix_rhusiopathiae_Fujisawa_uid68021	0.000743216161616
Mycobacterium_bovis_AF2122_97_uid57695	0.000742433670034
Aster_yellows_witches_broom_phytoplasma_AYWB_uid58297	0.000741653198653
Mycoplasma_pulmonis_UAB_CTIP_uid61569	0.000740875420875
Roseiflexus_RS_1_uid58523	0.0007401003367
Streptococcus_dysgalactiae_equisimilis_GGS_124_uid59103	0.000739327272727
Lactobacillus_casei_ATCC_334_uid57985	0.000738556902357
Pusillimonas_T7_7_uid66391	0.000737788552189
Clavibacter_michiganensis_sepedonicus_uid61577	0.000737022895623
Staphylococcus_haemolyticus_JCSC1435_uid62919	0.000736259259259
Bacillus_cereus_03BB102_uid59299	0.000735498316498
Escherichia_fergusonii_ATCC_35469_uid59375	0.00073474006734
Erwinia_pyrifoliae_Ep1_96_uid40659	0.000733983838384
Halopiger_xanaduensis_SH_6_uid68105	0.00073322962963
Rickettsia_japonica_YH_uid73963	0.000732478114478
Psychrobacter_arcticus_273_4_uid58021	0.000731728619529
Desulfurivibrio_alkaliphilus_AHT2_uid49487	0.000730981818182
Novosphingobium_PP1Y_uid67383	0.000730237037037
Ralstonia_pickettii_12D_uid58859	0.000729494276094
Streptococcus_pneumoniae_CGSP14_uid59181	0.000728754208754
Shewanella_loihica_PV_4_uid58349	0.000728016161616
Helicobacter_pylori_G27_uid59305	0.00072728013468
Synechococcus_CC9902_uid58323	0.000726546801347
Oceanobacillus_iheyensis_HTE831_uid57867	0.000725815488215
Idiomarina_loihiensis_L2TR_uid58087	0.000725086195286
Candidatus_Chloracidobacterium_thermophilum_B_uid73587	0.00072435959596
Lacinutrix_5H_3_7_4_uid68067	0.000723635016835
Streptococcus_equi_zooepidemicus_uid59261	0.000722912457912
Bifidobacterium_adolescentis_ATCC_15703_uid58559	0.000722191919192
Aeropyrum_pernix_K1_uid57757	0.000721473400673
Legionella_longbeachae_NSW150_uid46099	0.000720757575758
Xanthomonas_campestris_8004_uid57595	0.000720043771044
Streptococcus_pneumoniae_ATCC_700669_uid59287	0.000719331986532
Helicobacter_pylori_HPAG1_uid58517	0.000718622222222
Mycoplasma_leachii_PG50_uid60849	0.000717914478114
Petrotoga_mobilis_SJ95_uid58747	0.000717208754209
Mycobacterium_smegmatis_MC2_155_uid57701	0.000716505050505
Legionella_pneumophila_Corby_uid58733	0.000715804040404
Paludibacter_propionicigenes_WB4_uid60725	0.000715104377104
Metallosphaera_cuprina_Ar_4_uid66329	0.000714407407407
Xylella_fastidiosa_M23_uid58809	0.000713711784512
Magnetospirillum_magneticum_AMB_1_uid58527	0.000713018855219
Haliangium_ochraceum_DSM_14365_uid41425	0.000712327272727
Bacillus_licheniformis_ATCC_14580_uid58097	0.000711638383838
Acidilobus_saccharovorans_345_15_uid51395	0.000710950841751
Vibrio_anguillarum_775_uid68057	0.000710265319865
Coprothermobacter_proteolyticus_DSM_5265_uid59253	0.000709582491582
Prochlorococcus_marinus_CCMP1375_uid57995	0.000708901010101
Staphylococcus_aureus_JH1_uid58457	0.000708221548822
Ferroglobus_placidus_DSM_10642_uid40863	0.000707544107744
Acidovorax_JS42_uid58427	0.000706868686869
Dehalococcoides_BAV1_uid58477	0.000706195286195
Pseudomonas_fulva_12_X_uid67351	0.000705523905724
Methanocaldococcus_fervens_AG86_uid59347	0.000704853872054
Geobacter_uraniireducens_Rf4_uid58475	0.000704185858586
Vibrio_Ex25_uid41601	0.000703520538721
Clostridium_lentocellum_DSM_5427_uid49117	0.000702856565657
Streptococcus_mitis_B6_uid46097	0.000702193939394
Lactobacillus_reuteri_DSM_20016_uid58471	0.000701534006734
Streptococcus_pseudopneumoniae_IS7493_uid71153	0.000700875420875
Salmonella_enterica_serovar_Paratyphi_A_AKU_12601_uid59269	0.000700218855219
Leptotrichia_buccalis_C_1013_b_uid59211	0.000699564309764
Halobacterium_NRC_1_uid57769	0.000698911111111
Corynebacterium_efficiens_YS_314_uid62905	0.00069825993266
Alkaliphilus_oremlandii_OhILAs_uid58495	0.000697610774411
Lactobacillus_plantarum_ST_III_uid53537	0.000696963636364
Propionibacterium_freudenreichii_shermanii_CIRM_BIA1_uid49535	0.000696317845118
Borrelia_burgdorferi_ZS7_uid59429	0.000695674074074
Borrelia_duttonii_Ly_uid58791	0.000695032323232
Escherichia_coli_O111_H__11128_uid41023	0.000694391919192
Carboxydothermus_hydrogenoformans_Z_2901_uid57821	0.000693752861953
Nitrosomonas_Is79A3_uid68745	0.000693116498316
Mycobacterium_JLS_uid58489	0.000692481481481
Frankia_alni_ACN14a_uid58695	0.000691847811448
Thermoplasma_volcanium_GSS1_uid57751	0.000691216835017
Methylobacterium_extorquens_PA1_uid58821	0.000690586531987
Coriobacterium_glomerans_PW2_uid65787	0.000689958922559
Prochlorococcus_marinus_NATL1A_uid58423	0.000689331986532
Halorhabdus_utahensis_DSM_12940_uid59189	0.000688707744108
Prevotella_denticola_F0289_uid65091	0.000688084848485
Hahella_chejuensis_KCTC_2396_uid58483	0.000687463299663
Candidatus_Ruthia_magnifica_Cm__Calyptogena_magnifica__uid58645	0.000686843771044
Muricauda_ruestringensis_DSM_13258_uid72479	0.000686225589226
Hirschia_baltica_ATCC_49814_uid59365	0.000685609427609
Bacillus_cereus_Q1_uid58529	0.000684994612795
Staphylococcus_aureus_NCTC_8325_uid57795	0.000684381818182
Symbiobacterium_thermophilum_IAM_14863_uid58165	0.00068377037037
Treponema_brennaborense_DSM_12168_uid66607	0.000683160942761
Serratia_AS9_uid67313	0.000682552861953
Klebsiella_pneumoniae_MGH_78578_uid57619	0.000681946127946
Nitrobacter_winogradskyi_Nb_255_uid58295	0.000681341414141
Polynucleobacter_necessarius_STIR1_uid58967	0.000680738047138
Acidobacterium_MP5ACTX9_uid50551	0.000680136700337
Synechococcus_elongatus_PCC_6301_uid58235	0.000679536700337
Xanthomonas_axonopodis_citrumelo_F1_uid73179	0.000678938047138
Caulobacter_segnis_ATCC_21756_uid41709	0.000678341414141
Desulfotomaculum_kuznetsovii_DSM_6115_uid67357	0.000677746127946
Fluviicola_taffensis_DSM_16823_uid65271	0.000677152188552
Lactobacillus_salivarius_UCC118_uid58233	0.00067656026936
Rickettsia_bellii_OSU_85_389_uid58681	0.00067596969697
Rickettsia_rickettsii__Sheila_Smith__uid58027	0.00067538047138
Rhodopseudomonas_palustris_CGA009_uid62901	0.000674792592593
Desulfomicrobium_baculatum_DSM_4028_uid59217	0.000674206734007
Haemophilus_influenzae_Rd_KW20_uid57771	0.000673622222222
Eubacterium_eligens_ATCC_27750_uid59171	0.00067303973064
Geobacter_sulfurreducens_PCA_uid57743	0.000672457912458
Methylocella_silvestris_BL2_uid59433	0.000671878114478
Escherichia_coli_IAI1_uid59377	0.0006712996633
Ignicoccus_hospitalis_KIN4_I_uid58365	0.000670722558923
Delftia_Cs1_4_uid67319	0.000670146801347
Micromonospora_L5_uid45895	0.000669573063973
Methylibium_petroleiphilum_PM1_uid58085	0.000669000673401
Terriglobus_saanensis_SP1PR4_uid53251	0.00066842962963
Xanthomonas_campestris_B100_uid61643	0.00066785993266
Lactobacillus_rhamnosus_Lc_705_uid59315	0.000667291582492
Chlamydophila_abortus_S26_3_uid57963	0.000666725252525
Pantoea_At_9b_uid55845	0.00066615959596
Geobacter_lovleyi_SZ_uid58713	0.000665595959596
Rhodobacter_capsulatus_SB_1003_uid47509	0.000665033670034
Bifidobacterium_longum_JCM_1217_uid62695	0.000664472727273
Sodalis_glossinidius__morsitans__uid58553	0.000663913131313
Bifidobacterium_longum_DJO10A_uid58833	0.000663354882155
Leuconostoc_gasicomitatum_LMG_18811_uid50385	0.000662797979798
Streptococcus_pyogenes_MGAS6180_uid58335	0.000662243097643
Staphylococcus_aureus_N315_uid57837	0.000661688888889
Leptospira_interrogans_serovar_Copenhageni_Fiocruz_L1_130_uid58065	0.000661136026936
Ramlibacter_tataouinensis_TTB310_uid68279	0.000660585185185
Variovorax_paradoxus_EPS_uid62107	0.000660035690236
Streptococcus_pyogenes_M1_GAS_uid57845	0.000659486868687
Staphylococcus_aureus_Newman_uid58839	0.00065894006734
Methylobacterium_populi_BJ001_uid58937	0.000658393939394
Sulfurimonas_autotrophica_DSM_16294_uid53043	0.00065784983165
Salmonella_enterica_serovar_Schwarzengrund_CVM19633_uid58915	0.000657307070707
Caldicellulosiruptor_saccharolyticus_DSM_8903_uid58289	0.000656764983165
Brucella_melitensis_biovar_Abortus_2308_uid62937	0.000656224915825
Denitrovibrio_acetiphilus_DSM_12809_uid46657	0.000655685521886
Leptospira_interrogans_serovar_Lai_56601_uid57881	0.000655148148148
Sulfobacillus_acidophilus_TPY_uid68841	0.000654612121212
Burkholderia_gladioli_BSR3_uid66301	0.000654076767677
Oligotropha_carboxidovorans_OM5_uid59155	0.000653542760943
Brucella_suis_ATCC_23445_uid59015	0.000653010774411
Thermococcus_onnurineus_NA1_uid59043	0.000652479461279
Vibrio_cholerae_MJ_1236_uid59387	0.000651949494949
Pantoea_vagans_C9_1_uid49871	0.000651420875421
Methanotorris_igneus_Kol_5_uid67321	0.000650893602694
Yersinia_pestis_CO92_uid57621	0.000650367676768
Anaeromyxobacter_dehalogenans_2CP_C_uid58135	0.000649843097643
Burkholderia_mallei_NCTC_10247_uid58385	0.00064931986532
Enterococcus_faecalis_V583_uid57669	0.000648797306397
Xanthomonas_campestris_ATCC_33913_uid57887	0.000648276767677
Pseudomonas_mendocina_ymp_uid58723	0.000647756902357
Acidaminococcus_intestini_RyC_MR95_uid74445	0.000647238383838
Klebsiella_pneumoniae_NTUH_K2044_uid59073	0.000646721212121
Bacillus_anthracis__Ames_Ancestor__uid58083	0.000646205387205
Methylovorus_MP688_uid60723	0.000645690909091
Methanocaldococcus_jannaschii_DSM_2661_uid57713	0.000645177104377
Rickettsia_peacockii_Rustic_uid59301	0.000644665319865
Geodermatophilus_obscurus_DSM_43160_uid43725	0.000644154208754
Methylobacterium_nodulans_ORS_2060_uid59023	0.000643644444444
Aeromonas_veronii_B565_uid66323	0.000643135353535
Clostridium_difficile_R20291_uid40921	0.000642628282828
Candidatus_Azobacteroides_pseudotrichonymphae_genomovar__CFP2_uid59163	0.000642121885522
Ralstonia_solanacearum_GMI1000_uid57593	0.000641616835017
Nitratiruptor_SB155_2_uid58861	0.000641113131313
Exiguobacterium_sibiricum_255_15_uid58053	0.000640610774411
Buchnera_aphidicola__Cinara_tujafilina__uid68101	0.000640109090909
Thermus_scotoductus_SA_01_uid62273	0.000639608754209
Lactobacillus_sakei_23K_uid58281	0.00063910976431
Streptococcus_pyogenes_MGAS10270_uid58571	0.000638611447811
Sulfurimonas_denitrificans_DSM_1251_uid58185	0.000638115151515
Thermoanaerobacter_pseudethanolicus_ATCC_33223_uid58339	0.00063761952862
Anaeromyxobacter_dehalogenans_2CP_1_uid58989	0.000637124579125
Shewanella_oneidensis_MR_1_uid57949	0.000636631649832
Ehrlichia_ruminantium_Gardel_uid58245	0.000636139393939
Pseudomonas_syringae_tomato_DC3000_uid57967	0.000635648484848
Jonesia_denitrificans_DSM_20603_uid59053	0.000635158249158
Staphylococcus_aureus_USA300_TCH1516_uid58925	0.000634669360269
Vibrio_fischeri_ES114_uid58163	0.000634181818182
Shewanella_baltica_OS195_uid58261	0.000633695622896
Burkholderia_CCGE1003_uid46253	0.00063321010101
Mycobacterium_avium_paratuberculosis_K_10_uid57699	0.000632725925926
Desulfohalobium_retbaense_DSM_5692_uid59183	0.000632242424242
Acholeplasma_laidlawii_PG_8A_uid58901	0.00063176026936
Neorickettsia_risticii_Illinois_uid58889	0.000631279461279
Moraxella_catarrhalis_RH4_uid48809	0.0006308
Akkermansia_muciniphila_ATCC_BAA_835_uid58985	0.000630321212121
Streptococcus_mutans_UA159_uid57947	0.000629843097643
Escherichia_coli__BL21_Gold_DE3_pLysS_AG__uid59245	0.000629366329966
Roseobacter_denitrificans_OCh_114_uid58597	0.000628890909091
Conexibacter_woesei_DSM_14684_uid43467	0.000628416835017
Edwardsiella_ictaluri_93_146_uid59403	0.000627943434343
Sinorhizobium_medicae_WSM419_uid58549	0.000627470707071
Deinococcus_proteolyticus_MRP_uid63399	0.000627
Methanococcus_maripaludis_C7_uid58847	0.000626529292929
Cytophaga_hutchinsonii_ATCC_33406_uid57651	0.000626060606061
Marivirga_tractuosa_DSM_4126_uid60837	0.000625592592593
Xylanimonas_cellulosilytica_DSM_15894_uid41935	0.000625125252525
Streptococcus_pneumoniae_TCH8431_19A_uid49735	0.000624659259259
Burkholderia_phymatum_STM815_uid58699	0.000624194612795
Leuconostoc_kimchii_IMSNU_11154_uid48589	0.000623730639731
Bacillus_cereus_G9842_uid58759	0.000623267340067
Roseiflexus_castenholzii_DSM_13941_uid58287	0.000622805387205
Desulfurococcus_mucosus_DSM_2162_uid62227	0.000622344781145
Brucella_suis_1330_uid57927	0.000621884848485
Pseudomonas_syringae_B728a_uid57931	0.000621426262626
Clostridium_cellulovorans_743B_uid51503	0.000620968350168
Methanosphaera_stadtmanae_DSM_3091_uid58407	0.000620511784512
Thermodesulfovibrio_yellowstonii_DSM_11347_uid59257	0.000620055892256
Yersinia_pestis_Antiqua_uid58607	0.000619601346801
Kocuria_rhizophila_DC2201_uid59099	0.000619147474747
Bacteroides_vulgatus_ATCC_8482_uid58253	0.000618694949495
Baumannia_cicadellinicola_Hc__Homalodisca_coagulata__uid58111	0.000618243097643
Truepera_radiovictrix_DSM_17093_uid49533	0.000617791919192
Burkholderia_JV3_uid72473	0.000617342087542
Pseudoalteromonas_SM9913_uid61247	0.000616893602694
Dickeya_dadantii_Ech586_uid42519	0.000616445791246
Clostridium_SY8519_uid68705	0.000615998653199
Yersinia_pseudotuberculosis_YPIII_uid59151	0.000615552861953
Candidatus_Blochmannia_floridanus_uid57999	0.000615107744108
Maricaulis_maris_MCS10_uid58689	0.000614663973064
Yersinia_pseudotuberculosis_PB1__uid59153	0.000614220875421
Rickettsia_rickettsii_Iowa_uid58961	0.000613779124579
Ureaplasma_urealyticum_serovar_10_ATCC_33699_uid59011	0.000613338047138
Neisseria_gonorrhoeae_NCCP11945_uid59191	0.000612897643098
Francisella_tularensis_FSC198_uid58693	0.000612458585859
Zymomonas_mobilis_ZM4_uid58095	0.00061202020202
Escherichia_coli_B_REL606_uid58803	0.000611583164983
Staphylococcus_aureus_MRSA252_uid57839	0.000611146801347
Tepidanaerobacter_Re1_uid66873	0.000610711111111
Synechococcus_CC9311_uid58123	0.000610276767677
Edwardsiella_tarda_EIB202_uid41819	0.000609843097643
Lactobacillus_johnsonii_FI9785_uid41735	0.00060941010101
Campylobacter_hominis_ATCC_BAA_381_uid58981	0.000608978451178
Escherichia_coli_APEC_O1_uid58623	0.000608548148148
Phenylobacterium_zucineum_HLK1_uid58959	0.000608117845118
Bifidobacterium_animalis_lactis_Bl_04_uid59359	0.000607688888889
Mycoplasma_pneumoniae_M129_uid57709	0.000607260606061
Francisella_philomiragia_ATCC_25017_uid59105	0.000606833670034
Shewanella_baltica_OS185_uid58743	0.000606407407407
Ignisphaera_aggregans_DSM_17230_uid51875	0.000605981818182
Staphylococcus_aureus_ED98_uid41455	0.000605557575758
Mycoplasma_bovis_PG45_uid60859	0.000605134006734
Haloquadratum_walsbyi_DSM_16790_uid58673	0.000604711111111
Yersinia_pestis_Pestoides_F_uid58619	0.00060428956229
Elusimicrobium_minutum_Pei191_uid58949	0.000603868013468
Staphylothermus_hellenicus_DSM_12710_uid45893	0.000603448484848
Rhodobacter_sphaeroides_2_4_1_uid57653	0.000603028956229
Taylorella_asinigenitalis_MCE3_uid73771	0.000602610774411
Halothiobacillus_neapolitanus_c2_uid41317	0.000602193265993
Propionibacterium_acnes_KPA171202_uid58101	0.000601776430976
Xylella_fastidiosa_Temecula1_uid57869	0.000601360942761
Lactobacillus_casei_Zhang_uid50673	0.000600946127946
Desulfitobacterium_hafniense_Y51_uid58605	0.000600531986532
Cyanothece_ATCC_51142_uid59013	0.000600118518519
Buchnera_aphidicola_Tuc7__Acyrthosiphon_pisum__uid59283	0.000599706397306
Shewanella_sediminis_HAW_EB3_uid58835	0.000599294949495
Polynucleobacter_necessarius_asymbioticus_QLW_P1DMWA_1_uid58611	0.000598884175084
Borrelia_hermsii_DAH_uid59225	0.000598474747475
Bifidobacterium_animalis_lactis_AD011_uid58911	0.000598065993266
Bacillus_subtilis_BSn5_uid62463	0.000597657912458
Campylobacter_jejuni_NCTC_11168_uid57587	0.000597250505051
Burkholderia_ambifaria_AMMD_uid58303	0.000596843771044
Lactococcus_lactis_cremoris_MG1363_uid58837	0.000596438383838
Ralstonia_solanacearum_PSI07_uid50539	0.000596033670034
Arcobacter_nitrofigilis_DSM_7299_uid49001	0.00059562962963
Caulobacter_crescentus_CB15_uid57891	0.000595226262626
Bdellovibrio_bacteriovorus_HD100_uid61595	0.000594824242424
Pedobacter_saltans_DSM_12145_uid61349	0.000594422895623
Marinomonas_MWYL1_uid58715	0.000594022222222
Bradyrhizobium_BTAi1_uid58505	0.000593622222222
Burkholderia_ambifaria_MC40_6_uid58701	0.000593222895623
Burkholderia_multivorans_ATCC_17616_uid58909	0.000592824915825
Collimonas_fungivorans_Ter331_uid70793	0.000592426936027
Nanoarchaeum_equitans_Kin4_M_uid58009	0.00059203030303
Butyrivibrio_proteoclasticus_B316_uid51489	0.000591635016835
Streptomyces_SirexAA_E_uid72627	0.00059123973064
Shigella_flexneri_2a_301_uid62907	0.000590845117845
Burkholderia_glumae_BGR1_uid59397	0.000590451851852
Chlamydia_trachomatis_L2c_uid68843	0.000590059259259
Thermosynechococcus_elongatus_BP_1_uid57907	0.000589667340067
Desulfotalea_psychrophila_LSv54_uid58153	0.000589276094276
Burkholderia_vietnamiensis_G4_uid58075	0.000588885521886
Gardnerella_vaginalis_409_05_uid43211	0.000588496296296
Candidatus_Midichloria_mitochondrii_IricVA_uid68687	0.000588107070707
Borrelia_bissettii_DN127_uid71231	0.000587719191919
Mycobacterium_africanum_GM041182_uid68839	0.000587331986532
Sulfolobus_tokodaii_7_uid57807	0.000586945454545
Sulfolobus_islandicus_M_16_27_uid58851	0.00058655959596
Methanococcus_maripaludis_X1_uid70729	0.000586174410774
Sorangium_cellulosum__So_ce_56__uid61629	0.000585790572391
Zobellia_galactanivorans_uid70621	0.000585406734007
Methylobacterium_chloromethanicum_CM4_uid58933	0.000585024242424
Desulfovibrio_alaskensis_G20_uid57941	0.000584641750842
Thermoproteus_tenax_Kra_1_uid74443	0.000584260606061
Bacillus_subtilis_168_uid57675	0.00058388013468
Helicobacter_pylori_P12_uid59327	0.0005835003367
Streptococcus_suis_05ZYH33_uid58663	0.000583121212121
Escherichia_coli_ED1a_uid59379	0.000582743434343
Thermoanaerobacter_brockii_finnii_Ako_1_uid55639	0.000582365656566
Arthrobacter_arilaitensis_Re117_uid53509	0.000581988552189
Methanopyrus_kandleri_AV19_uid57883	0.000581612794613
Bifidobacterium_bifidum_S17_uid59545	0.000581237710438
Escherichia_coli_UMN026_uid62981	0.000580862626263
Bacillus_thuringiensis_BMB171_uid49135	0.000580488888889
Burkholderia_CCGE1002_uid42523	0.000580115824916
Ruegeria_pomeroyi_DSS_3_uid57863	0.000579743434343
Pyrobaculum_aerophilum_IM2_uid57727	0.000579371717172
Asticcacaulis_excentricus_CB_48_uid55641	0.000579000673401
Neisseria_meningitidis_alpha14_uid61649	0.00057863030303
Thermofilum_pendens_Hrk_5_uid58563	0.000578260606061
Jannaschia_CCS1_uid58147	0.000577891582492
Francisella_tularensis_holarctica_FTNF002_00_uid58999	0.000577523232323
Shigella_dysenteriae_Sd197_uid58213	0.000577156228956
Streptococcus_thermophilus_LMD_9_uid58327	0.000576789225589
Methanococcus_vannielii_SB_uid58767	0.000576422895623
Shewanella_baltica_OS155_uid58259	0.000576057912458
Propionibacterium_acnes_SK137_uid48071	0.000575692929293
Bacillus_subtilis_spizizenii_W23_uid51879	0.000575328619529
Achromobacter_xylosoxidans_A8_uid59899	0.000574965656566
Ochrobactrum_anthropi_ATCC_49188_uid58921	0.000574602693603
Rhodomicrobium_vannielii_ATCC_17100_uid43247	0.000574241077441
Cenarchaeum_symbiosum_A_uid61411	0.000573879461279
Halomonas_elongata_DSM_2581_uid52781	0.000573519191919
Burkholderia_pseudomallei_K96243_uid57733	0.000573158922559
Bartonella_tribocorum_CIP_105476_uid59129	0.0005728
Haemophilus_parasuis_SH0165_uid59273	0.000572441750842
Rickettsia_akari_Hartford_uid58161	0.000572083501684
Streptomyces_violaceusniger_Tu_4113_uid52609	0.000571726599327
Candidatus_Blochmannia_pennsylvanicus_BPEN_uid58329	0.00057136969697
Halogeometricum_borinquense_DSM_11551_uid54919	0.000571014141414
Pectobacterium_carotovorum_PC1_uid59295	0.000570658585859
Parabacteroides_distasonis_ATCC_8503_uid58301	0.000570304377104
Acidithiobacillus_ferrooxidans_ATCC_53993_uid58613	0.00056995016835
Desulfotomaculum_reducens_MI_1_uid58277	0.000569596632997
Caldicellulosiruptor_kristjanssonii_177R1B_uid60393	0.000569244444444
Photorhabdus_asymbiotica_ATCC_43949_uid59243	0.000568892255892
Flavobacteriales_bacterium_HTCC2170_uid51877	0.000568541414141
Shewanella_halifaxensis_HAW_EB4_uid59007	0.000568190572391
Planctomyces_brasiliensis_DSM_5305_uid60583	0.00056784040404
Mesoplasma_florum_L1_uid58055	0.000567490909091
Clostridium_phytofermentans_ISDg_uid58519	0.000567142760943
Streptosporangium_roseum_DSM_43021_uid42521	0.000566794612795
Agrobacterium_H13_3_uid63403	0.000566447138047
Shewanella_MR_4_uid58345	0.0005661003367
Acinetobacter_baumannii_AB307_0294_uid59271	0.000565754208754
Shewanella_W3_18_1_uid58341	0.000565408754209
Spirochaeta_coccoides_DSM_17374_uid66331	0.000565063973064
Pyrococcus_abyssi_GE5_uid62903	0.00056471986532
Escherichia_coli_UTI89_uid58541	0.000564375757576
Francisella_tularensis_holarctica_OSU18_uid58687	0.000564032996633
Burkholderia_cenocepacia_AU_1054_uid58371	0.000563690909091
Halobacterium_salinarum_R1_uid61571	0.000563348821549
Kosmotoga_olearia_TBF_19_5_1_uid59205	0.000563008080808
Streptococcus_agalactiae_A909_uid57935	0.000562667340067
Nakamurella_multipartita_DSM_44233_uid59221	0.000562327272727
Escherichia_coli_55989_uid59383	0.000561987878788
Clostridium_botulinum_F_Langeland_uid58929	0.00056164983165
Corynebacterium_glutamicum_ATCC_13032_uid57905	0.000561311784512
Acidaminococcus_fermentans_DSM_20731_uid43471	0.000560973737374
Aliivibrio_salmonicida_LFI1238_uid59251	0.000560637037037
Cyanothece_PCC_7822_uid52547	0.000560301010101
Chlamydophila_caviae_GPIC_uid57783	0.000559965656566
Cellulophaga_lytica_DSM_7489_uid63401	0.00055963030303
Mycoplasma_suis_KI3806_uid63665	0.000559296296296
Thermoproteus_uzoniensis_768_20_uid65089	0.000558962289562
Sphaerobacter_thermophilus_DSM_20745_uid41997	0.000558628956229
Methylobacterium_extorquens_AM1_uid57605	0.000558296296296
Saccharophagus_degradans_2_40_uid57921	0.000557964309764
Orientia_tsutsugamushi_Boryong_uid61621	0.000557632996633
Escherichia_coli_O127_H6_E2348_69_uid59343	0.000557302356902
Bifidobacterium_longum_infantis_157F_uid62693	0.000556971717172
Kitasatospora_setae_KM_6054_uid77027	0.000556642424242
Staphylococcus_pseudintermedius_HKU10_03_uid62125	0.000556313131313
Campylobacter_lari_RM2100_uid58115	0.000555984511785
Magnetococcus_MC_1_uid57833	0.000555656565657
Desulfovibrio_salexigens_DSM_2638_uid59223	0.000555329292929
Treponema_primitia_ZAS_2_uid67367	0.000555002693603
Bacteroides_fragilis_NCTC_9343_uid57639	0.000554676094276
Deinococcus_deserti_VCD115_uid58615	0.000554350841751
Aggregatibacter_aphrophilus_NJ8700_uid59407	0.000554025589226
Colwellia_psychrerythraea_34H_uid57855	0.000553701010101
Thioalkalivibrio_sulfidophilus_HL_EbGr7_uid59179	0.000553377104377
Acidothermus_cellulolyticus_11B_uid58501	0.000553053872054
Rhodopirellula_baltica_SH_1_uid61589	0.000552731313131
Methylotenera_mobilis_JLW8_uid59373	0.000552408754209
Pseudomonas_fluorescens_Pf0_1_uid57591	0.000552087542088
Arthrobacter_chlorophenolicus_A6_uid58969	0.000551766329966
Thermotoga_thermarum_DSM_5069_uid68449	0.000551445791246
Finegoldia_magna_ATCC_29328_uid58867	0.000551125925926
Bacillus_cereus_biovar_anthracis_CI_uid50615	0.000550806734007
Rickettsia_canadensis_McKiel_uid58159	0.000550487542088
Chlamydophila_pecorum_E58_uid66295	0.000550169023569
Mycobacterium_tuberculosis_H37Rv_uid57777	0.000549851851852
Proteus_mirabilis_HI4320_uid61599	0.000549534680135
Cupriavidus_metallidurans_CH34_uid57815	0.000549217508418
Clostridium_botulinum_B1_Okra_uid59147	0.000548901683502
Mycoplasma_bovis_Hubei_1_uid68691	0.000548585858586
Enterobacter_cloacae_SCF1_uid59969	0.000548271380471
Wolbachia_wRi_uid59371	0.000547956902357
Myxococcus_xanthus_DK_1622_uid58003	0.000547642424242
Streptococcus_pyogenes_NZ131_uid59035	0.000547329292929
Shewanella_ANA_3_uid58347	0.000547016161616
Clostridium_beijerinckii_NCIMB_8052_uid58137	0.000546704377104
Candidatus_Amoebophilus_asiaticus_5a2_uid58963	0.000546392592593
Burkholderia_cenocepacia_J2315_uid57953	0.000546080808081
Weissella_koreensis_KACC_15510_uid68837	0.00054577037037
Ralstonia_pickettii_12J_uid58737	0.00054545993266
Staphylococcus_saprophyticus_ATCC_15305_uid58411	0.000545150841751
Thermococcus_sibiricus_MM_739_uid59399	0.000544841750842
Streptococcus_pyogenes_MGAS9429_uid58569	0.000544532659933
Planctomyces_limnophilus_DSM_3776_uid48643	0.000544224915825
Cyclobacterium_marinum_DSM_745_uid71485	0.000543917171717
Methanobacterium_AL_21_uid63623	0.00054361010101
Odoribacter_splanchnicus_DSM_20712_uid63397	0.000543303703704
Methanococcus_voltae_A3_uid49529	0.000542997979798
Chlamydia_trachomatis_434_Bu_uid61633	0.000542692255892
Mycoplasma_hyopneumoniae_7448_uid58039	0.000542387205387
Novosphingobium_aromaticivorans_DSM_12444_uid57747	0.000542082828283
Rhodothermus_marinus_DSM_4252_uid41729	0.000541779124579
Burkholderia_mallei_SAVP1_uid58387	0.000541475420875
Mycoplasma_hominis_ATCC_23114_uid41875	0.000541172390572
Xanthobacter_autotrophicus_Py2_uid58453	0.00054087003367
Methylococcus_capsulatus_Bath_uid57607	0.000540568350168
Mycobacterium_Spyr1_uid61403	0.000540266666667
Marinomonas_posidonica_IVIA_Po_181_uid67323	0.000539965656566
Chlamydophila_felis_Fe_C_56_uid57971	0.000539665319865
Candidatus_Protochlamydia_amoebophila_UWE25_uid58079	0.000539365656566
Pseudoxanthomonas_spadix_BD_a59_uid75113	0.000539065993266
Saccharomonospora_viridis_DSM_43017_uid59055	0.000538767003367
Streptococcus_pneumoniae_R6_uid57859	0.000538468686869
Chlamydophila_psittaci_6BC_uid63621	0.000538171043771
Gluconacetobacter_xylinus_NBRC_3288_uid46523	0.000537873400673
Salmonella_enterica_serovar_Paratyphi_A_ATCC_9150_uid58201	0.000537576430976
Roseburia_hominis_A2_183_uid73419	0.00053728013468
Burkholderia_rhizoxinica_HKI_454_uid60487	0.000536984511785
Bacillus_cereus_ATCC_10987_uid57673	0.000536688888889
Yersinia_pseudotuberculosis_IP_31758_uid58487	0.000536393939394
Mycobacterium_leprae_Br4923_uid59293	0.000536098989899
Lactobacillus_casei_BL23_uid59237	0.000535805387205
Lactobacillus_delbrueckii_bulgaricus_ND02_uid60621	0.000535511784512
Brucella_abortus_S19_uid58873	0.000535218855219
Synechococcus_JA_3_3Ab_uid58535	0.000534925925926
Shewanella_putrefaciens_CN_32_uid58267	0.000534634343434
Janthinobacterium_Marseille_uid58603	0.000534342760943
Methanococcus_aeolicus_Nankai_3_uid58823	0.000534051178451
Glaciecola_4H_3_7_YE_5_uid66595	0.000533760942761
Rickettsia_conorii_Malish_7_uid57633	0.000533470707071
Pseudoalteromonas_haloplanktis_TAC125_uid58431	0.000533181144781
Escherichia_coli_ATCC_8739_uid58783	0.000532891582492
Leadbetterella_byssophila_DSM_17132_uid60161	0.000532602693603
Candidatus_Carsonella_ruddii_uid58773	0.000532314478114
Chromobacterium_violaceum_ATCC_12472_uid58001	0.000532026936027
Mycobacterium_MCS_uid58465	0.000531739393939
Simkania_negevensis_Z_uid68451	0.000531452525253
Vulcanisaeta_moutnovskia_768_28_uid63631	0.000531166329966
Salinispora_arenicola_CNS_205_uid58659	0.00053088013468
Dictyoglomus_thermophilum_H_6_12_uid59439	0.000530594612795
Vibrio_splendidus_LGP32_uid59353	0.00053030976431
Leptospira_biflexa_serovar_Patoc__Patoc_1__Ames__uid58511	0.000530024915825
Cyanothece_PCC_7425_uid59435	0.000529740740741
Lactobacillus_amylovorus_GRL_1112_uid61179	0.000529457239057
Taylorella_equigenitalis_MCE9_uid62103	0.000529174410774
Lactobacillus_ruminis_ATCC_27782_uid73417	0.000528891582492
Clostridium_difficile_CD196_uid41017	0.000528609427609
Alicycliphilus_denitrificans_BC_uid49953	0.000528327272727
Acidianus_hospitalis_W1_uid66875	0.000528045791246
Fervidobacterium_nodosum_Rt17_B1_uid58625	0.000527764983165
Mycobacterium_leprae_TN_uid57697	0.000527484175084
Tropheryma_whipplei_Twist_uid57705	0.000527204040404
Paracoccus_denitrificans_PD1222_uid58187	0.000526924579125
Desulfovibrio_vulgaris__Miyazaki_F__uid59089	0.000526645791246
Thermosipho_africanus_TCF52B_uid59095	0.000526367003367
Desulfurispirillum_indicum_S5_uid45897	0.000526088888889
Mycoplasma_suis_Illinois_uid61897	0.000525810774411
Yersinia_pestis_Nepal516_uid58609	0.000525533333333
Cellulomonas_fimi_ATCC_484_uid66779	0.000525256565657
Xanthomonas_oryzae_KACC10331_uid58155	0.00052497979798
Vibrio_cholerae_O395_uid58425	0.000524703703704
Rickettsia_africae_ESF_5_uid58799	0.000524428282828
Bacillus_weihenstephanensis_KBAB4_uid58315	0.000524152861953
Variovorax_paradoxus_S110_uid59437	0.000523878114478
Xanthomonas_oryzae_PXO99A_uid59131	0.000523604040404
Bacteroides_fragilis_YCH46_uid58195	0.00052332996633
Methanoplanus_petrolearius_DSM_11571_uid52695	0.000523056565657
Francisella_tularensis_mediasiatica_FSC147_uid58939	0.000522783164983
Bacillus_pumilus_SAFR_032_uid59017	0.00052251043771
Escherichia_coli_O103_H2_12009_uid41013	0.000522238383838
Buchnera_aphidicola_Sg__Schizaphis_graminum__uid57913	0.000521966329966
Synechococcus_JA_2_3B_a_2_13__uid58537	0.000521694949495
Shigella_flexneri_2a_2457T_uid57991	0.000521424242424
Exiguobacterium_AT1b_uid59093	0.000521153535354
Thermomonospora_curvata_DSM_43183_uid41885	0.000520883501684
Lactococcus_lactis_cremoris_SK11_uid57983	0.000520614141414
Corynebacterium_aurimucosum_ATCC_700975_uid59409	0.000520344781145
Mycoplasma_hyorhinis_HUB_1_uid51695	0.000520076094276
Meiothermus_ruber_DSM_1279_uid46661	0.000519807407407
Campylobacter_jejuni_81_176_uid58503	0.000519539393939
Caldicellulosiruptor_hydrothermalis_108_uid60157	0.000519272053872
Streptococcus_pneumoniae_Taiwan19F_14_uid59119	0.000519004713805
Escherichia_coli_536_uid58531	0.000518738047138
Deinococcus_maricopensis_DSM_21211_uid62225	0.000518471380471
Streptococcus_suis_BM407_uid59321	0.000518205387205
Bacillus_thuringiensis_serovar_konkukian_97_27_uid58089	0.00051794006734
Meiothermus_silvanus_DSM_9946_uid49485	0.000517674747475
Streptococcus_gallolyticus_UCN34_uid46061	0.00051741010101
Salmonella_enterica_serovar_Newport_SL254_uid58831	0.000517146127946
Gemmatimonas_aurantiaca_T_27_uid58813	0.000516882154882
Thiomicrospira_crunogena_XCL_2_uid58183	0.000516618181818
Eubacterium_rectale_ATCC_33656_uid59169	0.000516355555556
Thermincola_potens_JR_uid48823	0.000516092929293
Vulcanisaeta_distributa_DSM_14429_uid52827	0.00051583030303
Pseudomonas_putida_GB_1_uid58735	0.000515568350168
Methylacidiphilum_infernorum_V4_uid59161	0.000515307070707
Streptococcus_equi_zooepidemicus_MGCS10565_uid59263	0.000515045791246
Coxiella_burnetii_CbuG_Q212_uid58893	0.000514785185185
Anaplasma_phagocytophilum_HZ_uid57951	0.000514524579125
Chlorobium_luteolum_DSM_273_uid58175	0.000514264646465
Shewanella_MR_7_uid58343	0.000514005387205
Methylomicrobium_alcaliphilum_uid77119	0.000513746127946
Desulfobacterium_autotrophicum_HRM2_uid59061	0.000513487542088
Candidatus_Accumulibacter_phosphatis_clade_IIA_UW_1_uid59207	0.000513228956229
Shewanella_piezotolerans_WP3_uid58745	0.000512971043771
Arthrobacter_phenanthrenivorans_Sphe3_uid63629	0.000512713804714
Acidithiobacillus_caldus_SM_1_uid70791	0.000512456565657
Azospirillum_B510_uid46085	0.000512199326599
Pelobacter_carbinolicus_DSM_2380_uid58241	0.000511942760943
Bacillus_halodurans_C_125_uid57791	0.000511686868687
Human	0.01
