# Supplementary material for: Ray Meta: scalable de novo metagenome assembly and profiling
Source: Genome Biol. 2012 Dec 22;13(12):R122. doi: 10.1186/gb-2012-13-12-r122 (PMC4056372; doi:10.1186/gb-2012-13-12-r122)
Supplement: Additional file 3 — Documentation and scripts to reproduce all experiments. [file gb-2012-13-12-r122-S3.BZ2 › Paper-Replication-2012/Simulation-1000-genomes/Sequencing/List.1000]

Pseudogulbenkiania_NH8B_uid73423.fasta
Methanosaeta_concilii_GP6_uid66207.fasta
Paenibacillus_polymyxa_SC2_uid59583.fasta
Myxococcus_fulvus_HW_1_uid68443.fasta
Desulfotomaculum_carboxydivorans_CO_1_SRB_uid67317.fasta
Xylella_fastidiosa_M12_uid58763.fasta
Ruminococcus_albus_7_uid51721.fasta
Bacillus_anthracis_A0248_uid59385.fasta
Mesorhizobium_opportunistum_WSM2075_uid40861.fasta
Corynebacterium_resistens_DSM_45100_uid50555.fasta
Chlamydia_trachomatis_B_TZ1A828_OT_uid59349.fasta
Ilyobacter_polytropus_DSM_2926_uid59769.fasta
Synechococcus_PCC_7002_uid59137.fasta
Halomicrobium_mukohataei_DSM_12286_uid59107.fasta
Chloroflexus_aggregans_DSM_9485_uid58621.fasta
Brachybacterium_faecium_DSM_4810_uid58649.fasta
Bacillus_clausii_KSM_K16_uid58237.fasta
Thermocrinis_albus_DSM_14484_uid46231.fasta
Glaciecola_nitratireducens_FR1064_uid73759.fasta
Corynebacterium_glutamicum_R_uid58897.fasta
Acinetobacter_baumannii_ACICU_uid58765.fasta
Thermoplasma_acidophilum_DSM_1728_uid61573.fasta
Dichelobacter_nodosus_VCS1703A_uid57643.fasta
Pseudomonas_aeruginosa_UCBPP_PA14_uid57977.fasta
Xanthomonas_albilineans_GPE_PC73_uid43163.fasta
Starkeya_novella_DSM_506_uid48815.fasta
Pediococcus_pentosaceus_ATCC_25745_uid57981.fasta
Dyadobacter_fermentans_DSM_18053_uid59049.fasta
Candidatus_Liberibacter_asiaticus_psy62_uid59227.fasta
Onion_yellows_phytoplasma_OY_M_uid58015.fasta
Gluconobacter_oxydans_621H_uid58239.fasta
Cellulomonas_flavigena_DSM_20109_uid48821.fasta
Lactobacillus_gasseri_ATCC_33323_uid57687.fasta
Eggerthella_lenta_DSM_2243_uid59079.fasta
Rubrobacter_xylanophilus_DSM_9941_uid58057.fasta
Nitrosococcus_oceani_ATCC_19707_uid58403.fasta
Haloterrigena_turkmenica_DSM_5511_uid43501.fasta
Treponema_denticola_ATCC_35405_uid57583.fasta
Riemerella_anatipestifer_DSM_15868_uid60727.fasta
Cellvibrio_japonicus_Ueda107_uid59139.fasta
Buchnera_aphidicola_Bp__Baizongia_pistaciae__uid57827.fasta
Geobacter_bemidjiensis_Bem_uid58749.fasta
Halorubrum_lacusprofundi_ATCC_49239_uid58807.fasta
Listeria_monocytogenes_serotype_4b_F2365_uid57689.fasta
Methanocaldococcus_vulcanius_M7_uid41131.fasta
Amycolatopsis_mediterranei_U32_uid50565.fasta
Methanosarcina_barkeri_Fusaro_uid57715.fasta
Campylobacter_concisus_13826_uid58667.fasta
Agrobacterium_vitis_S4_uid58249.fasta
Atopobium_parvulum_DSM_20469_uid59195.fasta
Deinococcus_radiodurans_R1_uid57665.fasta
Lawsonia_intracellularis_PHE_MN1_00_uid61575.fasta
Escherichia_coli_BW2952_uid59391.fasta
Enterobacter_638_uid58727.fasta
Acidobacterium_capsulatum_ATCC_51196_uid59127.fasta
Borrelia_burgdorferi_B31_uid57581.fasta
Rhodococcus_opacus_B4_uid13791.fasta
Haemophilus_somnus_129PT_uid57929.fasta
Candidatus_Desulforudis_audaxviator_MP104C_uid59067.fasta
Desulfovibrio_vulgaris_Hildenborough_uid57645.fasta
Azotobacter_vinelandii_DJ_uid57597.fasta
Synechocystis_PCC_6803_uid57659.fasta
halophilic_archaeon_DL31_uid72619.fasta
Treponema_pallidum_Nichols_uid57585.fasta
Streptococcus_pneumoniae_G54_uid59167.fasta
Candidatus_Zinderia_insecticola_CARI_uid52459.fasta
Desulfovibrio_aespoeensis_Aspo_2_uid42613.fasta
Lactobacillus_acidophilus_30SC_uid63605.fasta
Nitrosopumilus_maritimus_SCM1_uid58903.fasta
Salmonella_bongori_NCTC_12419_uid70155.fasta
Pseudoxanthomonas_suwonensis_11_1_uid62105.fasta
Aerococcus_urinae_ACS_120_V_Col10a_uid64757.fasta
Corynebacterium_variabile_DSM_44702_uid62003.fasta
Listeria_welshimeri_serovar_6b_SLCC5334_uid61605.fasta
Xanthomonas_oryzae_MAFF_311018_uid58547.fasta
Methylobacterium_extorquens_DM4_uid61617.fasta
Rhodococcus_erythropolis_PR4_uid59019.fasta
Thiobacillus_denitrificans_ATCC_25259_uid58189.fasta
_Cellvibrio__gilvus_ATCC_13127_uid68143.fasta
Bartonella_henselae_Houston_1_uid57745.fasta
Bradyrhizobium_japonicum_USDA_110_uid57599.fasta
Wolbachia_endosymbiont_of_Drosophila_melanogaster_uid57851.fasta
Chlamydophila_pneumoniae_TW_183_uid57997.fasta
Synechococcus_WH_8102_uid61581.fasta
Campylobacter_fetus_82_40_uid58545.fasta
Spirosoma_linguale_DSM_74_uid43413.fasta
Lactobacillus_kefiranofaciens_ZW3_uid67985.fasta
Halalkalicoccus_jeotgali_B3_uid50305.fasta
Streptococcus_thermophilus_LMG_18311_uid58219.fasta
Campylobacter_jejuni_81116_uid58771.fasta
Escherichia_coli_O26_H11_11368_uid41021.fasta
Helicobacter_pylori_SJM180_uid53541.fasta
Nitrobacter_hamburgensis_X14_uid58293.fasta
Clostridiales_genomosp__BVAB3_UPII9_5_uid46219.fasta
Geobacter_FRC_32_uid58543.fasta
Alteromonas_macleodii__Deep_ecotype__uid58251.fasta
Thermotoga_RQ2_uid58935.fasta
Thermoproteus_neutrophilus_V24Sta_uid58421.fasta
Haemophilus_somnus_2336_uid57979.fasta
Herbaspirillum_seropedicae_SmR1_uid50427.fasta
Thermodesulfatator_indicus_DSM_15286_uid68285.fasta
Escherichia_coli_K_12_substr__MG1655_uid57779.fasta
Nocardiopsis_dassonvillei_DSM_43111_uid49483.fasta
Chlamydia_muridarum_Nigg_uid57785.fasta
Clostridium_botulinum_A_Hall_uid58931.fasta
Pseudomonas_stutzeri_A1501_uid58641.fasta
Helicobacter_mustelae_12198_uid46647.fasta
Opitutus_terrae_PB90_1_uid58965.fasta
Syntrophomonas_wolfei_Goettingen_uid58179.fasta
Geobacillus_WCH70_uid59045.fasta
Candidatus_Tremblaya_princeps_PCIT_uid68741.fasta
Methylotenera_301_uid49469.fasta
Listeria_monocytogenes_HCC23_uid59203.fasta
Bacillus_cellulosilyticus_DSM_2522_uid43329.fasta
Hyperthermus_butylicus_DSM_5456_uid57755.fasta
Yersinia_enterocolitica_palearctica_105_5R_r__uid63663.fasta
Methanococcoides_burtonii_DSM_6242_uid58023.fasta
Rhodospirillum_centenum_SW_uid58805.fasta
Leptospira_borgpetersenii_serovar_Hardjo_bovis_L550_uid58507.fasta
Cronobacter_turicensis_z3032_uid40821.fasta
Alteromonas_SN2_uid67349.fasta
Anaerococcus_prevotii_DSM_20548_uid59219.fasta
Isosphaera_pallida_ATCC_43644_uid62207.fasta
Thermomicrobium_roseum_DSM_5159_uid59341.fasta
Sanguibacter_keddieii_DSM_10542_uid40845.fasta
Acidimicrobium_ferrooxidans_DSM_10331_uid59215.fasta
Gardnerella_vaginalis_ATCC_14019_uid55487.fasta
Corynebacterium_kroppenstedtii_DSM_44385_uid59411.fasta
Microbacterium_testaceum_StLB037_uid62789.fasta
Escherichia_coli_HS_uid58393.fasta
Pseudomonas_fluorescens_Pf_5_uid57937.fasta
Streptococcus_pyogenes_SSI_1_uid57895.fasta
Salmonella_enterica_serovar_Typhi_Ty2_uid57973.fasta
Campylobacter_jejuni_RM1221_uid57899.fasta
Polymorphum_gilvum_SL003B_26A1_uid65447.fasta
Verrucosispora_maris_AB_18_032_uid66297.fasta
Streptococcus_pasteurianus_ATCC_43144_uid68019.fasta
Geobacillus_Y412MC61_uid41171.fasta
Vibrio_cholerae_O1_2010EL_1786_uid78933.fasta
Erwinia_amylovora_ATCC_49946_uid46943.fasta
Tropheryma_whipplei_TW08_27_uid57961.fasta
Rickettsia_felis_URRWXCal2_uid58331.fasta
Staphylococcus_carnosus_TM300_uid59401.fasta
Ehrlichia_ruminantium_Welgevonden_uid58013.fasta
Porphyromonas_gingivalis_TDC60_uid67407.fasta
Wolinella_succinogenes_DSM_1740_uid61591.fasta
Syntrophobotulus_glycolicus_DSM_8271_uid63343.fasta
Pseudoalteromonas_atlantica_T6c_uid58283.fasta
Xylella_fastidiosa_9a5c_uid57849.fasta
Aeromonas_salmonicida_A449_uid58631.fasta
Lactobacillus_reuteri_JCM_1112_uid58875.fasta
Picrophilus_torridus_DSM_9790_uid58041.fasta
Methanohalophilus_mahii_DSM_5219_uid47313.fasta
Mycoplasma_penetrans_HF_2_uid57729.fasta
Thermodesulfobium_narugense_DSM_14796_uid66601.fasta
_Nostoc_azollae__0708_uid49725.fasta
Methanothermus_fervidus_DSM_2088_uid60167.fasta
Streptococcus_suis_P1_7_uid32235.fasta
Blattabacterium__Blattella_germanica__Bge_uid41533.fasta
Leuconostoc_citreum_KM20_uid58481.fasta
Herminiimonas_arsenicoxydans_uid58291.fasta
Thermoanaerobacter_wiegelii_Rt8_B1_uid52581.fasta
Methanocaldococcus_FS406_22_uid42499.fasta
Candidatus_Sulcia_muelleri_CARI_uid52535.fasta
Pyrococcus_horikoshii_OT3_uid57753.fasta
Geobacillus_C56_T3_uid49467.fasta
Streptococcus_pyogenes_MGAS2096_uid58573.fasta
Ralstonia_solanacearum_CFBP2957_uid50545.fasta
Desulfurobacterium_thermolithotrophum_DSM_11699_uid63405.fasta
Ehrlichia_chaffeensis_Arkansas_uid57933.fasta
Neisseria_gonorrhoeae_FA_1090_uid57611.fasta
Mycoplasma_genitalium_G37_uid57707.fasta
Helicobacter_pylori_J99_uid57789.fasta
Parvularcula_bermudensis_HTCC2503_uid51641.fasta
Salmonella_enterica_serovar_Choleraesuis_SC_B67_uid58017.fasta
Clostridium_botulinum_BKT015925_uid66203.fasta
Methanoculleus_marisnigri_JR1_uid58561.fasta
Lactobacillus_plantarum_WCFS1_uid62911.fasta
Sulfurihydrogenibium_azorense_Az_Fu1_uid58121.fasta
Escherichia_coli_CFT073_uid57915.fasta
Chlorobium_tepidum_TLS_uid57897.fasta
Streptococcus_pneumoniae_AP200_uid52453.fasta
Veillonella_parvula_DSM_2008_uid41927.fasta
Methanothermobacter_marburgensis_Marburg_uid51637.fasta
Beutenbergia_cavernae_DSM_12333_uid59047.fasta
Haliscomenobacter_hydrossis_DSM_1100_uid66777.fasta
Lactobacillus_buchneri_NRRL_B_30929_uid66205.fasta
Methanocorpusculum_labreanum_Z_uid58785.fasta
Burkholderia_mallei_ATCC_23344_uid57725.fasta
Caldicellulosiruptor_lactoaceticus_6A_uid60575.fasta
Mycobacterium_vanbaalenii_PYR_1_uid58463.fasta
Staphylococcus_aureus_MW2_uid57903.fasta
Rhodopseudomonas_palustris_BisA53_uid58445.fasta
Geobacter_M18_uid55771.fasta
Francisella_tularensis_SCHU_S4_uid57589.fasta
Methylobacillus_flagellatus_KT_uid58049.fasta
Pseudomonas_fluorescens_SBW25_uid62971.fasta
Streptococcus_mutans_NN2025_uid46353.fasta
Legionella_pneumophila_Paris_uid58211.fasta
Rickettsia_typhi_Wilmington_uid58063.fasta
Vibrio_cholerae_M66_2_uid59355.fasta
Chromohalobacter_salexigens_DSM_3043_uid62921.fasta
Streptococcus_pneumoniae_TIGR4_uid57857.fasta
Mycoplasma_haemofelis_Langford_1_uid62461.fasta
Rhodospirillum_rubrum_ATCC_11170_uid57655.fasta
Marinobacter_aquaeolei_VT8_uid59419.fasta
Eggerthella_YY7918_uid68707.fasta
Moorella_thermoacetica_ATCC_39073_uid58051.fasta
Haemophilus_parainfluenzae_T3T1_uid72801.fasta
Gluconacetobacter_diazotrophicus_PAl_5_uid61587.fasta
Thermodesulfobacterium_OPB45_uid68283.fasta
Acidiphilium_cryptum_JF_5_uid58447.fasta
Desulfurococcus_kamchatkensis_1221n_uid59133.fasta
Thermosipho_melanesiensis_BI429_uid58683.fasta
Streptococcus_oralis_Uo5_uid65449.fasta
Thiomonas_intermedia_K12_uid48825.fasta
Pseudomonas_syringae_phaseolicola_1448A_uid58099.fasta
Aeromonas_hydrophila_ATCC_7966_uid58617.fasta
Geobacter_M21_uid59037.fasta
Micromonospora_aurantiaca_ATCC_27029_uid42501.fasta
gamma_proteobacterium_HdN1_uid51635.fasta
Bordetella_parapertussis_12822_uid57615.fasta
Chloroherpeton_thalassium_ATCC_35110_uid59187.fasta
Thermotoga_maritima_MSB8_uid57723.fasta
Salmonella_enterica_serovar_Paratyphi_B_SPB7_uid59097.fasta
Rhodopseudomonas_palustris_HaA2_uid58439.fasta
Chlorobaculum_parvum_NCIB_8327_uid59185.fasta
Salinibacter_ruber_DSM_13855_uid58513.fasta
Chlamydia_trachomatis_A_HAR_13_uid58333.fasta
Oceanithermus_profundus_DSM_14977_uid60855.fasta
Xanthomonas_campestris_vesicatoria_85_10_uid58321.fasta
Dehalococcoides_ethenogenes_195_uid57763.fasta
Chlamydia_trachomatis_B_Jali20_OT_uid59351.fasta
Thermaerobacter_marianensis_DSM_12885_uid61727.fasta
Methanococcus_maripaludis_C6_uid58947.fasta
Pelotomaculum_thermopropionicum_SI_uid58877.fasta
Thermotoga_naphthophila_RKU_10_uid42777.fasta
Pyrobaculum_calidifontis_JCM_11548_uid58787.fasta
Ehrlichia_ruminantium_Welgevonden_uid58243.fasta
Staphylococcus_epidermidis_RP62A_uid57663.fasta
Actinobacillus_succinogenes_130Z_uid58247.fasta
Ferrimonas_balearica_DSM_9799_uid53371.fasta
Candidatus_Sulcia_muelleri_DMIN_uid47075.fasta
Thermovirga_lienii_DSM_17291_uid77129.fasta
Mycobacterium_bovis_BCG_Pasteur_1173P2_uid58781.fasta
Ehrlichia_canis_Jake_uid58071.fasta
Arcobacter_butzleri_RM4018_uid58557.fasta
Spirochaeta_smaragdinae_DSM_11293_uid51369.fasta
Shewanella_violacea_DSS12_uid47085.fasta
Thermococcus_barophilus_MP_uid54733.fasta
Candidatus_Pelagibacter_IMCC9063_uid66305.fasta
Desulfotomaculum_ruminis_DSM_2154_uid67507.fasta
Borrelia_recurrentis_A1_uid58793.fasta
Bartonella_quintana_Toulouse_uid57635.fasta
Streptococcus_gordonii_Challis_substr__CH1_uid57667.fasta
Rhodococcus_equi_103S_uid60171.fasta
Campylobacter_curvus_525_92_uid58669.fasta
Sulfolobus_islandicus_M_14_25_uid58849.fasta
Clostridium_perfringens_SM101_uid58117.fasta
Arthrobacter_aurescens_TC1_uid58109.fasta
Stenotrophomonas_maltophilia_R551_3_uid58657.fasta
Candidatus_Solibacter_usitatus_Ellin6076_uid58139.fasta
Verminephrobacter_eiseniae_EF01_2_uid58675.fasta
Hippea_maritima_DSM_10411_uid65267.fasta
Sulfolobus_islandicus_Y_N_15_51_uid58825.fasta
Megasphaera_elsdenii_DSM_20460_uid71135.fasta
Methanoregula_boonei_6A8_uid58815.fasta
Clostridium_botulinum_A2_Kyoto_uid59229.fasta
Methanococcus_maripaludis_C5_uid58741.fasta
Treponema_succinifaciens_DSM_2489_uid65781.fasta
Anaplasma_marginale_Maries_uid57629.fasta
Xanthomonas_axonopodis_citri_306_uid57889.fasta
Streptococcus_parasanguinis_ATCC_15912_uid49313.fasta
Oscillibacter_valericigenes_uid73895.fasta
Francisella_TX077308_uid68321.fasta
Blattabacterium__Periplaneta_americana__BPLAN_uid41287.fasta
Bifidobacterium_dentium_Bd1_uid43091.fasta
Listeria_innocua_Clip11262_uid61567.fasta
Bacillus_amyloliquefaciens_DSM_7_uid53535.fasta
Bacillus_licheniformis_ATCC_14580_uid58199.fasta
Cronobacter_sakazakii_ATCC_BAA_894_uid58145.fasta
Bacillus_coagulans_36D1_uid54335.fasta
Mycoplasma_mycoides_SC_PG1_uid58031.fasta
Pseudomonas_aeruginosa_PAO1_uid57945.fasta
Dehalococcoides_VS_uid42393.fasta
Brucella_ovis_ATCC_25840_uid58113.fasta
Methanobrevibacter_smithii_ATCC_35061_uid58827.fasta
Lactobacillus_acidophilus_NCFM_uid57685.fasta
Isoptericola_variabilis_225_uid67501.fasta
Salmonella_enterica_serovar_Paratyphi_C_RKS4594_uid59063.fasta
Bacillus_anthracis_CDC_684_uid59303.fasta
Acaryochloris_marina_MBIC11017_uid58167.fasta
Vibrio_cholerae_O1_biovar_El_Tor_N16961_uid57623.fasta
Bacillus_cereus_ATCC_14579_uid57975.fasta
Pedobacter_heparinus_DSM_2366_uid59111.fasta
Pelagibacterium_halotolerans_B2_uid74393.fasta
Sideroxydans_lithotrophicus_ES_1_uid46801.fasta
Psychrobacter_PRwf_1_uid58459.fasta
Thermus_thermophilus_HB8_uid58223.fasta
Alicyclobacillus_acidocaldarius_DSM_446_uid59199.fasta
Candidatus_Blochmannia_vafer_BVAF_uid62083.fasta
Burkholderia_mallei_NCTC_10229_uid58383.fasta
Streptomyces_coelicolor_A3_2__uid57801.fasta
Acetobacter_pasteurianus_IFO_3283_01_uid59279.fasta
Metallosphaera_sedula_DSM_5348_uid58717.fasta
Natronomonas_pharaonis_DSM_2160_uid58435.fasta
Desulfococcus_oleovorans_Hxd3_uid58777.fasta
Ketogulonicigenium_vulgare_Y25_uid59581.fasta
Cyanothece_PCC_8801_uid59027.fasta
Staphylococcus_aureus_JH9_uid58455.fasta
Spirochaeta_thermophila_DSM_6192_uid53037.fasta
Mycoplasma_agalactiae_PG2_uid61619.fasta
Vibrio_fischeri_MJ11_uid58907.fasta
Thermotoga_lettingae_TMO_uid58419.fasta
Marinithermus_hydrothermalis_DSM_14884_uid65783.fasta
Dickeya_zeae_Ech1591_uid59297.fasta
Clavibacter_michiganensis_NCPPB_382_uid61625.fasta
Bacillus_atrophaeus_1942_uid59887.fasta
Yersinia_pseudotuberculosis_IP_32953_uid58157.fasta
Comamonas_testosteroni_CNB_2_uid62961.fasta
Mycobacterium_tuberculosis_H37Ra_uid58853.fasta
Escherichia_coli_O157_H7_EDL933_uid57831.fasta
Pseudomonas_putida_KT2440_uid57843.fasta
Rothia_dentocariosa_ATCC_17931_uid49331.fasta
Staphylococcus_epidermidis_ATCC_12228_uid57861.fasta
Thermobifida_fusca_YX_uid57703.fasta
Campylobacter_jejuni_doylei_269_97_uid58671.fasta
Robiginitalea_biformata_HTCC2501_uid58285.fasta
Photorhabdus_luminescens_laumondii_TTO1_uid61593.fasta
Rahnella_Y9602_uid62715.fasta
Mannheimia_succiniciproducens_MBEL55E_uid58197.fasta
Thermotoga_neapolitana_DSM_4359_uid59065.fasta
Porphyromonas_gingivalis_ATCC_33277_uid58879.fasta
Streptomyces_cattleya_NRRL_8057_uid77117.fasta
Rhodopseudomonas_palustris_BisB5_uid58441.fasta
Rhodopseudomonas_palustris_BisB18_uid58443.fasta
Rhodococcus_jostii_RHA1_uid58325.fasta
Pelobacter_propionicus_DSM_2379_uid58255.fasta
Kytococcus_sedentarius_DSM_20547_uid59071.fasta
Flexistipes_sinusarabici_DSM_4947_uid68147.fasta
Wigglesworthia_glossinidia_endosymbiont_of_Glossina_brevipalpis_uid57853.fasta
Oligotropha_carboxidovorans_OM5_uid72795.fasta
Helicobacter_pylori_B8_uid49873.fasta
cyanobacterium_UCYN_A_uid43697.fasta
Thermoanaerobacter_X513_uid53065.fasta
Yersinia_pestis_KIM_10_uid57875.fasta
Weeksella_virosa_DSM_16922_uid63627.fasta
Buchnera_aphidicola_Cc__Cinara_cedri__uid58579.fasta
Burkholderia_pseudomallei_668_uid58389.fasta
Salmonella_enterica_serovar_Typhi_CT18_uid57793.fasta
Caulobacter_K31_uid58551.fasta
Desulfovibrio_magneticus_RS_1_uid59309.fasta
Thermotoga_petrophila_RKU_1_uid58655.fasta
Vibrio_parahaemolyticus_RIMD_2210633_uid57969.fasta
Pseudomonas_stutzeri_ATCC_17588___LMG_11199_uid68749.fasta
Thermococcus_gammatolerans_EJ3_uid59389.fasta
Micavibrio_aeruginosavorus_ARL_13_uid73585.fasta
Rickettsia_prowazekii_Madrid_E_uid61565.fasta
Sulfurihydrogenibium_YO3AOP1_uid58855.fasta
Desulfobacca_acetoxidans_DSM_11109_uid65785.fasta
Teredinibacter_turnerae_T7901_uid59267.fasta
Pseudomonas_brassicacearum_NFM421_uid66303.fasta
Escherichia_coli_S88_uid62979.fasta
Pectobacterium_wasabiae_WPP163_uid41297.fasta
Haloarcula_hispanica_ATCC_33960_uid72475.fasta
Nitrosomonas_eutropha_C91_uid58363.fasta
Staphylothermus_marinus_F1_uid58719.fasta
Thermanaerovibrio_acidaminovorans_DSM_6589_uid41925.fasta
Methylomonas_methanica_MC09_uid67363.fasta
Thermosediminibacter_oceani_DSM_16646_uid51421.fasta
Bacillus_selenitireducens_MLS10_uid49513.fasta
Desulfobulbus_propionicus_DSM_2032_uid62265.fasta
Desulfotomaculum_acetoxidans_DSM_771_uid59109.fasta
Prochlorococcus_marinus_MIT_9301_uid58437.fasta
Shigella_boydii_Sb227_uid58215.fasta
Borrelia_garinii_PBi_uid58125.fasta
Mesorhizobium_ciceri_biovar_biserrulae_WSM1271_uid62101.fasta
Lysinibacillus_sphaericus_C3_41_uid58945.fasta
Enterobacter_aerogenes_KCTC_2190_uid68103.fasta
Burkholderia_phytofirmans_PsJN_uid58729.fasta
Chitinophaga_pinensis_DSM_2588_uid59113.fasta
Serratia_AS12_uid67315.fasta
Prochlorococcus_marinus_MIT_9312_uid58357.fasta
Salinispora_tropica_CNB_440_uid58565.fasta
Ammonifex_degensii_KC4_uid41053.fasta
Prochlorococcus_marinus_NATL2A_uid58359.fasta
Rhizobium_leguminosarum_bv__trifolii_WSM2304_uid58997.fasta
Paenibacillus_Y412MC10_uid41127.fasta
Enterobacter_asburiae_LF7a_uid72793.fasta
Bacteroides_salanitronis_DSM_18170_uid63269.fasta
Rhizobium_NGR234_uid59081.fasta
Listeria_monocytogenes_EGD_e_uid61583.fasta
Burkholderia_cenocepacia_MC0_3_uid58769.fasta
Caldivirga_maquilingensis_IC_167_uid58711.fasta
Croceibacter_atlanticus_HTCC2559_uid49661.fasta
Agrobacterium_tumefaciens_C58_uid57865.fasta
Clostridium_difficile_630_uid57679.fasta
Lactobacillus_helveticus_DPC_4571_uid58761.fasta
Listeria_monocytogenes_08_5923_uid43727.fasta
Rhizobium_leguminosarum_bv__trifolii_WSM1325_uid58991.fasta
Thermovibrio_ammonificans_HB_1_uid62095.fasta
Geobacillus_thermodenitrificans_NG80_2_uid58829.fasta
Blattabacterium__Mastotermes_darwiniensis__MADAR_uid77127.fasta
Shewanella_denitrificans_OS217_uid58263.fasta
Mycobacterium_avium_104_uid57693.fasta
Brevundimonas_subvibrioides_ATCC_15264_uid42117.fasta
Streptococcus_salivarius_CCHSS3_uid70481.fasta
Corynebacterium_glutamicum_ATCC_13032_uid61611.fasta
Methanosalsum_zhilinae_DSM_4017_uid68249.fasta
Burkholderia_pseudomallei_1710b_uid58391.fasta
Pyrobaculum_arsenaticum_DSM_13514_uid58409.fasta
Bacillus_anthracis_Ames_uid57909.fasta
Klebsiella_pneumoniae_342_uid59145.fasta
Sulfuricurvum_kujiense_DSM_16994_uid60789.fasta
Neisseria_meningitidis_053442_uid58587.fasta
Pyrococcus_NA2_uid66551.fasta
Candidatus_Hamiltonella_defensa_5AT__Acyrthosiphon_pisum__uid59289.fasta
Runella_slithyformis_DSM_19594_uid68317.fasta
Mycoplasma_hyopneumoniae_232_uid58205.fasta
Rhodoferax_ferrireducens_T118_uid58353.fasta
Bordetella_pertussis_Tohama_I_uid57617.fasta
Thermoanaerobacter_tengcongensis_MB4_uid57813.fasta
Chlamydia_trachomatis_L2b_UCH_1_proctitis_uid61635.fasta
Heliobacterium_modesticaldum_Ice1_uid58279.fasta
Ureaplasma_parvum_serovar_3_ATCC_700970_uid57711.fasta
Sphingobium_japonicum_UT26S_uid47077.fasta
Ralstonia_eutropha_JMP134_uid58047.fasta
Treponema_paraluiscuniculi_Cuniculi_A_uid68447.fasta
Streptococcus_pneumoniae_70585_uid59125.fasta
Nitratifractor_salsuginis_DSM_16511_uid62183.fasta
Clostridium_novyi_NT_uid58643.fasta
Xenorhabdus_nematophila_ATCC_19061_uid49133.fasta
Escherichia_coli_O157_H7_Sakai_uid57781.fasta
Thermobaculum_terrenum_ATCC_BAA_798_uid42011.fasta
Frankia_CcI3_uid58397.fasta
Methanosaeta_thermophila_PT_uid58469.fasta
Parvibaculum_lavamentivorans_DS_1_uid58739.fasta
Methanobacterium_SWAN_1_uid67359.fasta
Buchnera_aphidicola_5A__Acyrthosiphon_pisum__uid59285.fasta
Caldicellulosiruptor_owensensis_OL_uid60165.fasta
Frankia_EAN1pec_uid58367.fasta
Streptococcus_sanguinis_SK36_uid58381.fasta
Syntrophothermus_lipocalidus_DSM_12680_uid49527.fasta
Bacillus_pseudofirmus_OF4_uid45847.fasta
Pirellula_staleyi_DSM_6068_uid43209.fasta
Staphylococcus_aureus_Mu3_uid58817.fasta
Borrelia_turicatae_91E135_uid58311.fasta
Frankia_symbiont_of_Datisca_glomerata_uid46257.fasta
Methanothermococcus_okinawensis_IH1_uid51535.fasta
Wolbachia_endosymbiont_of_Culex_quinquefasciatus_Pel_uid61645.fasta
Actinobacillus_pleuropneumoniae_serovar_7_AP76_uid59231.fasta
Dehalococcoides_CBDB1_uid58413.fasta
Haemophilus_influenzae_F3047_uid62097.fasta
Treponema_azotonutricium_ZAS_9_uid67365.fasta
Roseobacter_litoralis_Och_149_uid54719.fasta
Shigella_sonnei_Ss046_uid58217.fasta
Francisella_novicida_U112_uid58499.fasta
Salinibacter_ruber_M8_uid47323.fasta
Bacillus_amyloliquefaciens_FZB42_uid58271.fasta
Brucella_melitensis_ATCC_23457_uid59241.fasta
Thermosphaera_aggregans_DSM_11486_uid48993.fasta
Bacillus_cereus_E33L_uid58103.fasta
Streptococcus_suis_ST3_uid66327.fasta
Legionella_pneumophila_Lens_uid58209.fasta
Synechococcus_RCC307_uid61609.fasta
Klebsiella_variicola_At_22_uid42113.fasta
Lactobacillus_rhamnosus_GG_uid59313.fasta
Salmonella_enterica_serovar_Typhimurium_LT2_uid57799.fasta
Streptobacillus_moniliformis_DSM_12112_uid41863.fasta
Escherichia_coli_E24377A_uid58395.fasta
Rhizobium_etli_CIAT_652_uid59115.fasta
Stackebrandtia_nassauensis_DSM_44728_uid46663.fasta
Streptococcus_pyogenes_MGAS315_uid57911.fasta
Erysipelothrix_rhusiopathiae_Fujisawa_uid68021.fasta
Mycobacterium_bovis_AF2122_97_uid57695.fasta
Aster_yellows_witches_broom_phytoplasma_AYWB_uid58297.fasta
Mycoplasma_pulmonis_UAB_CTIP_uid61569.fasta
Roseiflexus_RS_1_uid58523.fasta
Streptococcus_dysgalactiae_equisimilis_GGS_124_uid59103.fasta
Lactobacillus_casei_ATCC_334_uid57985.fasta
Pusillimonas_T7_7_uid66391.fasta
Clavibacter_michiganensis_sepedonicus_uid61577.fasta
Staphylococcus_haemolyticus_JCSC1435_uid62919.fasta
Bacillus_cereus_03BB102_uid59299.fasta
Escherichia_fergusonii_ATCC_35469_uid59375.fasta
Erwinia_pyrifoliae_Ep1_96_uid40659.fasta
Halopiger_xanaduensis_SH_6_uid68105.fasta
Rickettsia_japonica_YH_uid73963.fasta
Psychrobacter_arcticus_273_4_uid58021.fasta
Desulfurivibrio_alkaliphilus_AHT2_uid49487.fasta
Novosphingobium_PP1Y_uid67383.fasta
Ralstonia_pickettii_12D_uid58859.fasta
Streptococcus_pneumoniae_CGSP14_uid59181.fasta
Shewanella_loihica_PV_4_uid58349.fasta
Helicobacter_pylori_G27_uid59305.fasta
Synechococcus_CC9902_uid58323.fasta
Oceanobacillus_iheyensis_HTE831_uid57867.fasta
Idiomarina_loihiensis_L2TR_uid58087.fasta
Candidatus_Chloracidobacterium_thermophilum_B_uid73587.fasta
Lacinutrix_5H_3_7_4_uid68067.fasta
Streptococcus_equi_zooepidemicus_uid59261.fasta
Bifidobacterium_adolescentis_ATCC_15703_uid58559.fasta
Aeropyrum_pernix_K1_uid57757.fasta
Legionella_longbeachae_NSW150_uid46099.fasta
Xanthomonas_campestris_8004_uid57595.fasta
Streptococcus_pneumoniae_ATCC_700669_uid59287.fasta
Helicobacter_pylori_HPAG1_uid58517.fasta
Mycoplasma_leachii_PG50_uid60849.fasta
Petrotoga_mobilis_SJ95_uid58747.fasta
Mycobacterium_smegmatis_MC2_155_uid57701.fasta
Legionella_pneumophila_Corby_uid58733.fasta
Paludibacter_propionicigenes_WB4_uid60725.fasta
Metallosphaera_cuprina_Ar_4_uid66329.fasta
Xylella_fastidiosa_M23_uid58809.fasta
Magnetospirillum_magneticum_AMB_1_uid58527.fasta
Haliangium_ochraceum_DSM_14365_uid41425.fasta
Bacillus_licheniformis_ATCC_14580_uid58097.fasta
Acidilobus_saccharovorans_345_15_uid51395.fasta
Vibrio_anguillarum_775_uid68057.fasta
Coprothermobacter_proteolyticus_DSM_5265_uid59253.fasta
Prochlorococcus_marinus_CCMP1375_uid57995.fasta
Staphylococcus_aureus_JH1_uid58457.fasta
Ferroglobus_placidus_DSM_10642_uid40863.fasta
Acidovorax_JS42_uid58427.fasta
Dehalococcoides_BAV1_uid58477.fasta
Pseudomonas_fulva_12_X_uid67351.fasta
Methanocaldococcus_fervens_AG86_uid59347.fasta
Geobacter_uraniireducens_Rf4_uid58475.fasta
Vibrio_Ex25_uid41601.fasta
Clostridium_lentocellum_DSM_5427_uid49117.fasta
Streptococcus_mitis_B6_uid46097.fasta
Lactobacillus_reuteri_DSM_20016_uid58471.fasta
Streptococcus_pseudopneumoniae_IS7493_uid71153.fasta
Salmonella_enterica_serovar_Paratyphi_A_AKU_12601_uid59269.fasta
Leptotrichia_buccalis_C_1013_b_uid59211.fasta
Halobacterium_NRC_1_uid57769.fasta
Corynebacterium_efficiens_YS_314_uid62905.fasta
Alkaliphilus_oremlandii_OhILAs_uid58495.fasta
Lactobacillus_plantarum_ST_III_uid53537.fasta
Propionibacterium_freudenreichii_shermanii_CIRM_BIA1_uid49535.fasta
Borrelia_burgdorferi_ZS7_uid59429.fasta
Borrelia_duttonii_Ly_uid58791.fasta
Escherichia_coli_O111_H__11128_uid41023.fasta
Carboxydothermus_hydrogenoformans_Z_2901_uid57821.fasta
Nitrosomonas_Is79A3_uid68745.fasta
Mycobacterium_JLS_uid58489.fasta
Frankia_alni_ACN14a_uid58695.fasta
Thermoplasma_volcanium_GSS1_uid57751.fasta
Methylobacterium_extorquens_PA1_uid58821.fasta
Coriobacterium_glomerans_PW2_uid65787.fasta
Prochlorococcus_marinus_NATL1A_uid58423.fasta
Halorhabdus_utahensis_DSM_12940_uid59189.fasta
Prevotella_denticola_F0289_uid65091.fasta
Hahella_chejuensis_KCTC_2396_uid58483.fasta
Candidatus_Ruthia_magnifica_Cm__Calyptogena_magnifica__uid58645.fasta
Muricauda_ruestringensis_DSM_13258_uid72479.fasta
Hirschia_baltica_ATCC_49814_uid59365.fasta
Bacillus_cereus_Q1_uid58529.fasta
Staphylococcus_aureus_NCTC_8325_uid57795.fasta
Symbiobacterium_thermophilum_IAM_14863_uid58165.fasta
Treponema_brennaborense_DSM_12168_uid66607.fasta
Serratia_AS9_uid67313.fasta
Klebsiella_pneumoniae_MGH_78578_uid57619.fasta
Nitrobacter_winogradskyi_Nb_255_uid58295.fasta
Polynucleobacter_necessarius_STIR1_uid58967.fasta
Acidobacterium_MP5ACTX9_uid50551.fasta
Synechococcus_elongatus_PCC_6301_uid58235.fasta
Xanthomonas_axonopodis_citrumelo_F1_uid73179.fasta
Caulobacter_segnis_ATCC_21756_uid41709.fasta
Desulfotomaculum_kuznetsovii_DSM_6115_uid67357.fasta
Fluviicola_taffensis_DSM_16823_uid65271.fasta
Lactobacillus_salivarius_UCC118_uid58233.fasta
Rickettsia_bellii_OSU_85_389_uid58681.fasta
Rickettsia_rickettsii__Sheila_Smith__uid58027.fasta
Rhodopseudomonas_palustris_CGA009_uid62901.fasta
Desulfomicrobium_baculatum_DSM_4028_uid59217.fasta
Haemophilus_influenzae_Rd_KW20_uid57771.fasta
Eubacterium_eligens_ATCC_27750_uid59171.fasta
Geobacter_sulfurreducens_PCA_uid57743.fasta
Methylocella_silvestris_BL2_uid59433.fasta
Escherichia_coli_IAI1_uid59377.fasta
Ignicoccus_hospitalis_KIN4_I_uid58365.fasta
Delftia_Cs1_4_uid67319.fasta
Micromonospora_L5_uid45895.fasta
Methylibium_petroleiphilum_PM1_uid58085.fasta
Terriglobus_saanensis_SP1PR4_uid53251.fasta
Xanthomonas_campestris_B100_uid61643.fasta
Lactobacillus_rhamnosus_Lc_705_uid59315.fasta
Chlamydophila_abortus_S26_3_uid57963.fasta
Pantoea_At_9b_uid55845.fasta
Geobacter_lovleyi_SZ_uid58713.fasta
Rhodobacter_capsulatus_SB_1003_uid47509.fasta
Bifidobacterium_longum_JCM_1217_uid62695.fasta
Sodalis_glossinidius__morsitans__uid58553.fasta
Bifidobacterium_longum_DJO10A_uid58833.fasta
Leuconostoc_gasicomitatum_LMG_18811_uid50385.fasta
Streptococcus_pyogenes_MGAS6180_uid58335.fasta
Staphylococcus_aureus_N315_uid57837.fasta
Leptospira_interrogans_serovar_Copenhageni_Fiocruz_L1_130_uid58065.fasta
Ramlibacter_tataouinensis_TTB310_uid68279.fasta
Variovorax_paradoxus_EPS_uid62107.fasta
Streptococcus_pyogenes_M1_GAS_uid57845.fasta
Staphylococcus_aureus_Newman_uid58839.fasta
Methylobacterium_populi_BJ001_uid58937.fasta
Sulfurimonas_autotrophica_DSM_16294_uid53043.fasta
Salmonella_enterica_serovar_Schwarzengrund_CVM19633_uid58915.fasta
Caldicellulosiruptor_saccharolyticus_DSM_8903_uid58289.fasta
Brucella_melitensis_biovar_Abortus_2308_uid62937.fasta
Denitrovibrio_acetiphilus_DSM_12809_uid46657.fasta
Leptospira_interrogans_serovar_Lai_56601_uid57881.fasta
Sulfobacillus_acidophilus_TPY_uid68841.fasta
Burkholderia_gladioli_BSR3_uid66301.fasta
Oligotropha_carboxidovorans_OM5_uid59155.fasta
Brucella_suis_ATCC_23445_uid59015.fasta
Thermococcus_onnurineus_NA1_uid59043.fasta
Vibrio_cholerae_MJ_1236_uid59387.fasta
Pantoea_vagans_C9_1_uid49871.fasta
Methanotorris_igneus_Kol_5_uid67321.fasta
Yersinia_pestis_CO92_uid57621.fasta
Anaeromyxobacter_dehalogenans_2CP_C_uid58135.fasta
Burkholderia_mallei_NCTC_10247_uid58385.fasta
Enterococcus_faecalis_V583_uid57669.fasta
Xanthomonas_campestris_ATCC_33913_uid57887.fasta
Pseudomonas_mendocina_ymp_uid58723.fasta
Acidaminococcus_intestini_RyC_MR95_uid74445.fasta
Klebsiella_pneumoniae_NTUH_K2044_uid59073.fasta
Bacillus_anthracis__Ames_Ancestor__uid58083.fasta
Methylovorus_MP688_uid60723.fasta
Methanocaldococcus_jannaschii_DSM_2661_uid57713.fasta
Rickettsia_peacockii_Rustic_uid59301.fasta
Geodermatophilus_obscurus_DSM_43160_uid43725.fasta
Methylobacterium_nodulans_ORS_2060_uid59023.fasta
Aeromonas_veronii_B565_uid66323.fasta
Clostridium_difficile_R20291_uid40921.fasta
Candidatus_Azobacteroides_pseudotrichonymphae_genomovar__CFP2_uid59163.fasta
Ralstonia_solanacearum_GMI1000_uid57593.fasta
Nitratiruptor_SB155_2_uid58861.fasta
Exiguobacterium_sibiricum_255_15_uid58053.fasta
Buchnera_aphidicola__Cinara_tujafilina__uid68101.fasta
Thermus_scotoductus_SA_01_uid62273.fasta
Lactobacillus_sakei_23K_uid58281.fasta
Streptococcus_pyogenes_MGAS10270_uid58571.fasta
Sulfurimonas_denitrificans_DSM_1251_uid58185.fasta
Thermoanaerobacter_pseudethanolicus_ATCC_33223_uid58339.fasta
Anaeromyxobacter_dehalogenans_2CP_1_uid58989.fasta
Shewanella_oneidensis_MR_1_uid57949.fasta
Ehrlichia_ruminantium_Gardel_uid58245.fasta
Pseudomonas_syringae_tomato_DC3000_uid57967.fasta
Jonesia_denitrificans_DSM_20603_uid59053.fasta
Staphylococcus_aureus_USA300_TCH1516_uid58925.fasta
Vibrio_fischeri_ES114_uid58163.fasta
Shewanella_baltica_OS195_uid58261.fasta
Burkholderia_CCGE1003_uid46253.fasta
Mycobacterium_avium_paratuberculosis_K_10_uid57699.fasta
Desulfohalobium_retbaense_DSM_5692_uid59183.fasta
Acholeplasma_laidlawii_PG_8A_uid58901.fasta
Neorickettsia_risticii_Illinois_uid58889.fasta
Moraxella_catarrhalis_RH4_uid48809.fasta
Akkermansia_muciniphila_ATCC_BAA_835_uid58985.fasta
Streptococcus_mutans_UA159_uid57947.fasta
Escherichia_coli__BL21_Gold_DE3_pLysS_AG__uid59245.fasta
Roseobacter_denitrificans_OCh_114_uid58597.fasta
Conexibacter_woesei_DSM_14684_uid43467.fasta
Edwardsiella_ictaluri_93_146_uid59403.fasta
Sinorhizobium_medicae_WSM419_uid58549.fasta
Deinococcus_proteolyticus_MRP_uid63399.fasta
Methanococcus_maripaludis_C7_uid58847.fasta
Cytophaga_hutchinsonii_ATCC_33406_uid57651.fasta
Marivirga_tractuosa_DSM_4126_uid60837.fasta
Xylanimonas_cellulosilytica_DSM_15894_uid41935.fasta
Streptococcus_pneumoniae_TCH8431_19A_uid49735.fasta
Burkholderia_phymatum_STM815_uid58699.fasta
Leuconostoc_kimchii_IMSNU_11154_uid48589.fasta
Bacillus_cereus_G9842_uid58759.fasta
Roseiflexus_castenholzii_DSM_13941_uid58287.fasta
Desulfurococcus_mucosus_DSM_2162_uid62227.fasta
Brucella_suis_1330_uid57927.fasta
Pseudomonas_syringae_B728a_uid57931.fasta
Clostridium_cellulovorans_743B_uid51503.fasta
Methanosphaera_stadtmanae_DSM_3091_uid58407.fasta
Thermodesulfovibrio_yellowstonii_DSM_11347_uid59257.fasta
Yersinia_pestis_Antiqua_uid58607.fasta
Kocuria_rhizophila_DC2201_uid59099.fasta
Bacteroides_vulgatus_ATCC_8482_uid58253.fasta
Baumannia_cicadellinicola_Hc__Homalodisca_coagulata__uid58111.fasta
Truepera_radiovictrix_DSM_17093_uid49533.fasta
Burkholderia_JV3_uid72473.fasta
Pseudoalteromonas_SM9913_uid61247.fasta
Dickeya_dadantii_Ech586_uid42519.fasta
Clostridium_SY8519_uid68705.fasta
Yersinia_pseudotuberculosis_YPIII_uid59151.fasta
Candidatus_Blochmannia_floridanus_uid57999.fasta
Maricaulis_maris_MCS10_uid58689.fasta
Yersinia_pseudotuberculosis_PB1__uid59153.fasta
Rickettsia_rickettsii_Iowa_uid58961.fasta
Ureaplasma_urealyticum_serovar_10_ATCC_33699_uid59011.fasta
Neisseria_gonorrhoeae_NCCP11945_uid59191.fasta
Francisella_tularensis_FSC198_uid58693.fasta
Zymomonas_mobilis_ZM4_uid58095.fasta
Escherichia_coli_B_REL606_uid58803.fasta
Staphylococcus_aureus_MRSA252_uid57839.fasta
Tepidanaerobacter_Re1_uid66873.fasta
Synechococcus_CC9311_uid58123.fasta
Edwardsiella_tarda_EIB202_uid41819.fasta
Lactobacillus_johnsonii_FI9785_uid41735.fasta
Campylobacter_hominis_ATCC_BAA_381_uid58981.fasta
Escherichia_coli_APEC_O1_uid58623.fasta
Phenylobacterium_zucineum_HLK1_uid58959.fasta
Bifidobacterium_animalis_lactis_Bl_04_uid59359.fasta
Mycoplasma_pneumoniae_M129_uid57709.fasta
Francisella_philomiragia_ATCC_25017_uid59105.fasta
Shewanella_baltica_OS185_uid58743.fasta
Ignisphaera_aggregans_DSM_17230_uid51875.fasta
Staphylococcus_aureus_ED98_uid41455.fasta
Mycoplasma_bovis_PG45_uid60859.fasta
Haloquadratum_walsbyi_DSM_16790_uid58673.fasta
Yersinia_pestis_Pestoides_F_uid58619.fasta
Elusimicrobium_minutum_Pei191_uid58949.fasta
Staphylothermus_hellenicus_DSM_12710_uid45893.fasta
Rhodobacter_sphaeroides_2_4_1_uid57653.fasta
Taylorella_asinigenitalis_MCE3_uid73771.fasta
Halothiobacillus_neapolitanus_c2_uid41317.fasta
Propionibacterium_acnes_KPA171202_uid58101.fasta
Xylella_fastidiosa_Temecula1_uid57869.fasta
Lactobacillus_casei_Zhang_uid50673.fasta
Desulfitobacterium_hafniense_Y51_uid58605.fasta
Cyanothece_ATCC_51142_uid59013.fasta
Buchnera_aphidicola_Tuc7__Acyrthosiphon_pisum__uid59283.fasta
Shewanella_sediminis_HAW_EB3_uid58835.fasta
Polynucleobacter_necessarius_asymbioticus_QLW_P1DMWA_1_uid58611.fasta
Borrelia_hermsii_DAH_uid59225.fasta
Bifidobacterium_animalis_lactis_AD011_uid58911.fasta
Bacillus_subtilis_BSn5_uid62463.fasta
Campylobacter_jejuni_NCTC_11168_uid57587.fasta
Burkholderia_ambifaria_AMMD_uid58303.fasta
Lactococcus_lactis_cremoris_MG1363_uid58837.fasta
Ralstonia_solanacearum_PSI07_uid50539.fasta
Arcobacter_nitrofigilis_DSM_7299_uid49001.fasta
Caulobacter_crescentus_CB15_uid57891.fasta
Bdellovibrio_bacteriovorus_HD100_uid61595.fasta
Pedobacter_saltans_DSM_12145_uid61349.fasta
Marinomonas_MWYL1_uid58715.fasta
Bradyrhizobium_BTAi1_uid58505.fasta
Burkholderia_ambifaria_MC40_6_uid58701.fasta
Burkholderia_multivorans_ATCC_17616_uid58909.fasta
Collimonas_fungivorans_Ter331_uid70793.fasta
Nanoarchaeum_equitans_Kin4_M_uid58009.fasta
Butyrivibrio_proteoclasticus_B316_uid51489.fasta
Streptomyces_SirexAA_E_uid72627.fasta
Shigella_flexneri_2a_301_uid62907.fasta
Burkholderia_glumae_BGR1_uid59397.fasta
Chlamydia_trachomatis_L2c_uid68843.fasta
Thermosynechococcus_elongatus_BP_1_uid57907.fasta
Desulfotalea_psychrophila_LSv54_uid58153.fasta
Burkholderia_vietnamiensis_G4_uid58075.fasta
Gardnerella_vaginalis_409_05_uid43211.fasta
Candidatus_Midichloria_mitochondrii_IricVA_uid68687.fasta
Borrelia_bissettii_DN127_uid71231.fasta
Mycobacterium_africanum_GM041182_uid68839.fasta
Sulfolobus_tokodaii_7_uid57807.fasta
Sulfolobus_islandicus_M_16_27_uid58851.fasta
Methanococcus_maripaludis_X1_uid70729.fasta
Sorangium_cellulosum__So_ce_56__uid61629.fasta
Zobellia_galactanivorans_uid70621.fasta
Methylobacterium_chloromethanicum_CM4_uid58933.fasta
Desulfovibrio_alaskensis_G20_uid57941.fasta
Thermoproteus_tenax_Kra_1_uid74443.fasta
Bacillus_subtilis_168_uid57675.fasta
Helicobacter_pylori_P12_uid59327.fasta
Streptococcus_suis_05ZYH33_uid58663.fasta
Escherichia_coli_ED1a_uid59379.fasta
Thermoanaerobacter_brockii_finnii_Ako_1_uid55639.fasta
Arthrobacter_arilaitensis_Re117_uid53509.fasta
Methanopyrus_kandleri_AV19_uid57883.fasta
Bifidobacterium_bifidum_S17_uid59545.fasta
Escherichia_coli_UMN026_uid62981.fasta
Bacillus_thuringiensis_BMB171_uid49135.fasta
Burkholderia_CCGE1002_uid42523.fasta
Ruegeria_pomeroyi_DSS_3_uid57863.fasta
Pyrobaculum_aerophilum_IM2_uid57727.fasta
Asticcacaulis_excentricus_CB_48_uid55641.fasta
Neisseria_meningitidis_alpha14_uid61649.fasta
Thermofilum_pendens_Hrk_5_uid58563.fasta
Jannaschia_CCS1_uid58147.fasta
Francisella_tularensis_holarctica_FTNF002_00_uid58999.fasta
Shigella_dysenteriae_Sd197_uid58213.fasta
Streptococcus_thermophilus_LMD_9_uid58327.fasta
Methanococcus_vannielii_SB_uid58767.fasta
Shewanella_baltica_OS155_uid58259.fasta
Propionibacterium_acnes_SK137_uid48071.fasta
Bacillus_subtilis_spizizenii_W23_uid51879.fasta
Achromobacter_xylosoxidans_A8_uid59899.fasta
Ochrobactrum_anthropi_ATCC_49188_uid58921.fasta
Rhodomicrobium_vannielii_ATCC_17100_uid43247.fasta
Cenarchaeum_symbiosum_A_uid61411.fasta
Halomonas_elongata_DSM_2581_uid52781.fasta
Burkholderia_pseudomallei_K96243_uid57733.fasta
Bartonella_tribocorum_CIP_105476_uid59129.fasta
Haemophilus_parasuis_SH0165_uid59273.fasta
Rickettsia_akari_Hartford_uid58161.fasta
Streptomyces_violaceusniger_Tu_4113_uid52609.fasta
Candidatus_Blochmannia_pennsylvanicus_BPEN_uid58329.fasta
Halogeometricum_borinquense_DSM_11551_uid54919.fasta
Pectobacterium_carotovorum_PC1_uid59295.fasta
Parabacteroides_distasonis_ATCC_8503_uid58301.fasta
Acidithiobacillus_ferrooxidans_ATCC_53993_uid58613.fasta
Desulfotomaculum_reducens_MI_1_uid58277.fasta
Caldicellulosiruptor_kristjanssonii_177R1B_uid60393.fasta
Photorhabdus_asymbiotica_ATCC_43949_uid59243.fasta
Flavobacteriales_bacterium_HTCC2170_uid51877.fasta
Shewanella_halifaxensis_HAW_EB4_uid59007.fasta
Planctomyces_brasiliensis_DSM_5305_uid60583.fasta
Mesoplasma_florum_L1_uid58055.fasta
Clostridium_phytofermentans_ISDg_uid58519.fasta
Streptosporangium_roseum_DSM_43021_uid42521.fasta
Agrobacterium_H13_3_uid63403.fasta
Shewanella_MR_4_uid58345.fasta
Acinetobacter_baumannii_AB307_0294_uid59271.fasta
Shewanella_W3_18_1_uid58341.fasta
Spirochaeta_coccoides_DSM_17374_uid66331.fasta
Pyrococcus_abyssi_GE5_uid62903.fasta
Escherichia_coli_UTI89_uid58541.fasta
Francisella_tularensis_holarctica_OSU18_uid58687.fasta
Burkholderia_cenocepacia_AU_1054_uid58371.fasta
Halobacterium_salinarum_R1_uid61571.fasta
Kosmotoga_olearia_TBF_19_5_1_uid59205.fasta
Streptococcus_agalactiae_A909_uid57935.fasta
Nakamurella_multipartita_DSM_44233_uid59221.fasta
Escherichia_coli_55989_uid59383.fasta
Clostridium_botulinum_F_Langeland_uid58929.fasta
Corynebacterium_glutamicum_ATCC_13032_uid57905.fasta
Acidaminococcus_fermentans_DSM_20731_uid43471.fasta
Aliivibrio_salmonicida_LFI1238_uid59251.fasta
Cyanothece_PCC_7822_uid52547.fasta
Chlamydophila_caviae_GPIC_uid57783.fasta
Cellulophaga_lytica_DSM_7489_uid63401.fasta
Mycoplasma_suis_KI3806_uid63665.fasta
Thermoproteus_uzoniensis_768_20_uid65089.fasta
Sphaerobacter_thermophilus_DSM_20745_uid41997.fasta
Methylobacterium_extorquens_AM1_uid57605.fasta
Saccharophagus_degradans_2_40_uid57921.fasta
Orientia_tsutsugamushi_Boryong_uid61621.fasta
Escherichia_coli_O127_H6_E2348_69_uid59343.fasta
Bifidobacterium_longum_infantis_157F_uid62693.fasta
Kitasatospora_setae_KM_6054_uid77027.fasta
Staphylococcus_pseudintermedius_HKU10_03_uid62125.fasta
Campylobacter_lari_RM2100_uid58115.fasta
Magnetococcus_MC_1_uid57833.fasta
Desulfovibrio_salexigens_DSM_2638_uid59223.fasta
Treponema_primitia_ZAS_2_uid67367.fasta
Bacteroides_fragilis_NCTC_9343_uid57639.fasta
Deinococcus_deserti_VCD115_uid58615.fasta
Aggregatibacter_aphrophilus_NJ8700_uid59407.fasta
Colwellia_psychrerythraea_34H_uid57855.fasta
Thioalkalivibrio_sulfidophilus_HL_EbGr7_uid59179.fasta
Acidothermus_cellulolyticus_11B_uid58501.fasta
Rhodopirellula_baltica_SH_1_uid61589.fasta
Methylotenera_mobilis_JLW8_uid59373.fasta
Pseudomonas_fluorescens_Pf0_1_uid57591.fasta
Arthrobacter_chlorophenolicus_A6_uid58969.fasta
Thermotoga_thermarum_DSM_5069_uid68449.fasta
Finegoldia_magna_ATCC_29328_uid58867.fasta
Bacillus_cereus_biovar_anthracis_CI_uid50615.fasta
Rickettsia_canadensis_McKiel_uid58159.fasta
Chlamydophila_pecorum_E58_uid66295.fasta
Mycobacterium_tuberculosis_H37Rv_uid57777.fasta
Proteus_mirabilis_HI4320_uid61599.fasta
Cupriavidus_metallidurans_CH34_uid57815.fasta
Clostridium_botulinum_B1_Okra_uid59147.fasta
Mycoplasma_bovis_Hubei_1_uid68691.fasta
Enterobacter_cloacae_SCF1_uid59969.fasta
Wolbachia_wRi_uid59371.fasta
Myxococcus_xanthus_DK_1622_uid58003.fasta
Streptococcus_pyogenes_NZ131_uid59035.fasta
Shewanella_ANA_3_uid58347.fasta
Clostridium_beijerinckii_NCIMB_8052_uid58137.fasta
Candidatus_Amoebophilus_asiaticus_5a2_uid58963.fasta
Burkholderia_cenocepacia_J2315_uid57953.fasta
Weissella_koreensis_KACC_15510_uid68837.fasta
Ralstonia_pickettii_12J_uid58737.fasta
Staphylococcus_saprophyticus_ATCC_15305_uid58411.fasta
Thermococcus_sibiricus_MM_739_uid59399.fasta
Streptococcus_pyogenes_MGAS9429_uid58569.fasta
Planctomyces_limnophilus_DSM_3776_uid48643.fasta
Cyclobacterium_marinum_DSM_745_uid71485.fasta
Methanobacterium_AL_21_uid63623.fasta
Odoribacter_splanchnicus_DSM_20712_uid63397.fasta
Methanococcus_voltae_A3_uid49529.fasta
Chlamydia_trachomatis_434_Bu_uid61633.fasta
Mycoplasma_hyopneumoniae_7448_uid58039.fasta
Novosphingobium_aromaticivorans_DSM_12444_uid57747.fasta
Rhodothermus_marinus_DSM_4252_uid41729.fasta
Burkholderia_mallei_SAVP1_uid58387.fasta
Mycoplasma_hominis_ATCC_23114_uid41875.fasta
Xanthobacter_autotrophicus_Py2_uid58453.fasta
Methylococcus_capsulatus_Bath_uid57607.fasta
Mycobacterium_Spyr1_uid61403.fasta
Marinomonas_posidonica_IVIA_Po_181_uid67323.fasta
Chlamydophila_felis_Fe_C_56_uid57971.fasta
Candidatus_Protochlamydia_amoebophila_UWE25_uid58079.fasta
Pseudoxanthomonas_spadix_BD_a59_uid75113.fasta
Saccharomonospora_viridis_DSM_43017_uid59055.fasta
Streptococcus_pneumoniae_R6_uid57859.fasta
Chlamydophila_psittaci_6BC_uid63621.fasta
Gluconacetobacter_xylinus_NBRC_3288_uid46523.fasta
Salmonella_enterica_serovar_Paratyphi_A_ATCC_9150_uid58201.fasta
Roseburia_hominis_A2_183_uid73419.fasta
Burkholderia_rhizoxinica_HKI_454_uid60487.fasta
Bacillus_cereus_ATCC_10987_uid57673.fasta
Yersinia_pseudotuberculosis_IP_31758_uid58487.fasta
Mycobacterium_leprae_Br4923_uid59293.fasta
Lactobacillus_casei_BL23_uid59237.fasta
Lactobacillus_delbrueckii_bulgaricus_ND02_uid60621.fasta
Brucella_abortus_S19_uid58873.fasta
Synechococcus_JA_3_3Ab_uid58535.fasta
Shewanella_putrefaciens_CN_32_uid58267.fasta
Janthinobacterium_Marseille_uid58603.fasta
Methanococcus_aeolicus_Nankai_3_uid58823.fasta
Glaciecola_4H_3_7_YE_5_uid66595.fasta
Rickettsia_conorii_Malish_7_uid57633.fasta
Pseudoalteromonas_haloplanktis_TAC125_uid58431.fasta
Escherichia_coli_ATCC_8739_uid58783.fasta
Leadbetterella_byssophila_DSM_17132_uid60161.fasta
Candidatus_Carsonella_ruddii_uid58773.fasta
Chromobacterium_violaceum_ATCC_12472_uid58001.fasta
Mycobacterium_MCS_uid58465.fasta
Simkania_negevensis_Z_uid68451.fasta
Vulcanisaeta_moutnovskia_768_28_uid63631.fasta
Salinispora_arenicola_CNS_205_uid58659.fasta
Dictyoglomus_thermophilum_H_6_12_uid59439.fasta
Vibrio_splendidus_LGP32_uid59353.fasta
Leptospira_biflexa_serovar_Patoc__Patoc_1__Ames__uid58511.fasta
Cyanothece_PCC_7425_uid59435.fasta
Lactobacillus_amylovorus_GRL_1112_uid61179.fasta
Taylorella_equigenitalis_MCE9_uid62103.fasta
Lactobacillus_ruminis_ATCC_27782_uid73417.fasta
Clostridium_difficile_CD196_uid41017.fasta
Alicycliphilus_denitrificans_BC_uid49953.fasta
Acidianus_hospitalis_W1_uid66875.fasta
Fervidobacterium_nodosum_Rt17_B1_uid58625.fasta
Mycobacterium_leprae_TN_uid57697.fasta
Tropheryma_whipplei_Twist_uid57705.fasta
Paracoccus_denitrificans_PD1222_uid58187.fasta
Desulfovibrio_vulgaris__Miyazaki_F__uid59089.fasta
Thermosipho_africanus_TCF52B_uid59095.fasta
Desulfurispirillum_indicum_S5_uid45897.fasta
Mycoplasma_suis_Illinois_uid61897.fasta
Yersinia_pestis_Nepal516_uid58609.fasta
Cellulomonas_fimi_ATCC_484_uid66779.fasta
Xanthomonas_oryzae_KACC10331_uid58155.fasta
Vibrio_cholerae_O395_uid58425.fasta
Rickettsia_africae_ESF_5_uid58799.fasta
Bacillus_weihenstephanensis_KBAB4_uid58315.fasta
Variovorax_paradoxus_S110_uid59437.fasta
Xanthomonas_oryzae_PXO99A_uid59131.fasta
Bacteroides_fragilis_YCH46_uid58195.fasta
Methanoplanus_petrolearius_DSM_11571_uid52695.fasta
Francisella_tularensis_mediasiatica_FSC147_uid58939.fasta
Bacillus_pumilus_SAFR_032_uid59017.fasta
Escherichia_coli_O103_H2_12009_uid41013.fasta
Buchnera_aphidicola_Sg__Schizaphis_graminum__uid57913.fasta
Synechococcus_JA_2_3B_a_2_13__uid58537.fasta
Shigella_flexneri_2a_2457T_uid57991.fasta
Exiguobacterium_AT1b_uid59093.fasta
Thermomonospora_curvata_DSM_43183_uid41885.fasta
Lactococcus_lactis_cremoris_SK11_uid57983.fasta
Corynebacterium_aurimucosum_ATCC_700975_uid59409.fasta
Mycoplasma_hyorhinis_HUB_1_uid51695.fasta
Meiothermus_ruber_DSM_1279_uid46661.fasta
Campylobacter_jejuni_81_176_uid58503.fasta
Caldicellulosiruptor_hydrothermalis_108_uid60157.fasta
Streptococcus_pneumoniae_Taiwan19F_14_uid59119.fasta
Escherichia_coli_536_uid58531.fasta
Deinococcus_maricopensis_DSM_21211_uid62225.fasta
Streptococcus_suis_BM407_uid59321.fasta
Bacillus_thuringiensis_serovar_konkukian_97_27_uid58089.fasta
Meiothermus_silvanus_DSM_9946_uid49485.fasta
Streptococcus_gallolyticus_UCN34_uid46061.fasta
Salmonella_enterica_serovar_Newport_SL254_uid58831.fasta
Gemmatimonas_aurantiaca_T_27_uid58813.fasta
Thiomicrospira_crunogena_XCL_2_uid58183.fasta
Eubacterium_rectale_ATCC_33656_uid59169.fasta
Thermincola_potens_JR_uid48823.fasta
Vulcanisaeta_distributa_DSM_14429_uid52827.fasta
Pseudomonas_putida_GB_1_uid58735.fasta
Methylacidiphilum_infernorum_V4_uid59161.fasta
Streptococcus_equi_zooepidemicus_MGCS10565_uid59263.fasta
Coxiella_burnetii_CbuG_Q212_uid58893.fasta
Anaplasma_phagocytophilum_HZ_uid57951.fasta
Chlorobium_luteolum_DSM_273_uid58175.fasta
Shewanella_MR_7_uid58343.fasta
Methylomicrobium_alcaliphilum_uid77119.fasta
Desulfobacterium_autotrophicum_HRM2_uid59061.fasta
Candidatus_Accumulibacter_phosphatis_clade_IIA_UW_1_uid59207.fasta
Shewanella_piezotolerans_WP3_uid58745.fasta
Arthrobacter_phenanthrenivorans_Sphe3_uid63629.fasta
Acidithiobacillus_caldus_SM_1_uid70791.fasta
Azospirillum_B510_uid46085.fasta
Pelobacter_carbinolicus_DSM_2380_uid58241.fasta
Bacillus_halodurans_C_125_uid57791.fasta
