# Supplementary material for: Ray Meta: scalable de novo metagenome assembly and profiling
Source: Genome Biol. 2012 Dec 22;13(12):R122. doi: 10.1186/gb-2012-13-12-r122 (PMC4056372; doi:10.1186/gb-2012-13-12-r122)
Supplement: Additional file 3 — Documentation and scripts to reproduce all experiments. [file gb-2012-13-12-r122-S3.BZ2 › Paper-Replication-2012/Simulation-1000-genomes/Sequencing/Human.sh]

#!/bin/bash
#$ -N Human-Simulate
#$ -P nne-790-ab
#$ -l h_rt=16:00:00
#$ -pe default 8
#$ -cwd

source Driver.colosse

PATH=.:$PATH

VirtualNextGenSequencer hg19-all.fasta 0.0025 400 40 15000000 100 Reads/H_1.fasta Reads/H_2.fasta
