# Supplementary material for: Ray Meta: scalable de novo metagenome assembly and profiling
Source: Genome Biol. 2012 Dec 22;13(12):R122. doi: 10.1186/gb-2012-13-12-r122 (PMC4056372; doi:10.1186/gb-2012-13-12-r122)
Supplement: Additional file 3 — Documentation and scripts to reproduce all experiments. [file gb-2012-13-12-r122-S3.BZ2 › Paper-Replication-2012/Simulation-1000-genomes/Sequencing/List.1000.Length]

>gi|347537839|ref|NC_016002.1| Pseudogulbenkiania sp. NH8B, complete genome	4332995
>gi|330506319|ref|NC_015416.1| Methanosaeta concilii GP6 chromosome, complete genome	3008626
>gi|330506028|ref|NC_015430.1| Methanosaeta concilii GP6 plasmid pGP6, complete sequence	18019
>gi|310639471|ref|NC_014622.1| Paenibacillus polymyxa SC2 chromosome, complete genome	5731816
>gi|310830362|ref|NC_014628.1| Paenibacillus polymyxa SC2 plasmid pSC2, complete sequence	510115
>gi|338529680|ref|NC_015711.1| Myxococcus fulvus HW-1 chromosome, complete genome	9003593
>gi|333922237|ref|NC_015565.1| Desulfotomaculum carboxydivorans CO-1-SRB chromosome, complete genome	2892255
>gi|170729251|ref|NC_010513.1| Xylella fastidiosa M12 chromosome, complete genome	2475130
>gi|317133719|ref|NC_014824.1| Ruminococcus albus 7 plasmid pRUMAL01, complete sequence	420706
>gi|319788691|ref|NC_014825.1| Ruminococcus albus 7 plasmid pRUMAL02, complete sequence	352646
>gi|315630409|ref|NC_014826.1| Ruminococcus albus 7 plasmid pRUMAL03, complete sequence	15907
>gi|317133710|ref|NC_014827.1| Ruminococcus albus 7 plasmid pRUMAL04, complete sequence	7420
>gi|317054731|ref|NC_014833.1| Ruminococcus albus 7 chromosome, complete genome	3685408
>gi|229599623|ref|NC_012655.1| Bacillus anthracis str. A0248 plasmid pXO2, complete sequence	94830
>gi|229599713|ref|NC_012656.1| Bacillus anthracis str. A0248 plasmid pXO1, complete sequence	181677
>gi|229599883|ref|NC_012659.1| Bacillus anthracis str. A0248, complete genome	5227419
>gi|337264537|ref|NC_015675.1| Mesorhizobium opportunistum WSM2075 chromosome, complete genome	6884444
>gi|336324561|ref|NC_015673.1| Corynebacterium resistens DSM 45100 chromosome, complete genome	2601311
>gi|237804348|ref|NC_012687.1| Chlamydia trachomatis B/TZ1A828/OT chromosome, complete genome	1044282
>gi|310777805|ref|NC_014632.1| Ilyobacter polytropus DSM 2926 chromosome, complete genome	2046464
>gi|310779695|ref|NC_014633.1| Ilyobacter polytropus DSM 2926 plasmid pILYOP01, complete sequence	961624
>gi|310780578|ref|NC_014634.1| Ilyobacter polytropus DSM 2926 plasmid pILYOP02, complete sequence	124226
>gi|170076470|ref|NC_010474.1| Synechococcus sp. PCC 7002 plasmid pAQ7, complete sequence	186459
>gi|170076636|ref|NC_010475.1| Synechococcus sp. PCC 7002 chromosome, complete genome	3008047
>gi|170079460|ref|NC_010476.1| Synechococcus sp. PCC 7002 plasmid pAQ1, complete sequence	4809
>gi|170079464|ref|NC_010477.1| Synechococcus sp. PCC 7002 plasmid pAQ3, complete sequence	16103
>gi|170079482|ref|NC_010478.1| Synechococcus sp. PCC 7002 plasmid pAQ4, complete sequence	31972
>gi|170079513|ref|NC_010479.1| Synechococcus sp. PCC 7002 plasmid pAQ5, complete sequence	38515
>gi|170079553|ref|NC_010480.1| Synechococcus sp. PCC 7002 plasmid pAQ6, complete sequence	124030
>gi|257372908|ref|NC_013201.1| Halomicrobium mukohataei DSM 12286 plasmid pHmuk01, complete sequence	221862
>gi|257386085|ref|NC_013202.1| Halomicrobium mukohataei DSM 12286 chromosome, complete genome	3110487
>gi|219846956|ref|NC_011831.1| Chloroflexus aggregans DSM 9485 chromosome, complete genome	4684931
>gi|257067223|ref|NC_013172.1| Brachybacterium faecium DSM 4810 chromosome, complete genome	3614992
>gi|56961782|ref|NC_006582.1| Bacillus clausii KSM-K16, complete genome	4303871
>gi|289547777|ref|NC_013894.1| Thermocrinis albus DSM 14484 chromosome, complete genome	1500577
>gi|348027467|ref|NC_016041.1| Glaciecola nitratireducens FR1064 chromosome, complete genome	4134229
>gi|145294042|ref|NC_009342.1| Corynebacterium glutamicum R chromosome, complete genome	3314179
>gi|145297095|ref|NC_009343.1| Corynebacterium glutamicum R plasmid pCGR1, complete sequence	49120
>gi|184159988|ref|NC_010605.1| Acinetobacter baumannii ACICU plasmid pACICU1, complete sequence	28279
>gi|184160017|ref|NC_010606.1| Acinetobacter baumannii ACICU plasmid pACICU2, complete sequence	64366
>gi|184156320|ref|NC_010611.1| Acinetobacter baumannii ACICU chromosome, complete genome	3904116
>gi|16081186|ref|NC_002578.1| Thermoplasma acidophilum DSM 1728 chromosome, complete genome	1564906
>gi|146328629|ref|NC_009446.1| Dichelobacter nodosus VCS1703A, complete genome	1389350
>gi|116048575|ref|NC_008463.1| Pseudomonas aeruginosa UCBPP-PA14 chromosome, complete genome	6537648
>gi|285016821|ref|NC_013722.1| Xanthomonas albilineans GPE PC73 chromosome, complete genome	3768695
>gi|298290017|ref|NC_014217.1| Starkeya novella DSM 506 chromosome, complete genome	4765023
>gi|116491818|ref|NC_008525.1| Pediococcus pentosaceus ATCC 25745, complete genome	1832387
>gi|255033817|ref|NC_013037.1| Dyadobacter fermentans DSM 18053 chromosome, complete genome	6967790
>gi|346722692|ref|NC_012985.3| Candidatus Liberibacter asiaticus str. psy62 chromosome, complete genome	1227328
>gi|255961248|ref|NC_005303.2| Onion yellows phytoplasma OY-M, complete genome	853092
>gi|58038254|ref|NC_006672.1| Gluconobacter oxydans 621H plasmid pGOX1, complete sequence	163186
>gi|58038418|ref|NC_006673.1| Gluconobacter oxydans 621H plasmid pGOX2, complete sequence	26568
>gi|58038448|ref|NC_006674.1| Gluconobacter oxydans 621H plasmid pGOX3, complete sequence	14547
>gi|58038467|ref|NC_006675.1| Gluconobacter oxydans 621H plasmid pGOX4, complete sequence	13223
>gi|58038486|ref|NC_006676.1| Gluconobacter oxydans 621H plasmid pGOX5, complete sequence	2687
>gi|58038491|ref|NC_006677.1| Gluconobacter oxydans 621H chromosome, complete genome	2702173
>gi|296127869|ref|NC_014151.1| Cellulomonas flavigena DSM 20109 chromosome, complete genome	4123179
>gi|116628683|ref|NC_008530.1| Lactobacillus gasseri ATCC 33323, complete genome	1894360
>gi|257789778|ref|NC_013204.1| Eggerthella lenta DSM 2243 chromosome, complete genome	3632260
>gi|108802856|ref|NC_008148.1| Rubrobacter xylanophilus DSM 9941 chromosome, complete genome	3225748
>gi|77163517|ref|NC_007483.1| Nitrosococcus oceani ATCC 19707 plasmid A, complete sequence	40420
>gi|77163561|ref|NC_007484.1| Nitrosococcus oceani ATCC 19707 chromosome, complete genome	3481691
>gi|284163295|ref|NC_013743.1| Haloterrigena turkmenica DSM 5511 chromosome, complete genome	3889038
>gi|284167035|ref|NC_013744.1| Haloterrigena turkmenica DSM 5511 plasmid pHTUR01, complete sequence	698495
>gi|284172524|ref|NC_013745.1| Haloterrigena turkmenica DSM 5511 plasmid pHTUR02, complete sequence	413648
>gi|284172854|ref|NC_013746.1| Haloterrigena turkmenica DSM 5511 plasmid pHTUR03, complete sequence	180781
>gi|284176133|ref|NC_013747.1| Haloterrigena turkmenica DSM 5511 plasmid pHTUR04, complete sequence	171943
>gi|284176293|ref|NC_013748.1| Haloterrigena turkmenica DSM 5511 plasmid pHTUR05, complete sequence	71062
>gi|284176391|ref|NC_013749.1| Haloterrigena turkmenica DSM 5511 plasmid pHTUR06, complete sequence	15815
>gi|42516522|ref|NC_002967.9| Treponema denticola ATCC 35405 chromosome, complete genome	2843201
>gi|313205511|ref|NC_014738.1| Riemerella anatipestifer DSM 15868 chromosome, complete genome	2155121
>gi|192358779|ref|NC_010995.1| Cellvibrio japonicus Ueda107 chromosome, complete genome	4576573
>gi|27904513|ref|NC_004545.1| Buchnera aphidicola str. Bp (Baizongia pistaciae) chromosome, complete genome	615980
>gi|28191365|ref|NC_004555.1| Buchnera aphidicola str. Bp (Baizongia pistaciae) plasmid pBBp1, complete sequence	2399
>gi|197116402|ref|NC_011146.1| Geobacter bemidjiensis Bem chromosome, complete genome	4615150
>gi|222475682|ref|NC_012028.1| Halorubrum lacusprofundi ATCC 49239 chromosome 2, complete genome	525943
>gi|222478439|ref|NC_012029.1| Halorubrum lacusprofundi ATCC 49239 chromosome 1, complete genome	2735295
>gi|222481151|ref|NC_012030.1| Halorubrum lacusprofundi ATCC 49239 plasmid pHLAC01, complete sequence	431338
>gi|85700163|ref|NC_002973.6| Listeria monocytogenes serotype 4b str. F2365 chromosome, complete genome	2905187
>gi|261402131|ref|NC_013407.1| Methanocaldococcus vulcanius M7 chromosome, complete genome	1746329
>gi|261403859|ref|NC_013408.1| Methanocaldococcus vulcanius M7 plasmid pMETVU01, complete sequence	10704
>gi|261403873|ref|NC_013409.1| Methanocaldococcus vulcanius M7 plasmid pMETVU02, complete sequence	4704
>gi|300781937|ref|NC_014318.1| Amycolatopsis mediterranei U32 chromosome, complete genome	10236715
>gi|73663826|ref|NC_007349.1| Methanosarcina barkeri str. fusaro plasmid 1, complete sequence	36358
>gi|73667559|ref|NC_007355.1| Methanosarcina barkeri str. Fusaro chromosome, complete genome	4837408
>gi|157149578|ref|NC_009795.1| Campylobacter concisus 13826 plasmid pCCON31, complete sequence	30949
>gi|157149612|ref|NC_009796.1| Campylobacter concisus 13826 plasmid pCCON16, complete sequence	16457
>gi|157163852|ref|NC_009802.1| Campylobacter concisus 13826, complete genome	2052007
>gi|222102412|ref|NC_011981.1| Agrobacterium vitis S4 plasmid pAtS4e, complete sequence	631775
>gi|222080117|ref|NC_011982.1| Agrobacterium vitis S4 plasmid pTiS4, complete sequence	258824
>gi|222083145|ref|NC_011984.1| Agrobacterium vitis S4 plasmid pAtS4c, complete sequence	211620
>gi|222102329|ref|NC_011986.1| Agrobacterium vitis S4 plasmid pAtS4a, complete sequence	78730
>gi|222106127|ref|NC_011988.1| Agrobacterium vitis S4 chromosome 2, complete genome	1283187
>gi|222147015|ref|NC_011989.1| Agrobacterium vitis S4 chromosome 1, complete genome	3726375
>gi|222109117|ref|NC_011991.1| Agrobacterium vitis S4 plasmid pAtS4b, complete sequence	130435
>gi|257783814|ref|NC_013203.1| Atopobium parvulum DSM 20469 chromosome, complete genome	1543805
>gi|10957398|ref|NC_000958.1| Deinococcus radiodurans R1 plasmid MP1, complete sequence	177466
>gi|10957530|ref|NC_000959.1| Deinococcus radiodurans R1 plasmid CP1, complete sequence	45704
>gi|15805042|ref|NC_001263.1| Deinococcus radiodurans R1 chromosome chromosome 1, complete sequence	2648638
>gi|15807672|ref|NC_001264.1| Deinococcus radiodurans R1 chromosome chromosome 2, complete sequence	412348
>gi|94986445|ref|NC_008011.1| Lawsonia intracellularis PHE/MN1-00 chromosome, complete genome	1457619
>gi|94972343|ref|NC_008012.1| Lawsonia intracellularis PHE/MN1-00 plasmid 1, complete sequence	27048
>gi|94972373|ref|NC_008013.1| Lawsonia intracellularis PHE/MN1-00 plasmid 2, complete sequence	39794
>gi|94972398|ref|NC_008014.1| Lawsonia intracellularis PHE/MN1-00 plasmid 3, complete sequence	194553
>gi|238899406|ref|NC_012759.1| Escherichia coli BW2952 chromosome, complete genome	4578159
>gi|146284526|ref|NC_009425.1| Enterobacter sp. 638 plasmid pENTE01, complete sequence	157749
>gi|146309667|ref|NC_009436.1| Enterobacter sp. 638, complete genome	4518712
>gi|225871699|ref|NC_012483.1| Acidobacterium capsulatum ATCC 51196, complete genome	4127356
>gi|11497060|ref|NC_000948.1| Borrelia burgdorferi B31 plasmid cp32-1, complete sequence	30750
>gi|11497103|ref|NC_000949.1| Borrelia burgdorferi B31 plasmid cp32-3, complete sequence	30223
>gi|11497149|ref|NC_000950.1| Borrelia burgdorferi B31 plasmid cp32-4, complete sequence	30299
>gi|11497193|ref|NC_000951.1| Borrelia burgdorferi B31 plasmid cp32-6, complete sequence	29838
>gi|11497236|ref|NC_000952.1| Borrelia burgdorferi B31 plasmid cp32-7, complete sequence	30800
>gi|11497281|ref|NC_000953.1| Borrelia burgdorferi B31 plasmid cp32-8, complete sequence	30885
>gi|11497325|ref|NC_000954.1| Borrelia burgdorferi B31 plasmid cp32-9, complete sequence	30651
>gi|11497360|ref|NC_000955.1| Borrelia burgdorferi B31 plasmid lp21, complete sequence	18753
>gi|11497372|ref|NC_000956.1| Borrelia burgdorferi B31 plasmid lp56, complete sequence	52971
>gi|11497445|ref|NC_000957.1| Borrelia burgdorferi B31 plasmid lp5, complete sequence	5228
>gi|15594346|ref|NC_001318.1|NC_001318 Borrelia burgdorferi B31 chromosome, complete genome	910724
>gi|11496583|ref|NC_001849.1| Borrelia burgdorferi B31 plasmid lp17, complete sequence	16823
>gi|11496607|ref|NC_001850.1| Borrelia burgdorferi B31 plasmid lp25, complete sequence	24177
>gi|11496637|ref|NC_001851.1| Borrelia burgdorferi B31 plasmid lp28-1, complete sequence	26921
>gi|11496664|ref|NC_001852.1| Borrelia burgdorferi B31 plasmid lp28-2, complete sequence	29766
>gi|11496697|ref|NC_001853.1| Borrelia burgdorferi B31 plasmid lp28-3, complete sequence	28601
>gi|11496735|ref|NC_001854.1| Borrelia burgdorferi B31 plasmid lp28-4, complete sequence	27323
>gi|11496779|ref|NC_001855.1| Borrelia burgdorferi B31 plasmid lp36, complete sequence	36849
>gi|11496831|ref|NC_001856.1| Borrelia burgdorferi B31 plasmid lp38, complete sequence	38829
>gi|11496892|ref|NC_001857.1| Borrelia burgdorferi B31 plasmid lp54, complete sequence	53561
>gi|11497007|ref|NC_001903.1| Borrelia burgdorferi B31 plasmid cp26, complete sequence	26498
>gi|11497048|ref|NC_001904.1| Borrelia burgdorferi B31 plasmid cp9, complete sequence	9386
>gi|226315872|ref|NC_006969.2| Rhodococcus opacus B4 plasmid pKNR01, complete sequence	4367
>gi|226316799|ref|NC_006970.2| Rhodococcus opacus B4 plasmid pKNR02, complete sequence	2773
>gi|226349237|ref|NC_012520.1| Rhodococcus opacus B4 plasmid pROB01, complete sequence	558192
>gi|226349831|ref|NC_012521.1| Rhodococcus opacus B4 plasmid pROB02, complete sequence	244997
>gi|226359415|ref|NC_012522.1| Rhodococcus opacus B4, complete genome	7913450
>gi|226334772|ref|NC_012523.1| Rhodococcus opacus B4 plasmid pKNR, complete sequence	111160
>gi|52421262|ref|NC_006298.1| Haemophilus somnus 129PT plasmid pHS129, complete sequence	5178
>gi|113460149|ref|NC_008309.1| Haemophilus somnus 129PT chromosome, complete genome	2007700
>gi|169830219|ref|NC_010424.1| Candidatus Desulforudis audaxviator MP104C chromosome, complete genome	2349476
>gi|46562128|ref|NC_002937.3| Desulfovibrio vulgaris str. Hildenborough chromosome, complete genome	3570858
>gi|46562129|ref|NC_005863.1| Desulfovibrio vulgaris str. Hildenborough plasmid pDV, complete sequence	202301
>gi|226942170|ref|NC_012560.1| Azotobacter vinelandii DJ chromosome, complete genome	5365318
>gi|16329170|ref|NC_000911.1| Synechocystis sp. PCC 6803 chromosome, complete genome	3573470
>gi|38505535|ref|NC_005229.1| Synechocystis sp. PCC 6803 plasmid pSYSM, complete sequence	119895
>gi|38505668|ref|NC_005230.1| Synechocystis sp. PCC 6803 plasmid pSYSA, complete sequence	103307
>gi|38505775|ref|NC_005231.1| Synechocystis sp. PCC 6803 plasmid pSYSG, complete sequence	44343
>gi|38505825|ref|NC_005232.1| Synechocystis sp. PCC 6803 plasmid pSYSX, complete sequence	106004
>gi|345004010|ref|NC_015954.1| Halophilic archaeon DL31 chromosome, complete genome	2913689
>gi|345006827|ref|NC_015955.1| Halophilic archaeon DL31 plasmid phalar01, complete sequence	705810
>gi|345133531|ref|NC_015959.1| Halophilic archaeon DL31 plasmid phalar02, complete sequence	23659
>gi|15638995|ref|NC_000919.1| Treponema pallidum subsp. pallidum str. Nichols chromosome, complete genome	1138011
>gi|194396645|ref|NC_011072.1| Streptococcus pneumoniae G54 chromosome, complete genome	2078953
>gi|307069503|ref|NC_014497.1| Candidatus Zinderia insecticola CARI chromosome, complete genome	208564
>gi|317151727|ref|NC_014844.1| Desulfovibrio aespoeensis Aspo-2 chromosome, complete genome	3629109
>gi|325955697|ref|NC_015213.1| Lactobacillus acidophilus 30SC plasmid pRKC30SC1, complete sequence	7197
>gi|325955721|ref|NC_015214.1| Lactobacillus acidophilus 30SC chromosome, complete genome	2078001
>gi|325955704|ref|NC_015218.1| Lactobacillus acidophilus 30SC plasmid pRKC30SC2, complete sequence	12568
>gi|161527512|ref|NC_010085.1| Nitrosopumilus maritimus SCM1 chromosome, complete genome	1645259
>gi|339998036|ref|NC_015761.1| Salmonella bongori NCTC 12419, complete genome	4460105
>gi|319785620|ref|NC_014924.1| Pseudoxanthomonas suwonensis 11-1 chromosome, complete genome	3419049
>gi|326802614|ref|NC_015278.1| Aerococcus urinae ACS-120-V-Col10a chromosome, complete genome	2080974
>gi|340792956|ref|NC_015859.1| Corynebacterium variabile DSM 44702 chromosome, complete genome	3433007
>gi|116871422|ref|NC_008555.1| Listeria welshimeri serovar 6b str. SLCC5334 chromosome, complete genome	2814130
>gi|84621657|ref|NC_007705.1| Xanthomonas oryzae pv. oryzae MAFF 311018 chromosome, complete genome	4940217
>gi|254558118|ref|NC_012987.1| Methylobacterium extorquens DM4 plasmid p1METDI, complete sequence	141504
>gi|254558653|ref|NC_012988.1| Methylobacterium extorquens DM4, complete genome	5943768
>gi|254564253|ref|NC_012989.1| Methylobacterium extorquens DM4 plasmid p2METDI, complete sequence	38579
>gi|77404485|ref|NC_007486.1| Rhodococcus erythropolis PR4 plasmid pREC1, complete sequence	104014
>gi|77404588|ref|NC_007487.1| Rhodococcus erythropolis PR4 plasmid pREC2, complete sequence	3637
>gi|77454567|ref|NC_007491.1| Rhodococcus erythropolis PR4 plasmid pREL1, complete sequence	271577
>gi|226303489|ref|NC_012490.1| Rhodococcus erythropolis PR4, complete genome	6516310
>gi|74316018|ref|NC_007404.1| Thiobacillus denitrificans ATCC 25259 chromosome, complete genome	2909809
>gi|336319134|ref|NC_015671.1| Cellvibrio gilvus ATCC 13127 chromosome, complete genome	3526441
>gi|49474831|ref|NC_005956.1| Bartonella henselae str. Houston-1 chromosome, complete genome	1931047
>gi|27375111|ref|NC_004463.1| Bradyrhizobium japonicum USDA 110 chromosome, complete genome	9105828
>gi|42519920|ref|NC_002978.6| Wolbachia endosymbiont of Drosophila melanogaster, complete genome	1267782
>gi|33241335|ref|NC_005043.1| Chlamydophila pneumoniae TW-183, complete genome	1225935
>gi|33864539|ref|NC_005070.1| Synechococcus sp. WH 8102, complete genome	2434428
>gi|118474057|ref|NC_008599.1| Campylobacter fetus subsp. fetus 82-40 chromosome, complete genome	1773615
>gi|284034943|ref|NC_013730.1| Spirosoma linguale DSM 74 chromosome, complete genome	8078757
>gi|284005577|ref|NC_013731.1| Spirosoma linguale DSM 74 plasmid pSLIN01, complete sequence	189452
>gi|284005755|ref|NC_013732.1| Spirosoma linguale DSM 74 plasmid pSLIN02, complete sequence	146936
>gi|284005898|ref|NC_013733.1| Spirosoma linguale DSM 74 plasmid pSLIN03, complete sequence	36434
>gi|284005939|ref|NC_013734.1| Spirosoma linguale DSM 74 plasmid pSLIN04, complete sequence	9965
>gi|284005954|ref|NC_013735.1| Spirosoma linguale DSM 74 plasmid pSLIN05, complete sequence	8651
>gi|284005967|ref|NC_013736.1| Spirosoma linguale DSM 74 plasmid pSLIN06, complete sequence	7683
>gi|284005992|ref|NC_013737.1| Spirosoma linguale DSM 74 plasmid pSLIN07, complete sequence	7308
>gi|284006004|ref|NC_013738.1| Spirosoma linguale DSM 74 plasmid pSLIN08, complete sequence	6072
>gi|336053279|ref|NC_015598.1| Lactobacillus kefiranofaciens ZW3 plasmid pWW1, complete sequence	194769
>gi|336053510|ref|NC_015602.1| Lactobacillus kefiranofaciens ZW3 chromosome, complete genome	2113023
>gi|336055419|ref|NC_015603.1| Lactobacillus kefiranofaciens ZW3 plasmid pWW2, complete sequence	46296
>gi|300709370|ref|NC_014297.1| Halalkalicoccus jeotgali B3 chromosome, complete genome	2809118
>gi|300712406|ref|NC_014298.1| Halalkalicoccus jeotgali B3 plasmid 1, complete sequence	406285
>gi|300712769|ref|NC_014299.1| Halalkalicoccus jeotgali B3 plasmid 2, complete sequence	363534
>gi|299883390|ref|NC_014300.1| Halalkalicoccus jeotgali B3 plasmid 3, complete sequence	44576
>gi|299883432|ref|NC_014301.1| Halalkalicoccus jeotgali B3 plasmid 4, complete sequence	44459
>gi|299883474|ref|NC_014302.1| Halalkalicoccus jeotgali B3 plasmid 5, complete sequence	23727
>gi|299883499|ref|NC_014303.1| Halalkalicoccus jeotgali B3 plasmid 6, complete sequence	6951
>gi|55820103|ref|NC_006448.1| Streptococcus thermophilus LMG 18311 chromosome, complete genome	1796846
>gi|157414322|ref|NC_009839.1| Campylobacter jejuni subsp. jejuni 81116, complete genome	1628115
>gi|260853213|ref|NC_013361.1| Escherichia coli O26:H11 str. 11368 chromosome, complete genome	5697240
>gi|260751930|ref|NC_013362.1| Escherichia coli O26:H11 str. 11368 plasmid pO26_2, complete sequence	63365
>gi|260751828|ref|NC_013363.1| Escherichia coli O26:H11 str. 11368 plasmid pO26_3, complete sequence	5686
>gi|260763802|ref|NC_013369.1| Escherichia coli O26:H11 str. 11368 plasmid pO26_1, complete sequence	85167
>gi|307950758|ref|NC_014543.1| Escherichia coli O26:H11 str. 11368 plasmid pO26_4, complete sequence	4073
>gi|308183796|ref|NC_014560.1| Helicobacter pylori SJM180 chromosome, complete genome	1658051
>gi|92109250|ref|NC_007959.1| Nitrobacter hamburgensis X14 plasmid 1, complete sequence	294829
>gi|92109490|ref|NC_007960.1| Nitrobacter hamburgensis X14 plasmid 2, complete sequence	188318
>gi|92109663|ref|NC_007961.1| Nitrobacter hamburgensis X14 plasmid 3, complete sequence	121408
>gi|92115633|ref|NC_007964.1| Nitrobacter hamburgensis X14 chromosome, complete genome	4406967
>gi|308513210|ref|NC_013895.2| Clostridiales genomosp. BVAB3 str. UPII9-5 chromosome, complete genome	1809746
>gi|222053117|ref|NC_011979.1| Geobacter sp. FRC-32 chromosome, complete genome	4304501
>gi|332139409|ref|NC_011138.2| Alteromonas macleodii str. 'Deep ecotype' chromosome, complete genome	4448980
>gi|170287807|ref|NC_010483.1| Thermotoga sp. RQ2 chromosome, complete genome	1877693
>gi|171184485|ref|NC_010525.1| Thermoproteus neutrophilus V24Sta chromosome, complete genome	1769823
>gi|170717206|ref|NC_010519.1| Haemophilus somnus 2336 chromosome, complete genome	2263857
>gi|300309346|ref|NC_014323.1| Herbaspirillum seropedicae SmR1 chromosome, complete genome	5513887
>gi|337285377|ref|NC_015681.1| Thermodesulfatator indicus DSM 15286 chromosome, complete genome	2322224
>gi|49175990|ref|NC_000913.2| Escherichia coli str. K-12 substr. MG1655 chromosome, complete genome	4639675
>gi|297558985|ref|NC_014210.1| Nocardiopsis dassonvillei subsp. dassonvillei DSM 43111 chromosome, complete genome	5767958
>gi|297563784|ref|NC_014211.1| Nocardiopsis dassonvillei subsp. dassonvillei DSM 43111 plasmid pNDAS01, complete sequence	775354
>gi|10957566|ref|NC_002182.1| Chlamydia muridarum Nigg plasmid pMoPn, complete sequence	7501
>gi|29337300|ref|NC_002620.2| Chlamydia muridarum Nigg, complete genome	1072950
>gi|153934468|ref|NC_009698.1| Clostridium botulinum A str. Hall chromosome, complete genome	3760560
>gi|146280397|ref|NC_009434.1| Pseudomonas stutzeri A1501 chromosome, complete genome	4567418
>gi|291276243|ref|NC_013949.1| Helicobacter mustelae 12198 chromosome, complete genome	1578097
>gi|182411826|ref|NC_010571.1| Opitutus terrae PB90-1 chromosome, complete genome	5957605
>gi|114565576|ref|NC_008346.1| Syntrophomonas wolfei subsp. wolfei str. Goettingen chromosome, complete genome	2936195
>gi|239812973|ref|NC_012790.1| Geobacillus sp. WCH70 plasmid pWCH7002, complete sequence	10287
>gi|239825584|ref|NC_012793.1| Geobacillus sp. WCH70 chromosome, complete genome	3464618
>gi|239828713|ref|NC_012794.1| Geobacillus sp. WCH70 plasmid pWCH7001, complete sequence	33899
>gi|339478129|ref|NC_015736.1| Candidatus Tremblaya princeps PCIT chromosome, complete genome	138927
>gi|297537197|ref|NC_014207.1| Methylotenera versatilis 301 chromosome, complete genome	3059871
>gi|217963303|ref|NC_011660.1| Listeria monocytogenes HCC23 chromosome, complete genome	2976212
>gi|317126741|ref|NC_014829.1| Bacillus cellulosilyticus DSM 2522 chromosome, complete genome	4681672
>gi|124026906|ref|NC_008818.1| Hyperthermus butylicus DSM 5456 chromosome, complete genome	1667163
>gi|332159624|ref|NC_015224.1| Yersinia enterocolitica subsp. palearctica 105.5R(r) chromosome, complete genome	4552107
>gi|332163560|ref|NC_015475.1| Yersinia enterocolitica subsp. palearctica 105.5R(r) plasmid 105.5R(r)p, complete sequence	69704
>gi|91772082|ref|NC_007955.1| Methanococcoides burtonii DSM 6242, complete genome	2575032
>gi|289546492|ref|NC_011420.2| Rhodospirillum centenum SW chromosome, complete genome	4355543
>gi|116326852|ref|NC_008508.1| Leptospira borgpetersenii serovar Hardjo-bovis L550 chromosome chromosome 1, complete sequence	3614446
>gi|116329556|ref|NC_008509.1| Leptospira borgpetersenii serovar Hardjo-bovis L550 chromosome chromosome 2, complete sequence	317336
>gi|325295716|ref|NC_013282.2| Cronobacter turicensis z3032, complete genome	4384463
>gi|260424375|ref|NC_013283.1| Cronobacter turicensis z3032 plasmid pCTU1, complete sequence	138339
>gi|260585138|ref|NC_013284.1| Cronobacter turicensis z3032 plasmid pCTU2, complete sequence	22448
>gi|260600006|ref|NC_013285.1| Cronobacter turicensis z3032 plasmid pCTU3, complete sequence	53842
>gi|333891490|ref|NC_015554.1| Alteromonas sp. SN2 chromosome, complete genome	4972148
>gi|256821123|ref|NC_013164.1| Anaerococcus prevotii DSM 20548 plasmid pAPRE01, complete sequence	115566
>gi|257065520|ref|NC_013171.1| Anaerococcus prevotii DSM 20548 chromosome, complete genome	1883067
>gi|320041922|ref|NC_014957.1| Isosphaera pallida ATCC 43644 plasmid pISOP01, complete sequence	56340
>gi|320101555|ref|NC_014962.1| Isosphaera pallida ATCC 43644 chromosome, complete genome	5472964
>gi|221632037|ref|NC_011959.1| Thermomicrobium roseum DSM 5159 chromosome, complete genome	2003006
>gi|221635406|ref|NC_011961.1| Thermomicrobium roseum DSM 5159 plasmid unnamed, complete sequence	917738
>gi|269793358|ref|NC_013521.1| Sanguibacter keddieii DSM 10542 chromosome, complete genome	4253413
>gi|256370824|ref|NC_013124.1| Acidimicrobium ferrooxidans DSM 10331 chromosome, complete genome	2158157
>gi|311113888|ref|NC_014644.1| Gardnerella vaginalis ATCC 14019 chromosome, complete genome	1667350
>gi|237784637|ref|NC_012704.1| Corynebacterium kroppenstedtii DSM 44385 chromosome, complete genome	2446804
>gi|323356448|ref|NC_015125.1| Microbacterium testaceum StLB037, complete genome	3982034
>gi|157159467|ref|NC_009800.1| Escherichia coli HS, complete genome	4643538
>gi|70728250|ref|NC_004129.6| Pseudomonas fluorescens Pf-5 chromosome, complete genome	7074893
>gi|28894912|ref|NC_004606.1| Streptococcus pyogenes SSI-1 chromosome, complete genome	1894275
>gi|29140543|ref|NC_004631.1| Salmonella enterica subsp. enterica serovar Typhi str. Ty2 chromosome, complete genome	4791961
>gi|57236892|ref|NC_003912.7| Campylobacter jejuni RM1221, complete genome	1777831
>gi|328541554|ref|NC_015258.1| Polymorphum gilvum SL003B-26A1 plasmid pSL003B, complete sequence	69598
>gi|328541624|ref|NC_015259.1| Polymorphum gilvum SL003B-26A1 chromosome, complete genome	4649365
>gi|330464829|ref|NC_015409.1| Verrucosispora maris AB-18-032 plasmid pVMKU, complete sequence	58295
>gi|330464883|ref|NC_015434.1| Verrucosispora maris AB-18-032 chromosome, complete genome	6673976
>gi|336063372|ref|NC_015600.1| Streptococcus pasteurianus ATCC 43144, complete genome	2100077
>gi|261417500|ref|NC_013411.1| Geobacillus sp. Y412MC61 chromosome, complete genome	3622844
>gi|261420908|ref|NC_013412.1| Geobacillus sp. Y412MC61 plasmid pGYMC6101, complete sequence	45057
>gi|360034408|ref|NC_016445.1| Vibrio cholerae O1 str. 2010EL-1786 chromosome chromosome 1, complete sequence	3031375
>gi|360037214|ref|NC_016446.1| Vibrio cholerae O1 str. 2010EL-1786 chromosome chromosome 2, complete sequence	1046365
>gi|292897734|ref|NC_013971.1| Erwinia amylovora ATCC 49946 chromosome, complete genome	3805874
>gi|293386373|ref|NC_013972.1| Erwinia amylovora ATCC 49946 plasmid 1, complete sequence	28243
>gi|293386419|ref|NC_013973.1| Erwinia amylovora ATCC 49946 plasmid 2, complete sequence	71487
>gi|28572175|ref|NC_004551.1| Tropheryma whipplei TW08/27, complete genome	925938
>gi|67458392|ref|NC_007109.1| Rickettsia felis URRWXCal2, complete genome	1485148
>gi|67459793|ref|NC_007110.1| Rickettsia felis URRWXCal2 plasmid pRF, complete sequence	62829
>gi|67459862|ref|NC_007111.1| Rickettsia felis URRWXCal2 plasmid pRFdelta, complete sequence	39263
>gi|224475494|ref|NC_012121.1| Staphylococcus carnosus subsp. carnosus TM300 chromosome, complete genome	2566424
>gi|57238731|ref|NC_005295.2| Ehrlichia ruminantium str. Welgevonden chromosome, complete genome	1516355
>gi|334145811|ref|NC_015571.1| Porphyromonas gingivalis TDC60, complete genome	2339898
>gi|34556458|ref|NC_005090.1| Wolinella succinogenes DSM 1740 chromosome, complete genome	2110355
>gi|325288201|ref|NC_015172.1| Syntrophobotulus glycolicus DSM 8271 chromosome, complete genome	3406739
>gi|109896332|ref|NC_008228.1| Pseudoalteromonas atlantica T6c chromosome, complete genome	5187005
>gi|57014152|ref|NC_002488.3| Xylella fastidiosa 9a5c chromosome, complete genome	2679306
>gi|56968324|ref|NC_002489.3| Xylella fastidiosa 9a5c plasmid pXF1.3, complete sequence	1286
>gi|10956711|ref|NC_002490.1| Xylella fastidiosa 9a5c plasmid pXF51, complete sequence	51158
>gi|32453760|ref|NC_004923.1| Aeromonas salmonicida salmonicida A449 plasmid pAsa1, complete sequence	5424
>gi|32453769|ref|NC_004924.1| Aeromonas salmonicida salmonicida A449 plasmid pAsa3, complete sequence	5616
>gi|32453780|ref|NC_004925.1| Aeromonas salmonicida salmonicida A449 plasmid pAsa2, complete sequence	5247
>gi|145297124|ref|NC_009348.1| Aeromonas salmonicida subsp. salmonicida A449, complete genome	4702402
>gi|145301211|ref|NC_009349.1| Aeromonas salmonicida subsp. salmonicida A449 plasmid 4, complete sequence	166749
>gi|145301385|ref|NC_009350.1| Aeromonas salmonicida subsp. salmonicida A449 plasmid 5, complete sequence	155098
>gi|184152655|ref|NC_010609.1| Lactobacillus reuteri JCM 1112, complete genome	2039414
>gi|48477072|ref|NC_005877.1| Picrophilus torridus DSM 9790 chromosome, complete genome	1545895
>gi|294494690|ref|NC_014002.1| Methanohalophilus mahii DSM 5219 chromosome, complete genome	2012424
>gi|26553452|ref|NC_004432.1| Mycoplasma penetrans HF-2, complete genome	1358633
>gi|332294861|ref|NC_015499.1| Thermodesulfobium narugense DSM 14796 chromosome, complete genome	1898865
>gi|298489614|ref|NC_014248.1| 'Nostoc azollae' 0708 chromosome, complete genome	5354700
>gi|298501383|ref|NC_014249.1| 'Nostoc azollae' 0708 plasmid pAzo01, complete sequence	109570
>gi|298501435|ref|NC_014250.1| 'Nostoc azollae' 0708 plasmid pAzo02, complete sequence	21875
>gi|312136230|ref|NC_014658.1| Methanothermus fervidus DSM 2088 chromosome, complete genome	1243342
>gi|253752822|ref|NC_012925.1| Streptococcus suis P1/7, complete genome	2007491
>gi|262340793|ref|NC_013454.1| Blattabacterium sp. (Blattella germanica) str. Bge, complete genome	636850
>gi|336478154|ref|NC_015679.1| Blattabacterium sp. (Blattella germanica) str. Bge plasmid pBge, complete sequence	4085
>gi|170016236|ref|NC_010466.1| Leuconostoc citreum KM20 plasmid pLCK2, complete sequence	31463
>gi|170016273|ref|NC_010467.1| Leuconostoc citreum KM20 plasmid pLCK3, complete sequence	17971
>gi|170016294|ref|NC_010469.1| Leuconostoc citreum KM20 plasmid pLCK4, complete sequence	12183
>gi|170016308|ref|NC_010470.1| Leuconostoc citreum KM20 plasmid pLCK1, complete sequence	38713
>gi|170016358|ref|NC_010471.1| Leuconostoc citreum KM20, complete genome	1796284
>gi|134093294|ref|NC_009138.1| Herminiimonas arsenicoxydans chromosome, complete genome	3424307
>gi|345016447|ref|NC_015958.1| Thermoanaerobacter wiegelii Rt8.B1 chromosome, complete genome	2785056
>gi|289191496|ref|NC_013887.1| Methanocaldococcus sp. FS406-22 chromosome, complete genome	1760939
>gi|289193301|ref|NC_013888.1| Methanocaldococcus sp. FS406-22 plasmid pFS01, complete sequence	12197
>gi|307128504|ref|NC_014499.1| Candidatus Sulcia muelleri CARI chromosome, complete genome	276511
>gi|14589963|ref|NC_000961.1| Pyrococcus horikoshii OT3 chromosome, complete genome	1738505
>gi|297528376|ref|NC_014206.1| Geobacillus sp. C56-T3 chromosome, complete genome	3650813
>gi|94991497|ref|NC_008023.1| Streptococcus pyogenes MGAS2096 chromosome, complete genome	1860355
>gi|300702374|ref|NC_014307.1| Ralstonia solanacearum CFBP2957 chromosome, complete genome	3417386
>gi|325294206|ref|NC_015185.1| Desulfurobacterium thermolithotrophum DSM 11699 chromosome, complete genome	1541968
>gi|88657561|ref|NC_007799.1| Ehrlichia chaffeensis str. Arkansas, complete genome	1176248
>gi|59800473|ref|NC_002946.2| Neisseria gonorrhoeae FA 1090, complete genome	2153922
>gi|108885074|ref|NC_000908.2| Mycoplasma genitalium G37, complete genome	580076
>gi|15611071|ref|NC_000921.1| Helicobacter pylori J99, complete genome	1643831
>gi|304319677|ref|NC_014414.1| Parvularcula bermudensis HTCC2503 chromosome, complete genome	2902643
>gi|60115462|ref|NC_006855.1| Salmonella enterica subsp. enterica serovar Choleraesuis str. SC-B67 plasmid pSCV50, complete sequence	49558
>gi|60115514|ref|NC_006856.1| Salmonella enterica subsp. enterica serovar Choleraesuis str. SC-B67 plasmid pSC138, complete sequence	138742
>gi|62178570|ref|NC_006905.1| Salmonella enterica subsp. enterica serovar Choleraesuis str. SC-B67 chromosome, complete genome	4755700
>gi|331270865|ref|NC_015417.1| Clostridium botulinum BKT015925 plasmid p1BKT015925, complete sequence	203287
>gi|331271088|ref|NC_015418.1| Clostridium botulinum BKT015925 plasmid p3BKT015925, complete sequence	80365
>gi|331268174|ref|NC_015419.1| Clostridium botulinum BKT015925 plasmid p5BKT015925, complete sequence	12403
>gi|331268188|ref|NC_015425.1| Clostridium botulinum BKT015925 chromosome, complete genome	2773157
>gi|331270761|ref|NC_015426.1| Clostridium botulinum BKT015925 plasmid p2BKT015925, complete sequence	98732
>gi|331270707|ref|NC_015427.1| Clostridium botulinum BKT015925 plasmid p4BKT015925, complete sequence	39648
>gi|126177952|ref|NC_009051.1| Methanoculleus marisnigri JR1 chromosome, complete genome	2478101
>gi|28376974|ref|NC_004567.1| Lactobacillus plantarum WCFS1, complete genome	3308274
>gi|54307228|ref|NC_006375.1| Lactobacillus plantarum WCFS1 plasmid pWCFS101, complete sequence	1917
>gi|54307232|ref|NC_006376.1| Lactobacillus plantarum WCFS1 plasmid pWCFS102, complete sequence	2365
>gi|54307184|ref|NC_006377.1| Lactobacillus plantarum WCFS1 plasmid pWCFS103, complete sequence	36069
>gi|225847840|ref|NC_012438.1| Sulfurihydrogenibium azorense Az-Fu1 chromosome, complete genome	1640877
>gi|26245917|ref|NC_004431.1| Escherichia coli CFT073 chromosome, complete genome	5231428
>gi|21672841|ref|NC_002932.3| Chlorobium tepidum TLS chromosome, complete genome	2154946
>gi|307066636|ref|NC_014494.1| Streptococcus pneumoniae AP200 chromosome, complete genome	2130580
>gi|269797069|ref|NC_013520.1| Veillonella parvula DSM 2008 chromosome, complete genome	2132142
>gi|304313778|ref|NC_014408.1| Methanothermobacter marburgensis str. Marburg chromosome, complete genome	1634695
>gi|304315532|ref|NC_014409.1| Methanothermobacter marburgensis str. Marburg plasmid pMTBMA4, complete sequence	4440
>gi|229818502|ref|NC_012669.1| Beutenbergia cavernae DSM 12333 chromosome, complete genome	4669183
>gi|332661999|ref|NC_015510.1| Haliscomenobacter hydrossis DSM 1100 chromosome, complete genome	8371686
>gi|332661768|ref|NC_015511.1| Haliscomenobacter hydrossis DSM 1100 plasmid pHALHY01, complete sequence	164019
>gi|332661890|ref|NC_015512.1| Haliscomenobacter hydrossis DSM 1100 plasmid pHALHY02, complete sequence	143757
>gi|332668451|ref|NC_015513.1| Haliscomenobacter hydrossis DSM 1100 plasmid pHALHY03, complete sequence	92189
>gi|330818917|ref|NC_015420.1| Lactobacillus buchneri NRRL B-30929 plasmid pLBUC01, complete sequence	52697
>gi|330370666|ref|NC_015421.1| Lactobacillus buchneri NRRL B-30929 plasmid pLBUC03, complete sequence	10798
>gi|331700395|ref|NC_015428.1| Lactobacillus buchneri NRRL B-30929 chromosome, complete genome	2506301
>gi|330370681|ref|NC_015429.1| Lactobacillus buchneri NRRL B-30929 plasmid pLBUC02, complete sequence	18513
>gi|124484829|ref|NC_008942.1| Methanocorpusculum labreanum Z chromosome, complete genome	1804962
>gi|53723370|ref|NC_006348.1| Burkholderia mallei ATCC 23344 chromosome 1, complete sequence	3510148
>gi|77358719|ref|NC_006349.2| Burkholderia mallei ATCC 23344 chromosome 2, complete sequence	2325379
>gi|344995333|ref|NC_015949.1| Caldicellulosiruptor lactoaceticus 6A chromosome, complete genome	2674809
>gi|120401028|ref|NC_008726.1| Mycobacterium vanbaalenii PYR-1 chromosome, complete genome	6491865
>gi|21281729|ref|NC_003923.1| Staphylococcus aureus subsp. aureus MW2, complete genome	2820462
>gi|115522030|ref|NC_008435.1| Rhodopseudomonas palustris BisA53 chromosome, complete genome	5505494
>gi|322417545|ref|NC_014973.1| Geobacter sp. M18 chromosome, complete genome	5277406
>gi|255961454|ref|NC_006570.2| Francisella tularensis subsp. tularensis SCHU S4 chromosome, complete genome	1892775
>gi|91774356|ref|NC_007947.1| Methylobacillus flagellatus KT, complete genome	2971517
>gi|146343893|ref|NC_009444.1| Pseudomonas fluorescens SBW25 plasmid pQBR103, complete sequence	425094
>gi|229587578|ref|NC_012660.1| Pseudomonas fluorescens SBW25 chromosome, complete genome	6722539
>gi|290579526|ref|NC_013928.1| Streptococcus mutans NN2025, complete genome	2013587
>gi|54295843|ref|NC_006365.1| Legionella pneumophila str. Paris plasmid pLPP, complete sequence	131885
>gi|54295983|ref|NC_006368.1| Legionella pneumophila str. Paris, complete genome	3503610
>gi|51473215|ref|NC_006142.1| Rickettsia typhi str. Wilmington, complete genome	1111496
>gi|227080237|ref|NC_012578.1| Vibrio cholerae M66-2 chromosome chromosome I, complete sequence	2892523
>gi|227811634|ref|NC_012580.1| Vibrio cholerae M66-2 chromosome II, complete genome	1046382
>gi|92112136|ref|NC_007963.1| Chromohalobacter salexigens DSM 3043 chromosome, complete genome	3696649
>gi|194172857|ref|NC_003028.3| Streptococcus pneumoniae TIGR4 chromosome, complete genome	2160842
>gi|321309518|ref|NC_014970.1| Mycoplasma haemofelis str. Langford 1, complete genome	1147259
>gi|83582730|ref|NC_007641.1| Rhodospirillum rubrum ATCC 11170 plasmid unnamed, complete sequence	53732
>gi|83591340|ref|NC_007643.1| Rhodospirillum rubrum ATCC 11170 chromosome, complete genome	4352825
>gi|120536823|ref|NC_008738.1| Marinobacter aquaeolei VT8 plasmid pMAQU01, complete sequence	239623
>gi|120537037|ref|NC_008739.1| Marinobacter aquaeolei VT8 plasmid pMAQU02, complete sequence	213290
>gi|120552944|ref|NC_008740.1| Marinobacter aquaeolei VT8, complete genome	4326849
>gi|339443684|ref|NC_015738.1| Eggerthella sp. YY7918, complete genome	3123671
>gi|83588874|ref|NC_007644.1| Moorella thermoacetica ATCC 39073 chromosome, complete genome	2628784
>gi|345428590|ref|NC_015964.1| Haemophilus parainfluenzae T3T1, complete genome	2086875
>gi|161986651|ref|NC_010123.1| Gluconacetobacter diazotrophicus PAl 5 plasmid pGDIPal5II, complete sequence	16610
>gi|161986673|ref|NC_010124.1| Gluconacetobacter diazotrophicus PAl 5 plasmid pGDIPal5I, complete sequence	38818
>gi|162145846|ref|NC_010125.1| Gluconacetobacter diazotrophicus PAl 5 chromosome, complete genome	3944163
>gi|337287573|ref|NC_015682.1| Thermodesulfobacterium sp. OPB45 chromosome, complete genome	1634377
>gi|148243635|ref|NC_009467.1| Acidiphilium cryptum JF-5 plasmid pACRY01, complete sequence	203589
>gi|148243807|ref|NC_009468.1| Acidiphilium cryptum JF-5 plasmid pACRY02, complete sequence	187422
>gi|148243977|ref|NC_009469.1| Acidiphilium cryptum JF-5 plasmid pACRY03, complete sequence	88953
>gi|148244055|ref|NC_009470.1| Acidiphilium cryptum JF-5 plasmid pACRY04, complete sequence	37415
>gi|148244088|ref|NC_009471.1| Acidiphilium cryptum JF-5 plasmid pACRY05, complete sequence	37155
>gi|148244117|ref|NC_009472.1| Acidiphilium cryptum JF-5 plasmid pACRY06, complete sequence	8781
>gi|148244127|ref|NC_009473.1| Acidiphilium cryptum JF-5 plasmid pACRY07, complete sequence	5629
>gi|148244133|ref|NC_009474.1| Acidiphilium cryptum JF-5 plasmid pACRY08, complete sequence	4909
>gi|148259021|ref|NC_009484.1| Acidiphilium cryptum JF-5 chromosome, complete genome	3389227
>gi|218883314|ref|NC_011766.1| Desulfurococcus kamchatkensis 1221n chromosome, complete genome	1365223
>gi|150019913|ref|NC_009616.1| Thermosipho melanesiensis BI429 chromosome, complete genome	1915238
>gi|331265438|ref|NC_015291.1| Streptococcus oralis Uo5, complete genome	1958690
>gi|296134504|ref|NC_014153.1| Thiomonas intermedia K12 chromosome, complete genome	3396378
>gi|296137611|ref|NC_014154.1| Thiomonas intermedia K12 plasmid pTINT01, complete sequence	45943
>gi|296137655|ref|NC_014155.1| thiomonas intermedia K12 plasmid pTINT02, complete sequence	19774
>gi|71733195|ref|NC_005773.3| Pseudomonas syringae pv. phaseolicola 1448A chromosome, complete genome	5928787
>gi|71725141|ref|NC_007274.1| Pseudomonas syringae pv. phaseolicola 1448A large plasmid, complete sequence	131950
>gi|71725269|ref|NC_007275.1| Pseudomonas syringae pv. phaseolicola 1448A small plasmid, complete sequence	51711
>gi|117617447|ref|NC_008570.1| Aeromonas hydrophila subsp. hydrophila ATCC 7966 chromosome, complete genome	4744448
>gi|253698656|ref|NC_012918.1| Geobacter sp. M21 chromosome, complete genome	4745806
>gi|302864508|ref|NC_014391.1| Micromonospora aurantiaca ATCC 27029 chromosome, complete genome	7025559
>gi|304309652|ref|NC_014366.1| Gamma proteobacterium HdN1 chromosome, complete genome	4587455
>gi|33594723|ref|NC_002928.3| Bordetella parapertussis 12822 chromosome, complete genome	4773551
>gi|193213720|ref|NC_011026.1| Chloroherpeton thalassium ATCC 35110 chromosome, complete genome	3293456
>gi|15642775|ref|NC_000853.1| Thermotoga maritima MSB8 chromosome, complete genome	1860725
>gi|161612313|ref|NC_010102.1| Salmonella enterica subsp. enterica serovar Paratyphi B str. SPB7 chromosome, complete genome	4858887
>gi|86747127|ref|NC_007778.1| Rhodopseudomonas palustris HaA2 chromosome, complete genome	5331656
>gi|193211676|ref|NC_011027.1| Chlorobaculum parvum NCIB 8327 chromosome, complete genome	2289249
>gi|83814055|ref|NC_007677.1| Salinibacter ruber DSM 13855 chromosome, complete genome	3551823
>gi|83816857|ref|NC_007678.1| Salinibacter ruber DSM 13855 plasmid pSR35, complete sequence	35505
>gi|76788711|ref|NC_007429.1| Chlamydia trachomatis A/HAR-13, complete genome	1044459
>gi|76789623|ref|NC_007430.1| Chlamydia trachomatis A/HAR-13 plasmid pCTA, complete sequence	7510
>gi|313667214|ref|NC_014753.1| Oceanithermus profundus DSM 14977 plasmid pOCEPR01, complete sequence	135351
>gi|313678900|ref|NC_014761.1| Oceanithermus profundus DSM 14977 chromosome, complete genome	2303940
>gi|78045239|ref|NC_007504.1| Xanthomonas campestris pv. vesicatoria str. 85-10 plasmid pXCV2, complete sequence	1852
>gi|78045242|ref|NC_007505.1| Xanthomonas campestris pv. vesicatoria str. 85-10 plasmid pXCV19, complete sequence	19146
>gi|78045265|ref|NC_007506.1| Xanthomonas campestris pv. vesicatoria str. 85-10 plasmid pXCV38, complete sequence	38116
>gi|78045309|ref|NC_007507.1| Xanthomonas campestris pv. vesicatoria str. 85-10 plasmid pXCV183, complete sequence	182572
>gi|78045556|ref|NC_007508.1| Xanthomonas campestris pv. vesicatoria str. 85-10 chromosome, complete genome	5178466
>gi|57233530|ref|NC_002936.3| Dehalococcoides ethenogenes 195, complete genome	1469720
>gi|237802433|ref|NC_012686.1| Chlamydia trachomatis B/Jali20/OT chromosome, complete genome	1044352
>gi|317120849|ref|NC_014831.1| Thermaerobacter marianensis DSM 12885 chromosome, complete genome	2844696
>gi|159904396|ref|NC_009975.1| Methanococcus maripaludis C6 chromosome, complete genome	1744193
>gi|147676335|ref|NC_009454.1| Pelotomaculum thermopropionicum SI chromosome, complete genome	3025375
>gi|281411444|ref|NC_013642.1| Thermotoga naphthophila RKU-10, complete genome	1809823
>gi|126458628|ref|NC_009073.1| Pyrobaculum calidifontis JCM 11548 chromosome, complete genome	2009313
>gi|58578664|ref|NC_006832.1| Ehrlichia ruminantium str. Welgevonden, complete genome	1512977
>gi|57865352|ref|NC_002976.3| Staphylococcus epidermidis RP62A, complete genome	2616530
>gi|57854744|ref|NC_006663.1| Staphylococcus epidermidis RP62A plasmid pSERP, complete sequence	27310
>gi|152977688|ref|NC_009655.1| Actinobacillus succinogenes 130Z chromosome, complete genome	2319663
>gi|308047722|ref|NC_014541.1| Ferrimonas balearica DSM 9799 chromosome, complete genome	4279159
>gi|293977746|ref|NC_014004.1| Candidatus Sulcia muelleri DMIN chromosome, complete genome	243933
>gi|357418851|ref|NC_016148.1| Thermovirga lienii DSM 17291 chromosome, complete genome	1967774
>gi|357418824|ref|NC_016149.1| Thermovirga lienii DSM 17291 plasmid pTLIE01, complete sequence	31872
>gi|121635883|ref|NC_008769.1| Mycobacterium bovis BCG str. Pasteur 1173P2 chromosome, complete genome	4374522
>gi|73666633|ref|NC_007354.1| Ehrlichia canis str. Jake chromosome, complete genome	1315030
>gi|157736271|ref|NC_009850.1| Arcobacter butzleri RM4018, complete genome	2341251
>gi|302336548|ref|NC_014364.1| Spirochaeta smaragdinae DSM 11293 chromosome, complete genome	4653970
>gi|294138771|ref|NC_014012.1| Shewanella violacea DSS12 chromosome, complete genome	4962103
>gi|315229765|ref|NC_014804.1| Thermococcus barophilus MP chromosome, complete genome	2010078
>gi|331746790|ref|NC_015471.1| Thermococcus barophilus MP plasmid pTBMP1, complete sequence	54159
>gi|330812975|ref|NC_015380.1| Candidatus Pelagibacter sp. IMCC9063 chromosome, complete genome	1284727
>gi|334338613|ref|NC_015589.1| Desulfotomaculum ruminis DSM 2154 chromosome, complete genome	3969014
>gi|203287471|ref|NC_011244.1| Borrelia recurrentis A1, complete genome	930981
>gi|203288272|ref|NC_011246.1| Borrelia recurrentis A1 plasmid pl124, complete sequence	123937
>gi|203288364|ref|NC_011252.1| Borrelia recurrentis A1 plasmid pl23, complete sequence	22945
>gi|203288382|ref|NC_011253.1| Borrelia recurrentis A1 plasmid pl33, complete sequence	33213
>gi|203288400|ref|NC_011255.1| Borrelia recurrentis A1 plasmid pl35, complete sequence	35315
>gi|203288416|ref|NC_011258.1| Borrelia recurrentis A1 plasmid pl37, complete sequence	36869
>gi|203288436|ref|NC_011260.1| Borrelia recurrentis A1 plasmid pl53, complete sequence	52772
>gi|203288465|ref|NC_011263.1| Borrelia recurrentis A1 plasmid pl6, complete sequence	6131
>gi|49473688|ref|NC_005955.1| Bartonella quintana str. Toulouse, complete genome	1581384
>gi|157149651|ref|NC_009785.1| Streptococcus gordonii str. Challis substr. CH1 chromosome, complete genome	2196662
>gi|312137514|ref|NC_014659.1| Rhodococcus equi 103S, complete genome	5043170
>gi|154173617|ref|NC_009715.1| Campylobacter curvus 525.92 chromosome, complete genome	1971264
>gi|227826411|ref|NC_012588.1| Sulfolobus islandicus M.14.25 chromosome, complete genome	2608832
>gi|110801439|ref|NC_008262.1| Clostridium perfringens SM101 chromosome, complete genome	2897393
>gi|110803998|ref|NC_008263.1| Clostridium perfringens SM101 plasmid pSM101A, complete sequence	12397
>gi|110804009|ref|NC_008264.1| Clostridium perfringens SM101 plasmid pSM101B, complete sequence	12206
>gi|110804020|ref|NC_008265.1| Clostridium phage phiSM101 chromosome, complete genome	38092
>gi|119960487|ref|NC_008711.1| Arthrobacter aurescens TC1, complete genome	4597686
>gi|119952258|ref|NC_008712.1| Arthrobacter aurescens TC1 plasmid TC1, complete sequence	328237
>gi|119952551|ref|NC_008713.1| Arthrobacter aurescens TC1 plasmid TC2, complete sequence	300725
>gi|194363778|ref|NC_011071.1| Stenotrophomonas maltophilia R551-3 chromosome, complete genome	4573969
>gi|116619145|ref|NC_008536.1| Candidatus Solibacter usitatus Ellin6076 chromosome, complete genome	9965640
>gi|121583590|ref|NC_008771.1| Verminephrobacter eiseniae EF01-2 plasmid pVEIS01, complete sequence	31194
>gi|121607004|ref|NC_008786.1| Verminephrobacter eiseniae EF01-2 chromosome, complete genome	5566749
>gi|327398173|ref|NC_015318.1| Hippea maritima DSM 10411 chromosome, complete genome	1694430
>gi|229580722|ref|NC_012623.1| Sulfolobus islandicus Y.N.15.51 chromosome, complete genome	2812165
>gi|228288719|ref|NC_012624.1| Sulfolobus islandicus Y.N.15.51 plasmid pYN01, complete sequence	42245
>gi|348025247|ref|NC_015873.1| Megasphaera elsdenii DSM 20460, complete genome	2474718
>gi|154149549|ref|NC_009712.1| Methanoregula boonei 6A8 chromosome, complete genome	2542943
>gi|226947222|ref|NC_012563.1| Clostridium botulinum A2 str. Kyoto chromosome, complete genome	4155278
>gi|134045046|ref|NC_009135.1| Methanococcus maripaludis C5 chromosome, complete genome	1780761
>gi|134046898|ref|NC_009136.1| Methanococcus maripaludis C5 plasmid pMMC501, complete sequence	8285
>gi|328946930|ref|NC_015385.1| Treponema succinifaciens DSM 2489 chromosome, complete genome	2731853
>gi|328949383|ref|NC_015386.1| Treponema succinifaciens DSM 2489 plasmid pTRESU01, complete sequence	165572
>gi|56416370|ref|NC_004842.2| Anaplasma marginale str. St. Maries, complete genome	1197687
>gi|21240774|ref|NC_003919.1| Xanthomonas axonopodis pv. citri str. 306 chromosome, complete genome	5175554
>gi|58033143|ref|NC_003921.3| Xanthomonas axonopodis pv. citri str. 306 plasmid pXAC33, complete sequence	33700
>gi|21264228|ref|NC_003922.1| Xanthomonas axonopodis pv. citri str. 306 plasmid pXAC64, complete sequence	64920
>gi|337281488|ref|NC_015678.1| Streptococcus parasanguinis ATCC 15912 chromosome, complete genome	2153652
>gi|349703191|ref|NC_016046.1| Oscillibacter valericigenes Sjm18-20 plasmid pOBV01, complete sequence	60586
>gi|350268398|ref|NC_016048.1| Oscillibacter valericigenes Sjm18-20, complete genome	4410036
>gi|337754017|ref|NC_015696.1| Francisella sp. TX077308 chromosome, complete genome	2035931
>gi|295656029|ref|NC_013418.2| Blattabacterium sp. (Periplaneta americana) str. BPLAN, complete genome	636994
>gi|261599111|ref|NC_013419.1| Blattabacterium sp. (Periplaneta americana) str. BPLAN plasmid pBPLAN, complete sequence	3448
>gi|283454959|ref|NC_013714.1| Bifidobacterium dentium Bd1 chromosome, complete genome	2636367
>gi|16799079|ref|NC_003212.1| Listeria innocua Clip11262, complete genome	3011208
>gi|18450286|ref|NC_003383.1| Listeria innocua Clip11262 plasmid pLI100, complete sequence	81905
>gi|308171891|ref|NC_014551.1| Bacillus amyloliquefaciens DSM 7, complete genome	3980199
>gi|52783855|ref|NC_006322.1| Bacillus licheniformis ATCC 14580, complete genome	4222645
>gi|156932229|ref|NC_009778.1| Cronobacter sakazakii ATCC BAA-894 chromosome, complete genome	4368373
>gi|156936507|ref|NC_009779.1| Cronobacter sakazakii ATCC BAA-894 plasmid pESA2, complete sequence	31208
>gi|156936546|ref|NC_009780.1| Cronobacter sakazakii ATCC BAA-894 plasmid pESA3, complete sequence	131196
>gi|347750441|ref|NC_016023.1| Bacillus coagulans 36D1 chromosome, complete genome	3552226
>gi|127763381|ref|NC_005364.2| Mycoplasma mycoides subsp. mycoides SC str. PG1 chromosome, complete genome	1211703
>gi|110645304|ref|NC_002516.2| Pseudomonas aeruginosa PAO1 chromosome, complete genome	6264404
>gi|270307451|ref|NC_013552.1| Dehalococcoides sp. VS chromosome, complete genome	1413462
>gi|148557829|ref|NC_009504.1| Brucella ovis ATCC 25840 chromosome chromosome II, complete sequence	1164220
>gi|148558820|ref|NC_009505.1| Brucella ovis ATCC 25840 chromosome chromosome I, complete sequence	2111370
>gi|148642060|ref|NC_009515.1| Methanobrevibacter smithii ATCC 35061 chromosome, complete genome	1853160
>gi|159162017|ref|NC_006814.3| Lactobacillus acidophilus NCFM chromosome, complete genome	1993560
>gi|334335560|ref|NC_015588.1| Isoptericola variabilis 225 chromosome, complete genome	3307740
>gi|224504235|ref|NC_012124.1| Salmonella enterica subsp. enterica serovar Paratyphi C strain RKS4594 plasmid pSPCV, complete sequence	55414
>gi|224581838|ref|NC_012125.1| Salmonella enterica subsp. enterica serovar Paratyphi C strain RKS4594 chromosome, complete genome	4833080
>gi|227811309|ref|NC_012577.1| Bacillus anthracis str. CDC 684 plasmid pX02, complete sequence	94875
>gi|227811427|ref|NC_012579.1| Bacillus anthracis str. CDC 684 plasmid pX01, complete sequence	181773
>gi|227812678|ref|NC_012581.1| Bacillus anthracis str. CDC 684, complete genome	5230115
>gi|158333233|ref|NC_009925.1| Acaryochloris marina MBIC11017 chromosome, complete genome	6503724
>gi|158339488|ref|NC_009926.1| Acaryochloris marina MBIC11017 plasmid pREB1, complete sequence	374161
>gi|158339871|ref|NC_009927.1| Acaryochloris marina MBIC11017 plasmid pREB2, complete sequence	356087
>gi|158340280|ref|NC_009928.1| Acaryochloris marina MBIC11017 plasmid pREB3, complete sequence	273121
>gi|158340643|ref|NC_009929.1| Acaryochloris marina MBIC11017 plasmid pREB4, complete sequence	226680
>gi|158340917|ref|NC_009930.1| Acaryochloris marina MBIC11017 plasmid pREB5, complete sequence	177162
>gi|158341140|ref|NC_009931.1| Acaryochloris marina MBIC11017 plasmid pREB6, complete sequence	172728
>gi|158341329|ref|NC_009932.1| Acaryochloris marina MBIC11017 plasmid pREB7, complete sequence	155110
>gi|158341503|ref|NC_009933.1| Acaryochloris marina MBIC11017 plasmid pREB8, complete sequence	120693
>gi|158341621|ref|NC_009934.1| Acaryochloris marina MBIC11017 plasmid pREB9, complete sequence	2133
>gi|15640032|ref|NC_002505.1| Vibrio cholerae O1 biovar El Tor str. N16961 chromosome chromosome I, complete sequence	2961149
>gi|15600771|ref|NC_002506.1| Vibrio cholerae O1 biovar eltor str. N16961 chromosome II, complete sequence	1072315
>gi|56973315|ref|NC_004721.2| Bacillus cereus ATCC 14579 plasmid pBClin15, complete sequence	15274
>gi|30018278|ref|NC_004722.1| Bacillus cereus ATCC 14579, complete genome	5411809
>gi|255529916|ref|NC_013061.1| Pedobacter heparinus DSM 2366 chromosome, complete genome	5167383
>gi|357383074|ref|NC_016078.1| Pelagibacterium halotolerans B2 chromosome, complete genome	3944837
>gi|357383070|ref|NC_016079.1| Pelagibacterium halotolerans B2 plasmid pPHB2, complete sequence	4050
>gi|291612472|ref|NC_013959.1| Sideroxydans lithotrophicus ES-1 chromosome, complete genome	3003656
>gi|148641524|ref|NC_009516.1| Psychrobacter sp. PRwf-1 plasmid pRWF101, complete sequence	13956
>gi|148641539|ref|NC_009517.1| Psychrobacter sp. PRwf-1 plasmid pRWF102, complete sequence	2117
>gi|148651817|ref|NC_009524.1| Psychrobacter sp. PRwf-1 chromosome, complete genome	2978976
>gi|55979969|ref|NC_006461.1| Thermus thermophilus HB8 chromosome, complete genome	1849742
>gi|55978183|ref|NC_006462.1| Thermus thermophilus HB8 plasmid pTT27, complete sequence	256992
>gi|55978435|ref|NC_006463.1| Thermus thermophilus HB8 plasmid pTT8, complete sequence	9322
>gi|258510020|ref|NC_013205.1| Alicyclobacillus acidocaldarius subsp. acidocaldarius DSM 446 chromosome, complete genome	3018755
>gi|257792943|ref|NC_013206.1| Alicyclobacillus acidocaldarius subsp. acidocaldarius DSM 446 plasmid pAACI01, complete sequence	91726
>gi|257793042|ref|NC_013207.1| Alicyclobacillus acidocaldarius subsp. acidocaldarius DSM 446 plasmid pAACI02, complete sequence	87298
>gi|257793135|ref|NC_013208.1| Alicyclobacillus acidocaldarius subsp. acidocaldarius DSM 446 plasmid pAACI03, complete sequence	7907
>gi|319760150|ref|NC_014909.1| Candidatus Blochmannia vafer str. BVAF chromosome, complete genome	722593
>gi|124381141|ref|NC_008835.1| Burkholderia mallei NCTC 10229 chromosome II, complete sequence	2284095
>gi|124383319|ref|NC_008836.1| Burkholderia mallei NCTC 10229 chromosome chromosome I, complete sequence	3458208
>gi|32141095|ref|NC_003888.3| Streptomyces coelicolor A3(2) chromosome, complete genome	8667507
>gi|21233999|ref|NC_003903.1| Streptomyces coelicolor A3(2) plasmid SCP1, complete sequence	356023
>gi|21233964|ref|NC_003904.1| Streptomyces coelicolor A3(2) plasmid SCP2, complete sequence	31317
>gi|258541105|ref|NC_013209.1| Acetobacter pasteurianus IFO 3283-01, complete genome	2907495
>gi|258512909|ref|NC_013210.1| Acetobacter pasteurianus IFO 3283-01 plasmid pAPA01-011, complete sequence	191799
>gi|258513088|ref|NC_013211.1| Acetobacter pasteurianus IFO 3283-01 plasmid pAPA01-020, complete sequence	182940
>gi|258513263|ref|NC_013212.1| Acetobacter pasteurianus IFO 3283-01 plasmid pAPA01-030, complete sequence	49961
>gi|258513327|ref|NC_013213.1| Acetobacter pasteurianus IFO 3283-01 plasmid pAPA01-040, complete sequence	3204
>gi|258513331|ref|NC_013214.1| Acetobacter pasteurianus IFO 3283-01 plasmid pAPA01-050, complete sequence	3035
>gi|258513334|ref|NC_013215.1| Acetobacter pasteurianus IFO 3283-01 plasmid pAPA01-060, complete sequence	1815
>gi|146302785|ref|NC_009440.1| Metallosphaera sedula DSM 5348 chromosome, complete genome	2191517
>gi|76800655|ref|NC_007426.1| Natronomonas pharaonis DSM 2160, complete genome	2595221
>gi|76803367|ref|NC_007427.1| Natronomonas pharaonis DSM 2160 plasmid PL131, complete sequence	130989
>gi|76803317|ref|NC_007428.1| Natronomonas pharaonis DSM 2160 plasmid PL23, complete sequence	23486
>gi|158520017|ref|NC_009943.1| Desulfococcus oleovorans Hxd3 chromosome, complete genome	3944167
>gi|310639221|ref|NC_014621.1| Ketogulonicigenium vulgare Y25 plasmid pYP1, complete sequence	268675
>gi|310814533|ref|NC_014625.1| Ketogulonicigenium vulgare Y25 chromosome, complete genome	2776084
>gi|310830141|ref|NC_014626.1| Ketogulonicigenium vulgare Y25 plasmid pYP12, complete sequence	243645
>gi|218203844|ref|NC_011721.1| Cyanothece sp. PCC 8801 plasmid pP880101, complete sequence	50894
>gi|218203933|ref|NC_011723.1| Cyanothece sp. PCC 8801 plasmid pP880102, complete sequence	40786
>gi|218244892|ref|NC_011726.1| Cyanothece sp. PCC 8801 chromosome, complete genome	4679413
>gi|218249153|ref|NC_011727.1| Cyanothece sp. PCC 8801 plasmid pP880103, complete sequence	16601
>gi|148244139|ref|NC_009477.1| Staphylococcus aureus subsp. aureus JH9 plasmid pSJH901, complete sequence	30429
>gi|148266447|ref|NC_009487.1| Staphylococcus aureus subsp. aureus JH9 chromosome, complete genome	2906700
>gi|307717717|ref|NC_014484.1| Spirochaeta thermophila DSM 6192 chromosome, complete genome	2472645
>gi|148377268|ref|NC_009497.1| Mycoplasma agalactiae PG2, complete genome	877438
>gi|197333880|ref|NC_011184.1| Vibrio fischeri MJ11 chromosome chromosome I, complete sequence	2905029
>gi|197336471|ref|NC_011185.1| Vibrio fischeri MJ11 plasmid pMJ100, complete sequence	179459
>gi|197336667|ref|NC_011186.1| Vibrio fischeri MJ11 chromosome II, complete sequence	1418848
>gi|157362870|ref|NC_009828.1| Thermotoga lettingae TMO chromosome, complete genome	2135342
>gi|328949540|ref|NC_015387.1| Marinithermus hydrothermalis DSM 14884 chromosome, complete genome	2269167
>gi|251787652|ref|NC_012912.1| Dickeya zeae Ech1591 chromosome, complete genome	4813854
>gi|148245183|ref|NC_009478.1| Clavibacter michiganensis subsp. michiganensis NCPPB 382 plasmid pCM1, complete sequence	27357
>gi|148271110|ref|NC_009479.1| Clavibacter michiganensis subsp. michiganensis NCPPB 382 plasmid pCM2, complete sequence	69989
>gi|148271178|ref|NC_009480.1| Clavibacter michiganensis subsp. michiganensis NCPPB 382 chromosome, complete genome	3297891
>gi|311066968|ref|NC_014639.1| Bacillus atrophaeus 1942 chromosome, complete genome	4168266
>gi|113911685|ref|NC_006153.2| Yersinia pseudotuberculosis IP 32953 plasmid pYV, complete sequence	68525
>gi|51593942|ref|NC_006154.1| Yersinia pseudotuberculosis IP 32953 plasmid pYptb32953, complete sequence	27702
>gi|51594359|ref|NC_006155.1| Yersinia pseudotuberculosis IP 32953 chromosome, complete genome	4744671
>gi|190571920|ref|NC_010935.1| Comamonas testosteroni CNB-1 plasmid pCNB, complete sequence	91181
>gi|264676136|ref|NC_013446.1| Comamonas testosteroni CNB-2 chromosome, complete genome	5373643
>gi|148659757|ref|NC_009525.1| Mycobacterium tuberculosis H37Ra, complete genome	4419977
>gi|16445223|ref|NC_002655.2| Escherichia coli O157:H7 str. EDL933 chromosome, complete genome	5528445
>gi|75994447|ref|NC_007414.1| Escherichia coli O157:H7 EDL933 plasmid pO157, complete sequence	92077
>gi|26986745|ref|NC_002947.3| Pseudomonas putida KT2440 chromosome, complete genome	6181863
>gi|311111670|ref|NC_014643.1| Rothia dentocariosa ATCC 17931 chromosome, complete genome	2506025
>gi|27466918|ref|NC_004461.1| Staphylococcus epidermidis ATCC 12228 chromosome, complete genome	2499279
>gi|32470520|ref|NC_005003.1| Staphylococcus epidermidis ATCC 12228 plasmid pSE-12228-06, complete sequence	6585
>gi|32470532|ref|NC_005004.1| Staphylococcus epidermidis ATCC 12228 plasmid pSE-12228-05, complete sequence	24365
>gi|32470555|ref|NC_005005.1| Staphylococcus epidermidis ATCC 12228 plasmid pSE-12228-04, complete sequence	17261
>gi|32470572|ref|NC_005006.1| Staphylococcus epidermidis ATCC 12228 plasmid pSE-12228-03, complete sequence	8007
>gi|32470581|ref|NC_005007.1| Staphylococcus epidermidis ATCC 12228 plasmid pSE-12228-02, complete sequence	4679
>gi|32470588|ref|NC_005008.1| Staphylococcus epidermidis ATCC 12228 plasmid pSE-12228-01, complete sequence	4439
>gi|72160406|ref|NC_007333.1| Thermobifida fusca YX chromosome, complete genome	3642249
>gi|153950938|ref|NC_009707.1| Campylobacter jejuni subsp. doylei 269.97 chromosome, complete genome	1845106
>gi|260060589|ref|NC_013222.1| Robiginitalea biformata HTCC2501 chromosome, complete genome	3530383
>gi|37524032|ref|NC_005126.1| Photorhabdus luminescens subsp. laumondii TTO1, complete genome	5688987
>gi|322830733|ref|NC_015061.1| Rahnella sp. Y9602 chromosome, complete genome	4864217
>gi|322835126|ref|NC_015062.1| Rahnella sp. Y9602 plasmid pRAHAQ01, complete sequence	616549
>gi|322836370|ref|NC_015063.1| Rahnella sp. Y9602 plasmid pRAHAQ02, complete sequence	133486
>gi|52424055|ref|NC_006300.1| Mannheimia succiniciproducens MBEL55E chromosome, complete genome	2314078
>gi|222098974|ref|NC_011978.1| Thermotoga neapolitana DSM 4359, complete genome	1884562
>gi|188993864|ref|NC_010729.1| Porphyromonas gingivalis ATCC 33277, complete genome	2354886
>gi|357397620|ref|NC_016111.1| Streptomyces cattleya NRRL 8057, complete genome	6283062
>gi|357407371|ref|NC_016113.1| Streptomyces cattleya NRRL 8057 plasmid pSCAT, complete sequence	1809491
>gi|91974482|ref|NC_007958.1| Rhodopseudomonas palustris BisB5 chromosome, complete genome	4892717
>gi|90421528|ref|NC_007925.1| Rhodopseudomonas palustris BisB18 chromosome, complete genome	5513844
>gi|111017022|ref|NC_008268.1| Rhodococcus jostii RHA1 chromosome, complete genome	7804765
>gi|111024785|ref|NC_008269.1| Rhodococcus jostii RHA1 plasmid pRHL1, complete sequence	1123075
>gi|111026068|ref|NC_008270.1| Rhodococcus jostii RHA1 plasmid pRHL2, complete sequence	442536
>gi|111026827|ref|NC_008271.1| Rhodococcus jostii RHA1 plasmid pRHL3, complete sequence	332361
>gi|118577231|ref|NC_008607.1| Pelobacter propionicus DSM 2379 plasmid pPRO1, complete sequence	202397
>gi|118577427|ref|NC_008608.1| Pelobacter propionicus DSM 2379 plasmid pPRO2, complete sequence	30722
>gi|118578449|ref|NC_008609.1| Pelobacter propionicus DSM 2379 chromosome, complete genome	4008000
>gi|256823905|ref|NC_013169.1| Kytococcus sedentarius DSM 20547 chromosome, complete genome	2785024
>gi|336322299|ref|NC_015672.1| Flexistipes sinusarabici DSM 4947 chromosome, complete genome	2526590
>gi|19225058|ref|NC_003425.1| Wigglesworthia glossinidia endosymbiont of Glossina brevipalpis plasmid pWb1, complete sequence	5280
>gi|32490749|ref|NC_004344.2| Wigglesworthia glossinidia endosymbiont of Glossina brevipalpis chromosome, complete genome	697724
>gi|337739247|ref|NC_015684.1| Oligotropha carboxidovorans OM5 chromosome, complete genome	3595748
>gi|337738957|ref|NC_015685.1| Oligotropha carboxidovorans OM5 plasmid pOC167, complete sequence	167269
>gi|337739122|ref|NC_015689.1| Oligotropha carboxidovorans OM5 plasmid pHCG3, complete sequence	133057
>gi|298735500|ref|NC_014256.1| Helicobacter pylori B8 chromosome, complete genome	1673997
>gi|298717635|ref|NC_014257.1| Helicobacter pylori plasmid HPB8p, complete sequence	6032
>gi|284928601|ref|NC_013771.1| Cyanobacterium UCYN-A, complete genome	1443806
>gi|307723218|ref|NC_014538.1| Thermoanaerobacter sp. X513 chromosome, complete genome	2456520
>gi|22123922|ref|NC_004088.1| Yersinia pestis KIM 10 chromosome, complete genome	4600755
>gi|31795333|ref|NC_004838.1| Yersinia pestis KIM plasmid pMT-1, complete sequence	100990
>gi|325953647|ref|NC_015144.1| Weeksella virosa DSM 16922 chromosome, complete genome	2272954
>gi|116514950|ref|NC_008513.1| Buchnera aphidicola str. Cc (Cinara cedri), complete genome	416380
>gi|219882535|ref|NC_011878.1| Buchnera aphidicola (Cinara cedri) plasmid pLeu-BCc, complete sequence	6054
>gi|126438353|ref|NC_009074.1| Burkholderia pseudomallei 668 chromosome chromosome I, complete sequence	3912947
>gi|126442307|ref|NC_009075.1| Burkholderia pseudomallei 668 chromosome chromosome II, complete sequence	3127456
>gi|16758993|ref|NC_003198.1| Salmonella enterica subsp. enterica serovar Typhi str. CT18 chromosome, complete genome	4809037
>gi|18466424|ref|NC_003384.1| Salmonella enterica subsp. enterica serovar Typhi str. CT18 plasmid pHCM1, complete sequence	218160
>gi|18466665|ref|NC_003385.1| Salmonella enterica subsp. enterica serovar Typhi str. CT18 plasmid pHCM2, complete sequence	106516
>gi|167621562|ref|NC_010333.1| Caulobacter sp. K31 plasmid pCAUL02, complete sequence	177878
>gi|167621728|ref|NC_010335.1| Caulobacter sp. K31 plasmid pCAUL01, complete sequence	233649
>gi|167643973|ref|NC_010338.1| Caulobacter sp. K31 chromosome, complete genome	5477872
>gi|239828745|ref|NC_012795.1| Desulfovibrio magneticus RS-1 plasmid pDMC2, complete sequence	8867
>gi|239904639|ref|NC_012796.1| Desulfovibrio magneticus RS-1, complete genome	5248049
>gi|239835334|ref|NC_012797.1| Desulfovibrio magneticus RS-1 plasmid pDMC1, complete sequence	58704
>gi|148269145|ref|NC_009486.1| Thermotoga petrophila RKU-1 chromosome, complete genome	1823511
>gi|28896774|ref|NC_004603.1| Vibrio parahaemolyticus RIMD 2210633 chromosome 1, complete sequence	3288558
>gi|28899855|ref|NC_004605.1| Vibrio parahaemolyticus RIMD 2210633 chromosome chromosome 2, complete sequence	1877212
>gi|339492077|ref|NC_015740.1| Pseudomonas stutzeri ATCC 17588 = LMG 11199 chromosome, complete genome	4547930
>gi|240102057|ref|NC_012804.1| Thermococcus gammatolerans EJ3 chromosome, complete genome	2045438
>gi|347756788|ref|NC_016026.1| Micavibrio aeruginosavorus ARL-13 chromosome, complete genome	2481983
>gi|15603881|ref|NC_000963.1| Rickettsia prowazekii str. Madrid E chromosome, complete genome	1111523
>gi|188995955|ref|NC_010730.1| Sulfurihydrogenibium sp. YO3AOP1 chromosome, complete genome	1838442
>gi|328951746|ref|NC_015388.1| Desulfobacca acetoxidans DSM 11109 chromosome, complete genome	3282536
>gi|254784273|ref|NC_012997.1| Teredinibacter turnerae T7901 chromosome, complete genome	5193164
>gi|330806657|ref|NC_015379.1| Pseudomonas brassicacearum subsp. brassicacearum NFM421 chromosome, complete genome	6843248
>gi|218556939|ref|NC_011742.1| Escherichia coli S88 chromosome, complete genome	5032268
>gi|218534477|ref|NC_011747.1| Escherichia coli S88 plasmid pECOS88, complete sequence	133853
>gi|261819370|ref|NC_013421.1| Pectobacterium wasabiae WPP163 chromosome, complete genome	5063892
>gi|344209485|ref|NC_015943.1| Haloarcula hispanica ATCC 33960 chromosome chromosome II, complete sequence	488918
>gi|344209942|ref|NC_015944.1| Haloarcula hispanica ATCC 33960 plasmid pHH400, complete sequence	405816
>gi|344210305|ref|NC_015948.1| Haloarcula hispanica ATCC 33960 chromosome chromosome I, complete sequence	2995271
>gi|114326555|ref|NC_008341.1| Nitrosomonas eutropha C91 plasmid1, complete sequence	65132
>gi|114326611|ref|NC_008342.1| Nitrosomonas eutropha C91 plasmid2, complete sequence	55635
>gi|114330036|ref|NC_008344.1| Nitrosomonas eutropha C91 chromosome, complete genome	2661057
>gi|126464913|ref|NC_009033.1| Staphylothermus marinus F1 chromosome, complete genome	1570485
>gi|269791619|ref|NC_013522.1| Thermanaerovibrio acidaminovorans DSM 6589 chromosome, complete genome	1848474
>gi|333981747|ref|NC_015572.1| Methylomonas methanica MC09 chromosome, complete genome	5051681
>gi|302388599|ref|NC_014377.1| Thermosediminibacter oceani DSM 16646 chromosome, complete genome	2280035
>gi|297582338|ref|NC_014219.1| Bacillus selenitireducens MLS10 chromosome, complete genome	3592487
>gi|320352146|ref|NC_014972.1| Desulfobulbus propionicus DSM 2032 chromosome, complete genome	3851869
>gi|258513366|ref|NC_013216.1| Desulfotomaculum acetoxidans DSM 771 chromosome, complete genome	4545624
>gi|126695337|ref|NC_009091.1| Prochlorococcus marinus str. MIT 9301, complete genome	1641879
>gi|82524664|ref|NC_007608.1| Shigella boydii Sb227 plasmid pSB4_227, complete sequence	126697
>gi|82542618|ref|NC_007613.1| Shigella boydii Sb227 chromosome, complete genome	4519823
>gi|51038597|ref|NC_006128.1| Borrelia garinii PBi plasmid cp26, complete sequence	27108
>gi|51038624|ref|NC_006129.1| Borrelia garinii PBi plasmid lp54, complete sequence	55560
>gi|51598263|ref|NC_006156.1| Borrelia garinii PBi chromosome chromosome linear, complete sequence	904246
>gi|319777789|ref|NC_014918.1| Mesorhizobium ciceri biovar biserrulae WSM1271 plasmid pMESCI01, complete sequence	425539
>gi|319779749|ref|NC_014923.1| Mesorhizobium ciceri biovar biserrulae WSM1271 chromosome, complete genome	6264489
>gi|169825414|ref|NC_010381.1| Lysinibacillus sphaericus C3-41 plasmid pBsph, complete sequence	177642
>gi|169825618|ref|NC_010382.1| Lysinibacillus sphaericus C3-41 chromosome, complete genome	4639821
>gi|336246508|ref|NC_015663.1| Enterobacter aerogenes KCTC 2190 chromosome, complete genome	5280350
>gi|187918714|ref|NC_010676.1| Burkholderia phytofirmans PsJN chromosome chromosome 2, complete sequence	3625999
>gi|187921867|ref|NC_010679.1| Burkholderia phytofirmans PsJN plasmid pBPHYT01, complete sequence	121122
>gi|187922035|ref|NC_010681.1| Burkholderia phytofirmans PsJN chromosome chromosome 1, complete sequence	4467537
>gi|256419057|ref|NC_013132.1| Chitinophaga pinensis DSM 2588 chromosome, complete genome	9127347
>gi|333924895|ref|NC_015566.1| Serratia sp. AS12 chromosome, complete genome	5443009
>gi|78778385|ref|NC_007577.1| Prochlorococcus marinus str. MIT 9312, complete genome	1709204
>gi|145592566|ref|NC_009380.1| Salinispora tropica CNB-440 chromosome, complete genome	5183331
>gi|260891930|ref|NC_013385.1| Ammonifex degensii KC4 chromosome, complete genome	2129237
>gi|260893985|ref|NC_013386.1| Ammonifex degensii KC4 plasmid pADEG01, complete sequence	27830
>gi|162958048|ref|NC_007335.2| Prochlorococcus marinus str. NATL2A chromosome, complete genome	1842899
>gi|209545999|ref|NC_011366.1| Rhizobium leguminosarum bv. trifolii WSM2304 plasmid pRLG202, complete sequence	501946
>gi|209546450|ref|NC_011368.1| Rhizobium leguminosarum bv. trifolii WSM2304 plasmid pRLG201, complete sequence	1266105
>gi|209547612|ref|NC_011369.1| Rhizobium leguminosarum bv. trifolii WSM2304 chromosome, complete genome	4537948
>gi|209551938|ref|NC_011370.1| Rhizobium leguminosarum bv. trifolii WSM2304 plasmid pRLG203, complete sequence	308747
>gi|209552195|ref|NC_011371.1| Rhizobium leguminosarum bv. trifolii WSM2304 plasmid pRLG204, complete sequence	257956
>gi|261403876|ref|NC_013406.1| Paenibacillus sp. Y412MC10 chromosome, complete genome	7121665
>gi|345301597|ref|NC_015963.1| Enterobacter asburiae LF7a plasmid pENTAS01, complete sequence	166725
>gi|345297184|ref|NC_015968.1| Enterobacter asburiae LF7a chromosome, complete genome	4812833
>gi|345301759|ref|NC_015969.1| Enterobacter asburiae LF7a plasmid pENTAS02, complete sequence	32574
>gi|325297172|ref|NC_015164.1| Bacteroides salanitronis DSM 18170 chromosome, complete genome	4242803
>gi|325300726|ref|NC_015165.1| Bacteroides salanitronis DSM 18170 plasmid pBACSA01, complete sequence	40303
>gi|324959701|ref|NC_015166.1| Bacteroides salanitronis DSM 18170 plasmid pBACSA03, complete sequence	6277
>gi|324976987|ref|NC_015168.1| Bacteroides salanitronis DSM 18170 plasmid pBACSA02, complete sequence	19280
>gi|255767010|ref|NC_000914.2| Sinorhizobium fredii NGR234 plasmid pNGR234a, complete sequence	536165
>gi|227818258|ref|NC_012586.1| Sinorhizobium fredii NGR234 plasmid pNGR234b, complete sequence	2430033
>gi|227820587|ref|NC_012587.1| Sinorhizobium fredii NGR234 chromosome, complete genome	3925702
>gi|16802048|ref|NC_003210.1| Listeria monocytogenes EGD-e, complete genome	2944528
>gi|170731356|ref|NC_010508.1| Burkholderia cenocepacia MC0-3 chromosome chromosome 1, complete sequence	3532883
>gi|170734517|ref|NC_010512.1| Burkholderia cenocepacia MC0-3 chromosome chromosome 3, complete sequence	1224595
>gi|170735571|ref|NC_010515.1| Burkholderia cenocepacia MC0-3 chromosome chromosome 2, complete sequence	3213911
>gi|159040592|ref|NC_009954.1| Caldivirga maquilingensis IC-167 chromosome, complete genome	2077567
>gi|298206591|ref|NC_014230.1| Croceibacter atlanticus HTCC2559 chromosome, complete genome	2952962
>gi|159184118|ref|NC_003062.2| Agrobacterium tumefaciens str. C58 chromosome chromosome circular, complete sequence	2841580
>gi|159185562|ref|NC_003063.2| Agrobacterium tumefaciens str. C58 chromosome chromosome linear, complete sequence	2075577
>gi|159186452|ref|NC_003064.2| Agrobacterium tumefaciens str. C58 plasmid At, complete sequence	542868
>gi|159161952|ref|NC_003065.3| Agrobacterium tumefaciens str. C58 plasmid Ti, complete sequence	214233
>gi|110666922|ref|NC_008226.1| Clostridium difficile 630 plasmid pCD630, complete sequence	7881
>gi|126697566|ref|NC_009089.1| Clostridium difficile 630 chromosome, complete genome	4290252
>gi|161506634|ref|NC_010080.1| Lactobacillus helveticus DPC 4571, complete genome	2080931
>gi|284993440|ref|NC_013768.1| Listeria monocytogenes 08-5923, complete genome	2999054
>gi|241113003|ref|NC_012848.1| Rhizobium leguminosarum bv. trifolii WSM1325 plasmid pR132501, complete sequence	828924
>gi|241202755|ref|NC_012850.1| Rhizobium leguminosarum bv. trifolii WSM1325 chromosome, complete genome	4767043
>gi|241258599|ref|NC_012852.1| Rhizobium leguminosarum bv. trifolii WSM1325 plasmid pR132504, complete sequence	350312
>gi|241518161|ref|NC_012853.1| Rhizobium leguminosarum bv. trifolii WSM1325 plasmid pR132503, complete sequence	516088
>gi|241554070|ref|NC_012854.1| Rhizobium leguminosarum bv. trifolii WSM1325 plasmid pR132505, complete sequence	294782
>gi|241666492|ref|NC_012858.1| Rhizobium leguminosarum bv. trifolii WSM1325 plasmid pR132502, complete sequence	660973
>gi|319774848|ref|NC_014917.1| Thermovibrio ammonificans HB-1 plasmid pTHEAM01, complete sequence	76561
>gi|319788982|ref|NC_014926.1| Thermovibrio ammonificans HB-1 chromosome, complete genome	1682965
>gi|138893679|ref|NC_009328.1| Geobacillus thermodenitrificans NG80-2 chromosome, complete genome	3550319
>gi|138898339|ref|NC_009329.1| Geobacillus thermodenitrificans NG80-2 plasmid pLW1071, complete sequence	57693
>gi|357420708|ref|NC_016146.1| Blattabacterium sp. (Mastotermes darwiniensis) str. MADAR chromosome, complete genome	587248
>gi|357420702|ref|NC_016150.1| Blattabacterium sp. (Mastotermes darwiniensis) str. MADAR plasmid pMADAR_001, complete sequence	3088
>gi|91791369|ref|NC_007954.1| Shewanella denitrificans OS217, complete genome	4545906
>gi|118462219|ref|NC_008595.1| Mycobacterium avium 104, complete genome	5475491
>gi|302381116|ref|NC_014375.1| Brevundimonas subvibrioides ATCC 15264 chromosome, complete genome	3445263
>gi|340397867|ref|NC_015760.1| Streptococcus salivarius CCHSS3, complete genome	2217184
>gi|62388892|ref|NC_006958.1| Corynebacterium glutamicum ATCC 13032, complete genome	3282708
>gi|336475959|ref|NC_015676.1| Methanosalsum zhilinae DSM 4017 chromosome, complete genome	2138444
>gi|76808520|ref|NC_007434.1| Burkholderia pseudomallei 1710b chromosome chromosome I, complete sequence	4126292
>gi|76817237|ref|NC_007435.1| Burkholderia pseudomallei 1710b chromosome chromosome II, complete sequence	3181762
>gi|145590267|ref|NC_009376.1| Pyrobaculum arsenaticum DSM 13514 chromosome, complete genome	2121076
>gi|30260195|ref|NC_003997.3| Bacillus anthracis str. Ames chromosome, complete genome	5227293
>gi|206575367|ref|NC_011281.1| Klebsiella pneumoniae 342 plasmid pKP91, complete sequence	91096
>gi|206575481|ref|NC_011282.1| Klebsiella pneumoniae 342 plasmid pKP187, complete sequence	187922
>gi|206575712|ref|NC_011283.1| Klebsiella pneumoniae 342 chromosome, complete genome	5641239
>gi|313669332|ref|NC_014754.1| Sulfuricurvum kujiense DSM 16994 plasmid pSULKU01, complete sequence	118585
>gi|313669445|ref|NC_014755.1| Sulfuricurvum kujiense DSM 16994 plasmid pSULKU02, complete sequence	71513
>gi|313669532|ref|NC_014756.1| Sulfuricurvum kujiense DSM 16994 plasmid pSULKU03, complete sequence	51014
>gi|313681130|ref|NC_014762.1| Sulfuricurvum kujiense DSM 16994 chromosome, complete genome	2574824
>gi|313569999|ref|NC_014763.1| Sulfuricurvum kujiense DSM 16994 plasmid pSULKU04, complete sequence	3421
>gi|161869018|ref|NC_010120.1| Neisseria meningitidis 053442 chromosome, complete genome	2153416
>gi|332157643|ref|NC_015474.1| Pyrococcus sp. NA2 chromosome, complete genome	1861320
>gi|238897251|ref|NC_012751.1| Candidatus Hamiltonella defensa 5AT (Acyrthosiphon pisum), complete genome	2110331
>gi|238899346|ref|NC_012752.1| Candidatus Hamiltonella defensa 5AT (Acyrthosiphon pisum) plasmid pHD5AT, complete sequence	59032
>gi|338209372|ref|NC_015693.1| Runella slithyformis DSM 19594 plasmid pRUNSL01, complete sequence	106999
>gi|338209457|ref|NC_015694.1| Runella slithyformis DSM 19594 plasmid pRUNSL03, complete sequence	66926
>gi|338215004|ref|NC_015695.1| Runella slithyformis DSM 19594 plasmid pRUNSL05, complete sequence	38784
>gi|338209545|ref|NC_015703.1| Runella slithyformis DSM 19594 chromosome, complete genome	6568739
>gi|338215079|ref|NC_015704.1| Runella slithyformis DSM 19594 plasmid pRUNSL02, complete sequence	93527
>gi|338215037|ref|NC_015705.1| Runella slithyformis DSM 19594 plasmid pRUNSL04, complete sequence	44754
>gi|54019969|ref|NC_006360.1| Mycoplasma hyopneumoniae 232, complete genome	892758
>gi|89885732|ref|NC_007901.1| Rhodoferax ferrireducens T118 plasmid1, complete sequence	257447
>gi|89898822|ref|NC_007908.1| Rhodoferax ferrireducens T118 chromosome, complete genome	4712337
>gi|33591275|ref|NC_002929.2| Bordetella pertussis Tohama I chromosome, complete genome	4086189
>gi|20806542|ref|NC_003869.1| Thermoanaerobacter tengcongensis MB4, complete genome	2689445
>gi|352951305|ref|NC_010280.2| Chlamydia trachomatis L2b/UCH-1/proctitis, complete genome	1038863
>gi|255961476|ref|NC_010337.2| Heliobacterium modesticaldum Ice1 chromosome, complete genome	3075407
>gi|13357558|ref|NC_002162.1| Ureaplasma parvum serovar 3 str. ATCC 700970, complete genome	751719
>gi|293980644|ref|NC_014005.1| Sphingobium japonicum UT26S plasmid pUT1, complete sequence	31776
>gi|294009986|ref|NC_014006.1| Sphingobium japonicum UT26S chromosome 1, complete genome	3514822
>gi|294023656|ref|NC_014007.1| Sphingobium japonicum UT26S plasmid pCHQ1, complete sequence	190974
>gi|294057975|ref|NC_014009.1| Sphingobium japonicum UT26S plasmid pUT2, complete sequence	5398
>gi|294146429|ref|NC_014013.1| Sphingobium japonicum UT26S chromosome 2, complete genome	681892
>gi|72383731|ref|NC_007336.1| Ralstonia eutropha JMP134 megaplasmid, complete sequence	634917
>gi|72384244|ref|NC_007337.1| Ralstonia eutropha JMP134 plasmid 1, complete sequence	87688
>gi|73539706|ref|NC_007347.1| Ralstonia eutropha JMP134 chromosome chromosome 1, complete sequence	3806533
>gi|73537298|ref|NC_007348.1| Ralstonia eutropha JMP134 chromosome 2, complete sequence	2726152
>gi|338705982|ref|NC_015714.1| Treponema paraluiscuniculi Cuniculi A chromosome, complete genome	1133390
>gi|225857809|ref|NC_012468.1| Streptococcus pneumoniae 70585, complete genome	2184682
>gi|319955760|ref|NC_014935.1| Nitratifractor salsuginis DSM 16511 chromosome, complete genome	2101285
>gi|118442852|ref|NC_008593.1| Clostridium novyi NT chromosome, complete genome	2547720
>gi|296491824|ref|NC_014170.1| Xenorhabdus nematophila ATCC 19061 plasmid XNC1_p, complete sequence	155327
>gi|300721089|ref|NC_014228.1| Xenorhabdus nematophila ATCC 19061 chromosome, complete genome	4432590
>gi|10955262|ref|NC_002127.1| Escherichia coli O157:H7 str. Sakai plasmid pOSAK1, complete sequence	3306
>gi|10955266|ref|NC_002128.1| Escherichia coli O157:H7 str. Sakai plasmid pO157, complete sequence	92721
>gi|15829254|ref|NC_002695.1| Escherichia coli O157:H7 str. Sakai chromosome, complete genome	5498450
>gi|269925123|ref|NC_013525.1| Thermobaculum terrenum ATCC BAA-798 chromosome chromosome 1, complete sequence	2026947
>gi|269838913|ref|NC_013526.1| Thermobaculum terrenum ATCC BAA-798 chromosome chromosome 2, complete sequence	1074634
>gi|86738724|ref|NC_007777.1| Frankia sp. CcI3 chromosome, complete genome	5433628
>gi|116753325|ref|NC_008553.1| Methanosaeta thermophila PT chromosome, complete genome	1879471
>gi|154250456|ref|NC_009719.1| Parvibaculum lavamentivorans DS-1 chromosome, complete genome	3914745
>gi|333986242|ref|NC_015574.1| Methanobacterium sp. SWAN-1 chromosome, complete genome	2546541
>gi|219681389|ref|NC_011833.1| Buchnera aphidicola str. 5A (Acyrthosiphon pisum) chromosome, complete genome	642122
>gi|312134082|ref|NC_014657.1| Caldicellulosiruptor owensensis OL chromosome, complete genome	2428903
>gi|158311867|ref|NC_009921.1| Frankia sp. EAN1pec chromosome, complete genome	8982042
>gi|125716887|ref|NC_009009.1| Streptococcus sanguinis SK36 chromosome, complete genome	2388435
>gi|297616214|ref|NC_014220.1| Syntrophothermus lipocalidus DSM 12680 chromosome, complete genome	2405559
>gi|316994385|ref|NC_013791.2| Bacillus pseudofirmus OF4 chromosome, complete genome	3858997
>gi|288561476|ref|NC_013792.1| Bacillus pseudofirmus OF4 plasmid pBpOF4-01, complete sequence	285222
>gi|288557107|ref|NC_013793.1| Bacillus pseudofirmus OF4 plasmid pBpOF4-02, complete sequence	105029
>gi|283777802|ref|NC_013720.1| Pirellula staleyi DSM 6068 chromosome, complete genome	6196199
>gi|156978331|ref|NC_009782.1| Staphylococcus aureus subsp. aureus Mu3, complete genome	2880168
>gi|119952806|ref|NC_008710.1| Borrelia turicatae 91E135 chromosome, complete genome	917330
>gi|336176139|ref|NC_015656.1| Frankia symbiont of Datisca glomerata chromosome, complete genome	5323186
>gi|336176136|ref|NC_015657.1| Frankia symbiont of Datisca glomerata plasmid pFSYMDG02, complete sequence	5448
>gi|336176124|ref|NC_015664.1| Frankia symbiont of Datisca glomerata plasmid pFSYMDG01, complete sequence	12355
>gi|336120990|ref|NC_015632.1| Methanothermococcus okinawensis IH1 plasmid pMETOK01, complete sequence	14930
>gi|336121001|ref|NC_015636.1| Methanothermococcus okinawensis IH1 chromosome, complete genome	1662525
>gi|190570478|ref|NC_010981.1| Wolbachia endosymbiont of Culex quinquefasciatus Pel chromosome, complete genome	1482455
>gi|190149269|ref|NC_010939.1| Actinobacillus pleuropneumoniae serovar 7 str. AP76, complete genome	2331981
>gi|190151401|ref|NC_010940.1| Actinobacillus pleuropneumoniae serovar 7 str. AP76 plasmid APP7_C, complete sequence	3533
>gi|190151404|ref|NC_010941.1| Actinobacillus pleuropneumoniae serovar 7 str. AP76 plasmid ABB7_B, complete sequence	4236
>gi|190151409|ref|NC_010942.1| Actinobacillus pleuropneumoniae serovar 7 str. AP76 plasmid APP7_A, complete sequence	5685
>gi|73747956|ref|NC_007356.1| Dehalococcoides sp. CBDB1 chromosome, complete genome	1395502
>gi|319774951|ref|NC_014922.1| Haemophilus influenzae F3047, complete genome	2007018
>gi|333992987|ref|NC_015577.1| Treponema azotonutricium ZAS-9 chromosome, complete genome	3855671
>gi|339501483|ref|NC_015728.1| Roseobacter litoralis Och 149 plasmid pRLO149_83, complete sequence	83129
>gi|339501435|ref|NC_015729.1| Roseobacter litoralis Och 149 plasmid pRLO149_63, complete sequence	63532
>gi|339501577|ref|NC_015730.1| Roseobacter litoralis Och 149 chromosome, complete genome	4505211
>gi|339505889|ref|NC_015741.1| Roseobacter litoralis Och 149 plasmid pRLO149_94, complete sequence	93578
>gi|74310614|ref|NC_007384.1| Shigella sonnei Ss046 chromosome, complete genome	4825265
>gi|74314838|ref|NC_007385.1| Shigella sonnei Ss046 plasmid pSS_046, complete sequence	214396
>gi|145294025|ref|NC_009345.1| Shigella sonnei Ss046 plasmid pSS046_spA, complete sequence	8401
>gi|145294031|ref|NC_009346.1| Shigella sonnei Ss046 plasmid pSS046_spB, complete sequence	5153
>gi|145294040|ref|NC_009347.1| Shigella sonnei Ss046 plasmid pSS046_spC, complete sequence	2101
>gi|118496615|ref|NC_008601.1| Francisella novicida U112 chromosome, complete genome	1910031
>gi|294508902|ref|NC_014026.1| Salinibacter ruber M8 plasmid pSR11, complete sequence	11229
>gi|294502069|ref|NC_014028.1| Salinibacter ruber M8 plasmid pSR56, complete sequence	56529
>gi|294505653|ref|NC_014030.1| Salinibacter ruber M8 plasmid pSR61, complete sequence	61373
>gi|294505815|ref|NC_014032.1| Salinibacter ruber M8 chromosome, complete genome	3619447
>gi|154684518|ref|NC_009725.1| Bacillus amyloliquefaciens FZB42, complete genome	3918589
>gi|225851546|ref|NC_012441.1| Brucella melitensis ATCC 23457 chromosome chromosome I, complete sequence	2125701
>gi|225685871|ref|NC_012442.1| Brucella melitensis ATCC 23457 chromosome chromosome II, complete sequence	1185518
>gi|296241748|ref|NC_014160.1| Thermosphaera aggregans DSM 11486 chromosome, complete genome	1316595
>gi|52140164|ref|NC_006274.1| Bacillus cereus E33L chromosome, complete genome	5300915
>gi|67077889|ref|NC_007103.1| Bacillus cereus E33L plasmid pE33L466, complete sequence	466370
>gi|67078320|ref|NC_007104.1| Bacillus cereus E33L plasmid pE33L5, complete sequence	5108
>gi|67078326|ref|NC_007105.1| Bacillus cereus E33L plasmid pE33L54, complete sequence	53501
>gi|67078381|ref|NC_007106.1| Bacillus cereus E33L plasmid pE33L8, complete sequence	8191
>gi|67078390|ref|NC_007107.1| Bacillus cereus E33L plasmid pE33L9, complete sequence	9150
>gi|330831849|ref|NC_015433.1| Streptococcus suis ST3 chromosome, complete genome	2028815
>gi|54292907|ref|NC_006366.1| Legionella pneumophila str. Lens plasmid pLPL, complete sequence	59832
>gi|54292964|ref|NC_006369.1| Legionella pneumophila str. Lens, complete genome	3345687
>gi|148241099|ref|NC_009482.1| Synechococcus sp. RCC307 chromosome, complete genome	2224914
>gi|288932888|ref|NC_013850.1| Klebsiella variicola At-22 chromosome, complete genome	5458505
>gi|258506995|ref|NC_013198.1| Lactobacillus rhamnosus GG, complete genome	3010111
>gi|16763390|ref|NC_003197.1| Salmonella enterica subsp. enterica serovar Typhimurium str. LT2 chromosome, complete genome	4857432
>gi|17233403|ref|NC_003277.1| Salmonella typhimurium LT2 plasmid pSLT, complete sequence	93939
>gi|269122800|ref|NC_013515.1| Streptobacillus moniliformis DSM 12112 chromosome, complete genome	1662578
>gi|268687599|ref|NC_013516.1| Streptobacillus moniliformis DSM 12112 plasmid pSMON01, complete sequence	10702
>gi|157149330|ref|NC_009786.1| Escherichia coli E24377A plasmid pETEC_80, complete sequence	79237
>gi|157149399|ref|NC_009787.1| Escherichia coli E24377A plasmid pETEC_35, complete sequence	34367
>gi|157149429|ref|NC_009788.1| Escherichia coli E24377A plasmid pETEC_73, complete sequence	70609
>gi|157149498|ref|NC_009789.1| Escherichia coli E24377A plasmid pETEC_6, complete sequence	6199
>gi|157149504|ref|NC_009790.1| Escherichia coli E24377A plasmid pETEC_74, complete sequence	74224
>gi|157149574|ref|NC_009791.1| Escherichia coli E24377A plasmid pETEC_5, complete sequence	5033
>gi|157154711|ref|NC_009801.1| Escherichia coli E24377A chromosome, complete genome	4979619
>gi|190889639|ref|NC_010994.1| Rhizobium etli CIAT 652 chromosome, complete genome	4513324
>gi|190893983|ref|NC_010996.1| Rhizobium etli CIAT 652 plasmid pB, complete sequence	429111
>gi|190894340|ref|NC_010997.1| Rhizobium etli CIAT 652 plasmid pC, complete sequence	1091523
>gi|190895317|ref|NC_010998.1| Rhizobium etli CIAT 652 plasmid pA, complete sequence	414090
>gi|291297538|ref|NC_013947.1| Stackebrandtia nassauensis DSM 44728 chromosome, complete genome	6841557
>gi|21909536|ref|NC_004070.1| Streptococcus pyogenes MGAS315 chromosome, complete genome	1900521
>gi|336065242|ref|NC_015601.1| Erysipelothrix rhusiopathiae str. Fujisawa, complete genome	1787941
>gi|31791177|ref|NC_002945.3| Mycobacterium bovis AF2122/97 chromosome, complete genome	4345492
>gi|85057280|ref|NC_007716.1| Aster yellows witches'-broom phytoplasma AYWB, complete genome	706569
>gi|85057952|ref|NC_007717.1| Aster yellows witches'-broom phytoplasma AYWB plasmid pAYWB-I, complete sequence	3972
>gi|85057958|ref|NC_007718.1| Aster yellows witches'-broom phytoplasma AYWB plasmid pAYWB-II, complete sequence	4009
>gi|85057963|ref|NC_007719.1| Aster yellows witches'-broom phytoplasma AYWB plasmid pAYWB-III, complete sequence	5104
>gi|85057971|ref|NC_007720.1| Aster yellows witches'-broom phytoplasma AYWB plasmid pAYWB-IV, complete sequence	4316
>gi|15828471|ref|NC_002771.1| Mycoplasma pulmonis UAB CTIP, complete genome	963879
>gi|148654188|ref|NC_009523.1| Roseiflexus sp. RS-1 chromosome, complete genome	5801598
>gi|251781468|ref|NC_012891.1| Streptococcus dysgalactiae subsp. equisimilis GGS_124 chromosome chromosome 1, complete sequence	2106340
>gi|116326658|ref|NC_008502.1| Lactobacillus casei ATCC 334 plasmid 1, complete sequence	29061
>gi|116493574|ref|NC_008526.1| Lactobacillus casei ATCC 334, complete genome	2895264
>gi|332283253|ref|NC_015458.1| Pusillimonas sp. T7-7 chromosome, complete genome	3883605
>gi|332283175|ref|NC_015459.1| Pusillimonas sp. T7-7 plasmid unnamed, complete sequence	41205
>gi|189016631|ref|NC_010399.1| Clavibacter michiganensis subsp. sepedonicus plasmid pCS1, complete sequence	50350
>gi|170780462|ref|NC_010407.1| Clavibacter michiganensis subsp. sepedonicus chromosome, complete genome	3258645
>gi|189016698|ref|NC_010408.1| Clavibacter michiganensis subsp. sepedonicus plasmid pCSL1, complete sequence	94791
>gi|70725001|ref|NC_007168.1| Staphylococcus haemolyticus JCSC1435 chromosome, complete genome	2685015
>gi|68535043|ref|NC_007169.1| Staphylococcus haemolyticus JCSC1435 plasmid pSHaeA, complete sequence	2300
>gi|68535047|ref|NC_007170.1| Staphylococcus haemolyticus JCSC1435 plasmid pSHaeB, complete sequence	2366
>gi|68535050|ref|NC_007171.1| Staphylococcus haemolyticus JCSC1435 plasmid pSHaeC, complete sequence	8180
>gi|225862057|ref|NC_012472.1| Bacillus cereus 03BB102, complete genome	5269628
>gi|225871489|ref|NC_012473.1| Bacillus cereus 03BB102 plasmid p03BB102_179, complete sequence	179680
>gi|218547440|ref|NC_011740.1| Escherichia fergusonii ATCC 35469 chromosome, complete genome	4588711
>gi|218561636|ref|NC_011743.1| Escherichia fergusonii ATCC 35469 plasmid pEFER, complete sequence	55150
>gi|259906682|ref|NC_012214.1| Erwinia pyrifoliae Ep1/96 chromosome, complete genome	4026322
>gi|259910328|ref|NC_013263.1| Erwinia pyrifoliae Ep1/96 plasmid pEP36, complete sequence	35909
>gi|259647806|ref|NC_013264.1| Erwinia pyrifoliae Ep1/96 plasmid pEP03, complete sequence	3070
>gi|259647811|ref|NC_013265.1| Erwinia pyrifoliae Ep1/96 plasmid pEP05, complete sequence	4955
>gi|291575210|ref|NC_013954.1| Erwinia pyrifoliae Ep1/96 plasmid pEP2.6, complete sequence	2590
>gi|336251750|ref|NC_015658.1| Halopiger xanaduensis SH-6 plasmid pHALXA01, complete sequence	436718
>gi|336251460|ref|NC_015659.1| Halopiger xanaduensis SH-6 plasmid pHALXA03, complete sequence	68763
>gi|336252096|ref|NC_015666.1| Halopiger xanaduensis SH-6 chromosome, complete genome	3668009
>gi|336251560|ref|NC_015667.1| Halopiger xanaduensis SH-6 plasmid pHALXA02, complete sequence	181778
>gi|350273053|ref|NC_016050.1| Rickettsia japonica YH, complete genome	1283087
>gi|71064581|ref|NC_007204.1| Psychrobacter arcticus 273-4 chromosome, complete genome	2650701
>gi|297567992|ref|NC_014216.1| Desulfurivibrio alkaliphilus AHT2 chromosome, complete genome	3097763
>gi|334133217|ref|NC_015579.1| Novosphingobium sp. PP1Y plasmid Lpl, complete sequence	192103
>gi|334139601|ref|NC_015580.1| Novosphingobium sp. PP1Y, complete genome	3911486
>gi|334143044|ref|NC_015582.1| Novosphingobium sp. PP1Y plasmid Spl, complete sequence	48714
>gi|334144765|ref|NC_015583.1| Novosphingobium sp. PP1Y plasmid Mpl, complete sequence	1161602
>gi|241114100|ref|NC_012849.1| Ralstonia pickettii 12D plasmid pRp12D02, complete sequence	273136
>gi|241258150|ref|NC_012851.1| Ralstonia pickettii 12D plasmid pRp12D03, complete sequence	51398
>gi|241589533|ref|NC_012855.1| Ralstonia pickettii 12D plasmid pRp12D01, complete sequence	389779
>gi|241661625|ref|NC_012856.1| Ralstonia pickettii 12D chromosome chromosome 1, complete sequence	3647724
>gi|241665037|ref|NC_012857.1| Ralstonia pickettii 12D chromosome chromosome 2, complete sequence	1323321
>gi|182682970|ref|NC_010582.1| Streptococcus pneumoniae CGSP14 chromosome, complete genome	2209198
>gi|127510935|ref|NC_009092.1| Shewanella loihica PV-4 chromosome, complete genome	4602594
>gi|208433976|ref|NC_011333.1| Helicobacter pylori G27 chromosome, complete genome	1652982
>gi|208435470|ref|NC_011334.1| Helicobacter pylori G27 plasmid pHPG27, complete sequence	10031
>gi|78183584|ref|NC_007513.1| Synechococcus sp. CC9902 chromosome, complete genome	2234828
>gi|23097455|ref|NC_004193.1| Oceanobacillus iheyensis HTE831 chromosome, complete genome	3630528
>gi|56459112|ref|NC_006512.1| Idiomarina loihiensis L2TR chromosome, complete genome	2839318
>gi|347753732|ref|NC_016024.1| Candidatus Chloracidobacterium thermophilum B chromosome chromosome 1, complete sequence	2683362
>gi|347755961|ref|NC_016025.1| Candidatus Chloracidobacterium thermophilum B chromosome chromosome 2, complete sequence	1012010
>gi|336171143|ref|NC_015638.1| Lacinutrix sp. 5H-3-7-4 chromosome, complete genome	3296168
>gi|225867617|ref|NC_012470.1| Streptococcus equi subsp. zooepidemicus, complete genome	2149868
>gi|119025018|ref|NC_008618.1| Bifidobacterium adolescentis ATCC 15703 chromosome, complete genome	2089645
>gi|118430835|ref|NC_000854.2| Aeropyrum pernix K1, complete genome	1669696
>gi|289163353|ref|NC_013861.1| Legionella longbeachae NSW150 chromosome, complete genome	4077332
>gi|308051505|ref|NC_014544.1| Legionella longbeachae NSW150 plasmid pLLO, complete sequence	71826
>gi|66766352|ref|NC_007086.1| Xanthomonas campestris pv. campestris str. 8004 chromosome, complete genome	5148708
>gi|221230948|ref|NC_011900.1| Streptococcus pneumoniae ATCC 700669, complete genome	2221315
>gi|108562424|ref|NC_008086.1| Helicobacter pylori HPAG1 chromosome, complete genome	1596366
>gi|108564598|ref|NC_008087.1| Helicobacter pylori HPAG1 plasmid pHPAG1, complete sequence	9370
>gi|313664890|ref|NC_014751.1| Mycoplasma leachii PG50 chromosome, complete genome	1008951
>gi|160901491|ref|NC_010003.1| Petrotoga mobilis SJ95 chromosome, complete genome	2169548
>gi|118467340|ref|NC_008596.1| Mycobacterium smegmatis str. MC2 155 chromosome, complete genome	6988209
>gi|295815281|ref|NC_009494.2| Legionella pneumophila str. Corby chromosome, complete genome	3576470
>gi|313202490|ref|NC_014734.1| Paludibacter propionicigenes WB4 chromosome, complete genome	3685504
>gi|330833867|ref|NC_015435.1| Metallosphaera cuprina Ar-4 chromosome, complete genome	1840348
>gi|182680572|ref|NC_010577.1| Xylella fastidiosa M23 chromosome, complete genome	2535690
>gi|182682734|ref|NC_010579.1| Xylella fastidiosa M23 plasmid pXFAS01, complete sequence	38297
>gi|83309099|ref|NC_007626.1| Magnetospirillum magneticum AMB-1 chromosome, complete genome	4967148
>gi|262193326|ref|NC_013440.1| Haliangium ochraceum DSM 14365 chromosome, complete genome	9446314
>gi|163119169|ref|NC_006270.3| Bacillus licheniformis ATCC 14580 chromosome, complete genome	4222597
>gi|302347802|ref|NC_014374.1| Acidilobus saccharovorans 345-15 chromosome, complete genome	1496453
>gi|336122587|ref|NC_015633.1| Vibrio anguillarum 775 chromosome chromosome I, complete sequence	3063912
>gi|336125405|ref|NC_015637.1| Vibrio anguillarum 775 chromosome II, complete sequence	988135
>gi|206895078|ref|NC_011295.1| Coprothermobacter proteolyticus DSM 5265 chromosome, complete genome	1424912
>gi|33239452|ref|NC_005042.1| Prochlorococcus marinus subsp. marinus str. CCMP1375 chromosome, complete genome	1751080
>gi|150375692|ref|NC_009619.1| Staphylococcus aureus subsp. aureus JH1 plasmid pSJH101, complete sequence	30429
>gi|150392480|ref|NC_009632.1| Staphylococcus aureus subsp. aureus JH1 chromosome, complete genome	2906507
>gi|288930407|ref|NC_013849.1| Ferroglobus placidus DSM 10642 chromosome, complete genome	2196266
>gi|121582466|ref|NC_008765.1| Acidovorax sp. JS42 plasmid pAOVO01, complete sequence	72689
>gi|121582553|ref|NC_008766.1| Acidovorax sp. JS42 plasmid pAOVO02, complete sequence	63609
>gi|121592436|ref|NC_008782.1| Acidovorax sp. JS42 chromosome, complete genome	4448856
>gi|147668652|ref|NC_009455.1| Dehalococcoides sp. BAV1 chromosome, complete genome	1341892
>gi|333898208|ref|NC_015556.1| Pseudomonas fulva 12-X chromosome, complete genome	4920769
>gi|256809973|ref|NC_013156.1| Methanocaldococcus fervens AG86 chromosome, complete genome	1485061
>gi|256811520|ref|NC_013157.1| Methanocaldococcus fervens AG86 plasmid pMEFER01, complete sequence	22190
>gi|148262085|ref|NC_009483.1| Geobacter uraniireducens Rf4 chromosome, complete genome	5136364
>gi|262392383|ref|NC_013456.1| Vibrio sp. Ex25 chromosome chromosome 1, complete sequence	3259580
>gi|262395299|ref|NC_013457.1| Vibrio sp. Ex25 chromosome 2, complete genome	1829445
>gi|326789139|ref|NC_015275.1| Clostridium lentocellum DSM 5427 chromosome, complete genome	4714237
>gi|289166909|ref|NC_013853.1| Streptococcus mitis B6, complete genome	2146611
>gi|148543243|ref|NC_009513.1| Lactobacillus reuteri DSM 20016 chromosome, complete genome	1999618
>gi|342162671|ref|NC_015875.1| Streptococcus pseudopneumoniae IS7493 chromosome, complete genome	2190731
>gi|342164902|ref|NC_015876.1| Streptococcus pseudopneumoniae IS7493 plasmid pDRPIS7493, complete sequence	4727
>gi|197361212|ref|NC_011147.1| Salmonella enterica subsp. enterica serovar Paratyphi A str. AKU_12601 chromosome, complete genome	4581797
>gi|257124814|ref|NC_013192.1| Leptotrichia buccalis C-1013-b chromosome, complete genome	2465610
>gi|10803547|ref|NC_001869.1| Halobacterium sp. NRC-1 plasmid pNRC100, complete sequence	191346
>gi|15789340|ref|NC_002607.1| Halobacterium sp. NRC-1 chromosome, complete genome	2014239
>gi|16119979|ref|NC_002608.1| Halobacterium sp. NRC-1 plasmid pNRC200, complete sequence	365425
>gi|23577970|ref|NC_004319.1| Corynebacterium efficiens YS-314 plasmid pCE2, complete sequence	23743
>gi|23577986|ref|NC_004320.1| Corynebacterium efficiens YS-314 plasmid pCE3, complete sequence	48672
>gi|25026556|ref|NC_004369.1| Corynebacterium efficiens YS-314 chromosome, complete genome	3147090
>gi|158319059|ref|NC_009922.1| Alkaliphilus oremlandii OhILAs chromosome, complete genome	3123558
>gi|308179191|ref|NC_014554.1| Lactobacillus plantarum subsp. plantarum ST-III chromosome, complete genome	3254376
>gi|344915391|ref|NC_014558.2| Lactobacillus plantarum subsp. plantarum ST-III plasmid pST-III, complete sequence	53560
>gi|297625198|ref|NC_014215.1| Propionibacterium freudenreichii subsp. shermanii CIRM-BIA1 chromosome, complete genome	2616384
>gi|218202726|ref|NC_011720.1| Borrelia burgdorferi ZS7 plasmid ZS7_cp32-3+10, complete sequence	48168
>gi|218203897|ref|NC_011722.1| Borrelia burgdorferi ZS7 plasmid ZS7_cp32-9, complete sequence	30467
>gi|218203978|ref|NC_011724.1| Borrelia burgdorferi ZS7 plasmid ZS7_cp26, complete sequence	26514
>gi|218249165|ref|NC_011728.1| Borrelia burgdorferi ZS7, complete genome	906707
>gi|218442268|ref|NC_011731.1| Borrelia burgdorferi ZS7 plasmid ZS7_cp32-1, complete sequence	30330
>gi|218442354|ref|NC_011735.1| Borrelia burgdorferi ZS7 plasmid ZS7_cp32-12, complete sequence	29806
>gi|218442394|ref|NC_011736.1| Borrelia burgdorferi ZS7 plasmid ZS7_cp32-4, complete sequence	30964
>gi|218868668|ref|NC_011778.1| Borrelia burgdorferi ZS7 plasmid ZS7_lp36, complete sequence	36852
>gi|218868768|ref|NC_011779.1| Borrelia burgdorferi ZS7 plasmid ZS7_lp28-2, complete sequence	29758
>gi|218875340|ref|NC_011780.1| Borrelia burgdorferi ZS7 plasmid ZS7_lp28-1, complete sequence	23422
>gi|218875456|ref|NC_011781.1| Borrelia burgdorferi ZS7 plasmid ZS7_lp28-3, complete sequence	28414
>gi|218875581|ref|NC_011782.1| Borrelia burgdorferi ZS7 plasmid ZS7_lp17, complete sequence	17266
>gi|219405371|ref|NC_011783.1| Borrelia burgdorferi ZS7 plasmid ZS7_lp25, complete sequence	24326
>gi|219499124|ref|NC_011784.1| Borrelia burgdorferi ZS7 plasmid ZS7_lp54, complete sequence	53615
>gi|218906779|ref|NC_011785.1| Borrelia burgdorferi ZS7 plasmid ZS7_lp28-4, complete sequence	28885
>gi|203283903|ref|NC_011224.1| Borrelia duttonii Ly plasmid pl11, complete sequence	11226
>gi|203283912|ref|NC_011226.1| Borrelia duttonii Ly plasmid pl15, complete sequence	15049
>gi|203283926|ref|NC_011229.1| Borrelia duttonii Ly, complete genome	931674
>gi|203288469|ref|NC_011245.1| Borrelia duttonii Ly plasmid pl28, complete sequence	28343
>gi|203288506|ref|NC_011247.1| Borrelia duttonii Ly plasmid pl165, complete sequence	163884
>gi|203288641|ref|NC_011248.1| Borrelia duttonii Ly plasmid pl35, complete sequence	35286
>gi|203288661|ref|NC_011249.1| Borrelia duttonii Ly plasmid pl36, complete sequence	35831
>gi|203288682|ref|NC_011250.1| Borrelia duttonii Ly plasmid pl40, complete sequence	40353
>gi|203288701|ref|NC_011251.1| Borrelia duttonii Ly plasmid pl41, complete sequence	41259
>gi|203288730|ref|NC_011254.1| Borrelia duttonii Ly plasmid pl42, complete sequence	42153
>gi|203288751|ref|NC_011256.1| Borrelia duttonii Ly plasmid pl70, complete sequence	66407
>gi|203288797|ref|NC_011257.1| Borrelia duttonii Ly plasmid pl23, complete sequence	23303
>gi|203288819|ref|NC_011259.1| Borrelia duttonii Ly plasmid pl23b, complete sequence	23036
>gi|203288832|ref|NC_011261.1| Borrelia duttonii Ly plasmid pl26, complete sequence	26917
>gi|203288867|ref|NC_011262.1| Borrelia duttonii Ly plasmid pl31, complete sequence	31021
>gi|203288888|ref|NC_011264.1| Borrelia duttonii Ly plasmid pl32, complete sequence	31663
>gi|203288911|ref|NC_011265.1| Borrelia duttonii Ly plasmid pl27, complete sequence	27476
>gi|260866153|ref|NC_013364.1| Escherichia coli O111:H- str. 11128, complete genome	5371077
>gi|260752012|ref|NC_013365.1| Escherichia coli O111:H- str. 11128 plasmid pO111_1, complete sequence	204604
>gi|260751835|ref|NC_013366.1| Escherichia coli O111:H- str. 11128 plasmid pO111_3, complete sequence	77690
>gi|260751908|ref|NC_013367.1| Escherichia coli O111:H- str. 11128 plasmid pO111_4, complete sequence	8140
>gi|260751919|ref|NC_013368.1| Escherichia coli O111:H- str. 11128 plasmid pO111_5, complete sequence	6673
>gi|260871126|ref|NC_013370.1| Escherichia coli O111:H- str. 11128 plasmid pO111_2, complete sequence	97897
>gi|78042616|ref|NC_007503.1| Carboxydothermus hydrogenoformans Z-2901 chromosome, complete genome	2401520
>gi|339481522|ref|NC_015731.1| Nitrosomonas sp. Is79A3 chromosome, complete genome	3783444
>gi|126432613|ref|NC_009077.1| Mycobacterium sp. JLS chromosome, complete genome	6048425
>gi|111219505|ref|NC_008278.1| Frankia alni ACN14a chromosome, complete genome	7497934
>gi|13540831|ref|NC_002689.2| Thermoplasma volcanium GSS1 chromosome, complete genome	1584804
>gi|163849457|ref|NC_010172.1| Methylobacterium extorquens PA1 chromosome, complete genome	5471154
>gi|328954613|ref|NC_015389.1| Coriobacterium glomerans PW2 chromosome, complete genome	2115681
>gi|124024712|ref|NC_008819.1| Prochlorococcus marinus str. NATL1A, complete genome	1864731
>gi|257051090|ref|NC_013158.1| Halorhabdus utahensis DSM 12940 chromosome, complete genome	3116795
>gi|327312315|ref|NC_015311.1| Prevotella denticola F0289 chromosome, complete genome	2937589
>gi|83642913|ref|NC_007645.1| Hahella chejuensis KCTC 2396 chromosome, complete genome	7215267
>gi|118602060|ref|NC_008610.1| Candidatus Ruthia magnifica str. Cm (Calyptogena magnifica), complete genome	1160782
>gi|344201337|ref|NC_015945.1| Muricauda ruestringensis DSM 13258 chromosome, complete genome	3842422
>gi|254292376|ref|NC_012982.1| Hirschia baltica ATCC 49814 chromosome, complete genome	3455622
>gi|254295496|ref|NC_012983.1| Hirschia baltica ATCC 49814 plasmid pHbal01, complete sequence	84492
>gi|222093774|ref|NC_011969.1| Bacillus cereus Q1 chromosome, complete genome	5214195
>gi|221316922|ref|NC_011971.1| Bacillus cereus Q1 plasmid pBc53, complete sequence	52766
>gi|221642090|ref|NC_011973.1| Bacillus cereus Q1 plasmid pBc239, complete sequence	239246
>gi|88193823|ref|NC_007795.1| Staphylococcus aureus subsp. aureus NCTC 8325 chromosome, complete genome	2821361
>gi|51891138|ref|NC_006177.1| Symbiobacterium thermophilum IAM 14863 chromosome, complete genome	3566135
>gi|332296669|ref|NC_015500.1| Treponema brennaborense DSM 12168 chromosome, complete genome	3055580
>gi|333929848|ref|NC_015567.1| Serratia sp. AS9 chromosome, complete genome	5442880
>gi|152968582|ref|NC_009648.1| Klebsiella pneumoniae subsp. pneumoniae MGH 78578 chromosome, complete genome	5315120
>gi|152973416|ref|NC_009649.1| Klebsiella pneumoniae subsp. pneumoniae MGH 78578 plasmid pKPN3, complete sequence	175879
>gi|152973607|ref|NC_009650.1| Klebsiella pneumoniae subsp. pneumoniae MGH 78578 plasmid pKPN4, complete sequence	107576
>gi|152973731|ref|NC_009651.1| Klebsiella pneumoniae subsp. pneumoniae MGH 78578 plasmid pKPN5, complete sequence	88582
>gi|152973830|ref|NC_009652.1| Klebsiella pneumoniae subsp. pneumoniae MGH 78578 plasmid pKPN6, complete sequence	4259
>gi|152973836|ref|NC_009653.1| Klebsiella pneumoniae subsp. pneumoniae MGH 78578 plasmid pKPN7, complete sequence	3478
>gi|75674199|ref|NC_007406.1| Nitrobacter winogradskyi Nb-255 chromosome, complete genome	3402093
>gi|171462832|ref|NC_010531.1| Polynucleobacter necessarius subsp. necessarius STIR1 chromosome, complete genome	1560469
>gi|322432858|ref|NC_015057.1| Granulicella tundricola plasmid pACIX901, complete sequence	475658
>gi|322433172|ref|NC_015058.1| Acidobacterium sp. MP5ACTX9 plasmid pACIX903, complete sequence	188167
>gi|322433342|ref|NC_015059.1| Acidobacterium sp. MP5ACTX9 plasmid pACIX904, complete sequence	115493
>gi|322836736|ref|NC_015060.1| Acidobacterium sp. MP5ACTX9 plasmid pACIX905, complete sequence	115221
>gi|322433659|ref|NC_015064.1| Acidobacterium sp. MP5ACTX9 chromosome, complete genome	4309153
>gi|322437479|ref|NC_015065.1| Acidobacterium sp. MP5ACTX9 plasmid pACIX902, complete sequence	300292
>gi|56750010|ref|NC_006576.1| Synechococcus elongatus PCC 6301 chromosome, complete genome	2696255
>gi|346722940|ref|NC_016010.1| Xanthomonas axonopodis pv. citrumelo F1 chromosome, complete genome	4967469
>gi|295687459|ref|NC_014100.1| Caulobacter segnis ATCC 21756 chromosome, complete genome	4655622
>gi|333977506|ref|NC_015573.1| Desulfotomaculum kuznetsovii DSM 6115 chromosome, complete genome	3601386
>gi|327402011|ref|NC_015321.1| Fluviicola taffensis DSM 16823 chromosome, complete genome	4633577
>gi|56707107|ref|NC_006529.1| Lactobacillus salivarius UCC118 plasmid pSF118-20, complete sequence	20417
>gi|56707135|ref|NC_006530.1| Lactobacillus salivarius UCC118 plasmid pSF118-44, complete sequence	44013
>gi|90960990|ref|NC_007929.1| Lactobacillus salivarius UCC118, complete genome	1827111
>gi|90962708|ref|NC_007930.1| Lactobacillus salivarius UCC118 plasmid pMP118, complete sequence	242436
>gi|157826385|ref|NC_009883.1| Rickettsia bellii OSU 85-389, complete genome	1528980
>gi|157827862|ref|NC_009882.1| Rickettsia rickettsii str. 'Sheila Smith', complete genome	1257710
>gi|39933080|ref|NC_005296.1| Rhodopseudomonas palustris CGA009 chromosome, complete genome	5459213
>gi|39840937|ref|NC_005297.1| Rhodopseudomonas palustris CGA009 plasmid pRPA, complete sequence	8427
>gi|256827818|ref|NC_013173.1| Desulfomicrobium baculatum DSM 4028, complete genome	3942657
>gi|16271976|ref|NC_000907.1| Haemophilus influenzae Rd KW20 chromosome, complete genome	1830138
>gi|238915976|ref|NC_012778.1| Eubacterium eligens ATCC 27750 chromosome, complete genome	2144190
>gi|238921767|ref|NC_012780.1| Eubacterium eligens ATCC 27750 plasmid unnamed, complete sequence	626744
>gi|238909104|ref|NC_012782.1| Eubacterium eligens ATCC 27750 plasmid unnamed, complete sequence	60455
>gi|39995111|ref|NC_002939.4| Geobacter sulfurreducens PCA chromosome, complete genome	3814139
>gi|217976200|ref|NC_011666.1| Methylocella silvestris BL2 chromosome, complete genome	4305430
>gi|218552585|ref|NC_011741.1| Escherichia coli IAI1 chromosome, complete genome	4700560
>gi|156936795|ref|NC_009776.1| Ignicoccus hospitalis KIN4/I chromosome, complete genome	1297538
>gi|333911667|ref|NC_015563.1| Delftia sp. Cs1-4 chromosome, complete genome	6685842
>gi|315500818|ref|NC_014815.1| Micromonospora sp. L5 chromosome, complete genome	6962533
>gi|124265193|ref|NC_008825.1| Methylibium petroleiphilum PM1 chromosome, complete genome	4044195
>gi|124262546|ref|NC_008826.1| Methylibium petroleiphilum PM1 plasmid RPME01, complete sequence	599444
>gi|320105246|ref|NC_014963.1| Terriglobus saanensis SP1PR4 chromosome, complete genome	5095226
>gi|188989396|ref|NC_010688.1| Xanthomonas campestris pv. campestris str. B100 chromosome, complete genome	5079002
>gi|258538191|ref|NC_013199.1| Lactobacillus rhamnosus Lc 705 chromosome, complete genome	2968598
>gi|258509940|ref|NC_013200.1| Lactobacillus rhamnosus Lc 705 plasmid pLC1, complete sequence	64508
>gi|62184647|ref|NC_004552.2| Chlamydophila abortus S26/3, complete genome	1144377
>gi|317046238|ref|NC_014837.1| Pantoea sp. At-9b chromosome, complete genome	4368708
>gi|317053820|ref|NC_014838.1| Pantoea sp. At-9b plasmid pPAT9B01, complete sequence	793953
>gi|317053479|ref|NC_014839.1| Pantoea sp. At-9b plasmid pPAT9B02, complete sequence	394054
>gi|317053186|ref|NC_014840.1| Pantoea sp. At-9b plasmid pPAT9B03, complete sequence	321080
>gi|317052891|ref|NC_014841.1| Pantoea sp. At-9b plasmid pPAT9B04, complete sequence	318111
>gi|317052773|ref|NC_014842.1| Pantoea sp. At-9b plasmid pPAT9B05, complete sequence	116877
>gi|189423082|ref|NC_010814.1| Geobacter lovleyi SZ chromosome, complete genome	3917761
>gi|189426689|ref|NC_010815.1| Geobacter lovleyi SZ plasmid pGLOV01, complete sequence	77113
>gi|294675557|ref|NC_014034.1| Rhodobacter capsulatus SB 1003 chromosome, complete genome	3738958
>gi|294679055|ref|NC_014035.1| Rhodobacter capsulatus SB 1003 plasmid pRCB133, complete sequence	132962
>gi|322690193|ref|NC_015067.1| Bifidobacterium longum subsp. longum JCM 1217, complete genome	2385164
>gi|85057978|ref|NC_007712.1| Sodalis glossinidius str. 'morsitans' chromosome, complete genome	4171146
>gi|85060411|ref|NC_007713.1| Sodalis glossinidius str. 'morsitans' plasmid pSG1, complete sequence	83306
>gi|85060466|ref|NC_007714.1| Sodalis glossinidius str. 'morsitans' plasmid pSG2, complete sequence	27240
>gi|85060490|ref|NC_007715.1| Sodalis glossinidius str. 'morsitans' plasmid pSG3, complete sequence	10810
>gi|23307853|ref|NC_004252.1| Bifidobacterium longum DJO10A plasmid pDOJH10L, complete sequence	10073
>gi|23307864|ref|NC_004253.1| Bifidobacterium longum DJO10A plasmid pDOJH10S, complete sequence	3661
>gi|189438863|ref|NC_010816.1| Bifidobacterium longum DJO10A chromosome, complete genome	2375792
>gi|300172302|ref|NC_014319.1| Leuconostoc gasicomitatum LMG 18811, complete genome	1954080
>gi|71902667|ref|NC_007296.1| Streptococcus pyogenes MGAS6180 chromosome, complete genome	1897573
>gi|29165615|ref|NC_002745.2| Staphylococcus aureus subsp. aureus N315, complete genome	2814816
>gi|16119200|ref|NC_003140.1| Staphylococcus aureus subsp. aureus N315 plasmid pN315, complete sequence	24653
>gi|45655914|ref|NC_005823.1| Leptospira interrogans serovar Copenhageni str. Fiocruz L1-130 chromosome chromosome I, complete sequence	4277185
>gi|45655585|ref|NC_005824.1| Leptospira interrogans serovar Copenhageni str. Fiocruz L1-130 chromosome chromosome II, complete sequence	350181
>gi|337277607|ref|NC_015677.1| Ramlibacter tataouinensis TTB310 chromosome, complete genome	4070193
>gi|319790694|ref|NC_014931.1| Variovorax paradoxus EPS chromosome, complete genome	6550056
>gi|15674250|ref|NC_002737.1| Streptococcus pyogenes M1 GAS chromosome, complete genome	1852441
>gi|151220212|ref|NC_009641.1| Staphylococcus aureus subsp. aureus str. Newman chromosome, complete genome	2878897
>gi|188579259|ref|NC_010721.1| Methylobacterium populi BJ001 plasmid pMPOP02, complete sequence	23392
>gi|188579286|ref|NC_010725.1| Methylobacterium populi BJ001 chromosome, complete genome	5800441
>gi|188584601|ref|NC_010727.1| Methylobacterium populi BJ001 plasmid pMPOP01, complete sequence	25164
>gi|307719921|ref|NC_014506.1| Sulfurimonas autotrophica DSM 16294 chromosome, complete genome	2153198
>gi|194733773|ref|NC_011092.1| Salmonella enterica subsp. enterica serovar Schwarzengrund str. CVM19633 plasmid pCVM19633_110, complete sequence	110227
>gi|194733896|ref|NC_011093.1| Salmonella enterica subsp. enterica serovar Schwarzengrund str. CVM19633 plasmid pCVM19633_4, complete sequence	4585
>gi|194733902|ref|NC_011094.1| Salmonella enterica subsp. enterica serovar Schwarzengrund str. CVM19633 chromosome, complete genome	4709075
>gi|146295085|ref|NC_009437.1| Caldicellulosiruptor saccharolyticus DSM 8903 chromosome, complete genome	2970275
>gi|82698932|ref|NC_007618.1| Brucella melitensis biovar Abortus 2308 chromosome chromosome I, complete sequence	2121359
>gi|83268957|ref|NC_007624.1| Brucella melitensis biovar Abortus 2308 chromosome chromosome II, complete sequence	1156948
>gi|291285947|ref|NC_013943.1| Denitrovibrio acetiphilus DSM 12809 chromosome, complete genome	3222077
>gi|294827553|ref|NC_004342.2| Leptospira interrogans serovar Lai str. 56601 chromosome chromosome I, complete sequence	4338762
>gi|294653513|ref|NC_004343.2| Leptospira interrogans serovar Lai str. 56601 chromosome chromosome II, complete sequence	359372
>gi|339626328|ref|NC_015757.1| Sulfobacillus acidophilus TPY chromosome, complete genome	3551206
>gi|330819133|ref|NC_015376.1| Burkholderia gladioli BSR3 chromosome chromosome 2, complete sequence	3700833
>gi|330822093|ref|NC_015377.1| Burkholderia gladioli BSR3 plasmid bgla_2p, complete sequence	129399
>gi|330818808|ref|NC_015378.1| Burkholderia gladioli BSR3 plasmid bgla_3p, complete sequence	128650
>gi|330814956|ref|NC_015381.1| Burkholderia gladioli BSR3 chromosome chromosome 1, complete sequence	4413616
>gi|330822218|ref|NC_015382.1| Burkholderia gladioli BSR3 plasmid bgla_1p, complete sequence	276215
>gi|330814453|ref|NC_015383.1| Burkholderia gladioli BSR3 plasmid bgla_4p, complete sequence	403586
>gi|209883160|ref|NC_011386.1| Oligotropha carboxidovorans OM5 chromosome, complete genome	3745629
>gi|163844199|ref|NC_010167.1| Brucella suis ATCC 23445 chromosome II, complete genome	1400844
>gi|163842277|ref|NC_010169.1| Brucella suis ATCC 23445 chromosome chromosome I, complete sequence	1923763
>gi|212223144|ref|NC_011529.1| Thermococcus onnurineus NA1 chromosome, complete genome	1847607
>gi|229605062|ref|NC_012667.1| Vibrio cholerae MJ-1236 chromosome 2, complete genome	1086784
>gi|229606122|ref|NC_012668.1| Vibrio cholerae MJ-1236 chromosome 1, complete genome	3149584
>gi|298717099|ref|NC_014258.1| Pantoea vagans C9-1 plasmid pPag3, complete sequence	529676
>gi|308185378|ref|NC_014561.1| Pantoea vagans C9-1 plasmid pPag1, complete sequence	167983
>gi|308185541|ref|NC_014562.1| Pantoea vagans C9-1 chromosome, complete genome	4024986
>gi|308189206|ref|NC_014563.1| Pantoea vagans C9-1 plasmid pPag2, complete sequence	165693
>gi|333909894|ref|NC_015562.1| Methanotorris igneus Kol 5 chromosome, complete genome	1854197
>gi|16082691|ref|NC_003131.1| Yersinia pestis CO92 plasmid pCD1, complete sequence	70305
>gi|16082679|ref|NC_003132.1| Yersinia pestis CO92 plasmid pPCP1, complete sequence	9612
>gi|16082781|ref|NC_003134.1| Yersinia pestis CO92 plasmid pMT1, complete sequence	96210
>gi|16120353|ref|NC_003143.1| Yersinia pestis CO92 chromosome, complete genome	4653728
>gi|86156430|ref|NC_007760.1| Anaeromyxobacter dehalogenans 2CP-C chromosome, complete genome	5013479
>gi|126445587|ref|NC_009079.1| Burkholderia mallei NCTC 10247 chromosome chromosome II, complete sequence	2352693
>gi|126447966|ref|NC_009080.1| Burkholderia mallei NCTC 10247 chromosome chromosome I, complete sequence	3495687
>gi|29374661|ref|NC_004668.1| Enterococcus faecalis V583 chromosome, complete genome	3218031
>gi|29377803|ref|NC_004669.1| Enterococcus faecalis V583 plasmid pTEF1, complete sequence	66320
>gi|29377876|ref|NC_004670.1| Enterococcus faecalis V583 plasmid pTEF3, complete sequence	17963
>gi|29377895|ref|NC_004671.1| Enterococcus faecalis V583 plasmid pTEF2, complete sequence	57660
>gi|21229478|ref|NC_003902.1| Xanthomonas campestris pv. campestris str. ATCC 33913 chromosome, complete genome	5076188
>gi|146305042|ref|NC_009439.1| Pseudomonas mendocina ymp chromosome, complete genome	5072807
>gi|352683411|ref|NC_016077.1| Acidaminococcus intestini RyC-MR95 chromosome, complete genome	2487765
>gi|57639934|ref|NC_006625.1| Klebsiella pneumoniae NTUH-K2044 plasmid pK2044, complete sequence	224152
>gi|238892256|ref|NC_012731.1| Klebsiella pneumoniae NTUH-K2044 chromosome, complete genome	5248520
>gi|47566322|ref|NC_007322.2| Bacillus anthracis str. 'Ames Ancestor' plasmid pXO1, complete sequence	181677
>gi|50163691|ref|NC_007323.3| Bacillus anthracis str. 'Ames Ancestor' plasmid pXO2, complete sequence	94830
>gi|50196905|ref|NC_007530.2| Bacillus anthracis str. 'Ames Ancestor' chromosome, complete genome	5227419
>gi|313199777|ref|NC_014733.1| Methylovorus sp. MP688 chromosome, complete genome	2862391
>gi|15668172|ref|NC_000909.1| Methanocaldococcus jannaschii DSM 2661 chromosome, complete genome	1664970
>gi|10954488|ref|NC_001732.1| Methanocaldococcus jannaschii DSM 2661 plasmid large ECE, complete sequence	58407
>gi|10954532|ref|NC_001733.1| Methanocaldococcus jannaschii DSM 2661 plasmid small ECE, complete sequence	16550
>gi|238650213|ref|NC_012730.1| Rickettsia peacockii str. Rustic, complete genome	1288492
>gi|238651159|ref|NC_012732.1| Rickettsia peacockii str. Rustic plasmid pRPR, complete sequence	26406
>gi|284988629|ref|NC_013757.1| Geodermatophilus obscurus DSM 43160 chromosome, complete genome	5322497
>gi|220914669|ref|NC_011887.1| Methylobacterium nodulans ORS 2060 plasmid pMNOD02, complete sequence	458070
>gi|220915079|ref|NC_011888.1| Methylobacterium nodulans ORS 2060 plasmid pMNOD05, complete sequence	20286
>gi|220915101|ref|NC_011889.1| Methylobacterium nodulans ORS 2060 plasmid pMNOD06, complete sequence	12638
>gi|220915115|ref|NC_011890.1| Methylobacterium nodulans ORS 2060 plasmid pMNOD07, complete sequence	9829
>gi|220919597|ref|NC_011892.1| Methylobacterium nodulans ORS 2060 plasmid pMNOD01, complete sequence	487734
>gi|220920000|ref|NC_011893.1| Methylobacterium nodulans ORS 2060 plasmid pMNOD03, complete sequence	40463
>gi|220920054|ref|NC_011894.1| Methylobacterium nodulans ORS 2060 chromosome, complete genome	7772460
>gi|220927410|ref|NC_011895.1| Methylobacterium nodulans ORS 2060 plasmid pMNOD04, complete sequence	37542
>gi|330827700|ref|NC_015424.1| Aeromonas veronii B565 chromosome, complete genome	4551783
>gi|260685375|ref|NC_013316.1| Clostridium difficile R20291 chromosome, complete genome	4191339
>gi|212550259|ref|NC_011561.1| Candidatus Azobacteroides pseudotrichonymphae genomovar. CFP2 plasmid pCFPG2, complete sequence	37111
>gi|212550288|ref|NC_011562.1| Candidatus Azobacteroides pseudotrichonymphae genomovar. CFP2 plasmid pCFPG3, complete sequence	31893
>gi|212550314|ref|NC_011563.1| Candidatus Azobacteroides pseudotrichonymphae genomovar. CFP2 plasmid pCFPG4, complete sequence	4149
>gi|212550319|ref|NC_011564.1| Candidatus Azobacteroides pseudotrichonymphae genomovar. CFP2 plasmid pCFPG1, complete sequence	37560
>gi|212550357|ref|NC_011565.1| Candidatus Azobacteroides pseudotrichonymphae genomovar. CFP2 chromosome, complete genome	1114206
>gi|17544719|ref|NC_003295.1| Ralstonia solanacearum GMI1000 chromosome, complete genome	3716413
>gi|17548221|ref|NC_003296.1| Ralstonia solanacearum GMI1000 plasmid pGMI1000MP, complete sequence	2094509
>gi|152989753|ref|NC_009662.1| Nitratiruptor sp. SB155-2, complete genome	1877931
>gi|172059053|ref|NC_010549.1| Exiguobacterium sibiricum 255-15 plasmid pEXIG01, complete sequence	4885
>gi|172059059|ref|NC_010550.1| Exiguobacterium sibiricum 255-15 plasmid pEXIG02, complete sequence	1765
>gi|172056045|ref|NC_010556.1| Exiguobacterium sibiricum 255-15 chromosome, complete genome	3034136
>gi|336233113|ref|NC_015662.1| Buchnera aphidicola (Cinara tujafilina) chromosome, complete genome	444925
>gi|320449106|ref|NC_014974.1| Thermus scotoductus SA-01 chromosome, complete genome	2346803
>gi|320449093|ref|NC_014975.1| Thermus scotoductus SA-01 plasmid pTSC8, complete sequence	8383
>gi|81427616|ref|NC_007576.1| Lactobacillus sakei subsp. sakei 23K chromosome, complete genome	1884661
>gi|94989509|ref|NC_008022.1| Streptococcus pyogenes MGAS10270 chromosome, complete genome	1928252
>gi|78776201|ref|NC_007575.1| Sulfurimonas denitrificans DSM 1251 chromosome, complete genome	2201561
>gi|167036431|ref|NC_010321.1| Thermoanaerobacter pseudethanolicus ATCC 33223 chromosome, complete genome	2362816
>gi|220915123|ref|NC_011891.1| Anaeromyxobacter dehalogenans 2CP-1 chromosome, complete genome	5029329
>gi|24371600|ref|NC_004347.1| Shewanella oneidensis MR-1 chromosome, complete genome	4969803
>gi|24376231|ref|NC_004349.1| Shewanella oneidensis MR-1 plasmid megaplasmid, complete sequence	161613
>gi|58616727|ref|NC_006831.1| Ehrlichia ruminantium str. Gardel, complete genome	1499920
>gi|28867243|ref|NC_004578.1| Pseudomonas syringae pv. tomato str. DC3000 chromosome, complete genome	6397126
>gi|29171546|ref|NC_004632.1| Pseudomonas syringae pv. tomato str. DC3000 plasmid pDC3000B, complete sequence	67473
>gi|29171478|ref|NC_004633.1| Pseudomonas syringae pv. tomato str. DC3000 plasmid pDC3000A, complete sequence	73661
>gi|256831255|ref|NC_013174.1| Jonesia denitrificans DSM 20603 chromosome, complete genome	2749646
>gi|161510924|ref|NC_010063.1| Staphylococcus aureus subsp. aureus USA300_TCH1516 plasmid pUSA300HOUMR, complete sequence	27041
>gi|161508266|ref|NC_010079.1| Staphylococcus aureus subsp. aureus USA300_TCH1516 chromosome, complete genome	2872915
>gi|225631039|ref|NC_012417.1| Staphylococcus aureus subsp. aureus USA300_TCH1516 plasmid pUSA01-HOU, complete sequence	3125
>gi|172087630|ref|NC_006840.2| Vibrio fischeri ES114 chromosome I, complete sequence	2897536
>gi|172087787|ref|NC_006841.2| Vibrio fischeri ES114 chromosome chromosome II, complete sequence	1330333
>gi|59714356|ref|NC_006842.1| Vibrio fischeri ES114 plasmid pES100, complete sequence	45849
>gi|160873126|ref|NC_009997.1| Shewanella baltica OS195 chromosome, complete genome	5347283
>gi|160872934|ref|NC_009998.1| Shewanella baltica OS195 plasmid pS19501, complete sequence	75605
>gi|160873002|ref|NC_009999.1| Shewanella baltica OS195 plasmid pS19502, complete sequence	75508
>gi|160873076|ref|NC_010000.1| Shewanella baltica OS195 plasmid pS19503, complete sequence	49148
>gi|307728076|ref|NC_014539.1| Burkholderia sp. CCGE1003 chromosome chromosome 1, complete sequence	4077097
>gi|307725550|ref|NC_014540.1| Burkholderia sp. CCGE1003 chromosome chromosome 2, complete sequence	2966498
>gi|41406098|ref|NC_002944.2| Mycobacterium avium subsp. paratuberculosis K-10, complete genome	4829781
>gi|258404138|ref|NC_013223.1| Desulfohalobium retbaense DSM 5692 chromosome, complete genome	2864304
>gi|258406618|ref|NC_013224.1| Desulfohalobium retbaense DSM 5692 plasmid pDRET01, complete sequence	45263
>gi|162446888|ref|NC_010163.1| Acholeplasma laidlawii PG-8A chromosome, complete genome	1496992
>gi|254796400|ref|NC_013009.1| Neorickettsia risticii str. Illinois, complete genome	879977
>gi|296112228|ref|NC_014147.1| Moraxella catarrhalis RH4 chromosome, complete genome	1863286
>gi|187734516|ref|NC_010655.1| Akkermansia muciniphila ATCC BAA-835 chromosome, complete genome	2664102
>gi|347750429|ref|NC_004350.2| Streptococcus mutans UA159 chromosome, complete genome	2032925
>gi|253771435|ref|NC_012947.1| Escherichia coli 'BL21-Gold(DE3)pLysS AG' chromosome, complete genome	4570938
>gi|110677421|ref|NC_008209.1| Roseobacter denitrificans OCh 114, complete genome	4133097
>gi|115345530|ref|NC_008386.1| Roseobacter denitrificans plasmid pTB1, complete sequence	106469
>gi|115345636|ref|NC_008387.1| Roseobacter denitrificans plasmid pTB2, complete sequence	69269
>gi|115345694|ref|NC_008388.1| Roseobacter denitrificans plasmid pTB3, complete sequence	16575
>gi|115345712|ref|NC_008389.1| Roseobacter denitrificans plasmid pTB4, complete sequence	5824
>gi|284041471|ref|NC_013739.1| Conexibacter woesei DSM 14684 chromosome, complete genome	6359369
>gi|238917983|ref|NC_012779.1| Edwardsiella ictaluri 93-146 chromosome, complete genome	3812315
>gi|150375726|ref|NC_009620.1| Sinorhizobium medicae WSM419 plasmid pSMED01, complete sequence	1570951
>gi|150377168|ref|NC_009621.1| Sinorhizobium medicae WSM419 plasmid pSMED02, complete sequence	1245408
>gi|150378263|ref|NC_009622.1| Sinorhizobium medicae WSM419 plasmid pSMED03, complete sequence	219313
>gi|150395228|ref|NC_009636.1| Sinorhizobium medicae WSM419 chromosome, complete genome	3781904
>gi|325282255|ref|NC_015161.1| Deinococcus proteolyticus MRP chromosome, complete genome	2147060
>gi|325284231|ref|NC_015162.1| Deinococcus proteolyticus MRP plasmid pDEIPR02, complete sequence	195800
>gi|325284457|ref|NC_015163.1| Deinococcus proteolyticus MRP plasmid pDEIPR04, complete sequence	97188
>gi|325284551|ref|NC_015169.1| Deinococcus proteolyticus MRP plasmid pDEIPR01, complete sequence	314518
>gi|325284806|ref|NC_015170.1| Deinococcus proteolyticus MRP plasmid pDEIPR03, complete sequence	132270
>gi|150401930|ref|NC_009637.1| Methanococcus maripaludis C7 chromosome, complete genome	1772694
>gi|110636427|ref|NC_008255.1| Cytophaga hutchinsonii ATCC 33406 chromosome, complete genome	4433218
>gi|313652076|ref|NC_014750.1| Marivirga tractuosa DSM 4126 plasmid pFTRAC01, complete sequence	4916
>gi|313674129|ref|NC_014759.1| Marivirga tractuosa DSM 4126 chromosome, complete genome	4511574
>gi|269954810|ref|NC_013530.1| Xylanimonas cellulosilytica DSM 15894 chromosome, complete genome	3742776
>gi|269958148|ref|NC_013531.1| Xylanimonas cellulosilytica DSM 15894 plasmid pXCEL01, complete sequence	88604
>gi|298501502|ref|NC_014251.1| Streptococcus pneumoniae TCH8431/19A chromosome, complete genome	2088772
>gi|186474773|ref|NC_010622.1| Burkholderia phymatum STM815 chromosome chromosome 1, complete sequence	3479187
>gi|186471973|ref|NC_010623.1| Burkholderia phymatum STM815 chromosome chromosome 2, complete sequence	2697374
>gi|186470346|ref|NC_010625.1| Burkholderia phymatum STM815 plasmid pBPHY01, complete sequence	1904893
>gi|186474323|ref|NC_010627.1| Burkholderia phymatum STM815 plasmid pBPHY02, complete sequence	595108
>gi|295987464|ref|NC_014131.1| Leuconostoc kimchii IMSNU 11154 plasmid LkipL4701, complete sequence	21055
>gi|296100146|ref|NC_014132.1| Leuconostoc kimchii IMSNU 11154 plasmid LkipL4704, complete sequence	23275
>gi|296100281|ref|NC_014133.1| Leuconostoc kimchii IMSNU 11154 plasmid LkipL4719, complete sequence	21924
>gi|296100303|ref|NC_014134.1| Leuconostoc kimchii IMSNU 11154 plasmid LkipL4726, complete sequence	29616
>gi|296005657|ref|NC_014135.1| Leuconostoc kimchii IMSNU 11154 plasmid LkipL48, complete sequence	3196
>gi|296110131|ref|NC_014136.1| Leuconostoc kimchii IMSNU 11154 chromosome, complete genome	2002721
>gi|218895141|ref|NC_011772.1| Bacillus cereus G9842, complete genome	5387334
>gi|218847808|ref|NC_011774.1| Bacillus cereus G9842 plasmid pG9842_140, complete sequence	140001
>gi|218847927|ref|NC_011775.1| Bacillus cereus G9842 plasmid pG9842_209, complete sequence	209488
>gi|156740028|ref|NC_009767.1| Roseiflexus castenholzii DSM 13941 chromosome, complete genome	5723298
>gi|320100209|ref|NC_014961.1| Desulfurococcus mucosus DSM 2162 chromosome, complete genome	1314639
>gi|56968325|ref|NC_004310.3| Brucella suis 1330 chromosome I, complete sequence	2107794
>gi|56968493|ref|NC_004311.2| Brucella suis 1330 chromosome II, complete sequence	1207381
>gi|66043271|ref|NC_007005.1| Pseudomonas syringae pv. syringae B728a chromosome, complete genome	6093698
>gi|302872922|ref|NC_014393.1| Clostridium cellulovorans 743B chromosome, complete genome	5262222
>gi|84488831|ref|NC_007681.1| Methanosphaera stadtmanae DSM 3091 chromosome, complete genome	1767403
>gi|206889172|ref|NC_011296.1| Thermodesulfovibrio yellowstonii DSM 11347, complete genome	2003803
>gi|108793532|ref|NC_008120.1| Yersinia pestis Antiqua plasmid pMT, complete sequence	96471
>gi|108793632|ref|NC_008121.1| Yersinia pestis Antiqua plasmid pPCP, complete sequence	10777
>gi|108793642|ref|NC_008122.1| Yersinia pestis Antiqua plasmid pCD, complete sequence	70299
>gi|108805998|ref|NC_008150.1| Yersinia pestis Antiqua chromosome, complete genome	4702289
>gi|184199646|ref|NC_010617.1| Kocuria rhizophila DC2201, complete genome	2697540
>gi|150002608|ref|NC_009614.1| Bacteroides vulgatus ATCC 8482 chromosome, complete genome	5163189
>gi|94676460|ref|NC_007984.1| Baumannia cicadellinicola str. Hc (Homalodisca coagulata), complete genome	686194
>gi|297622252|ref|NC_014221.1| Truepera radiovictrix DSM 17093 chromosome, complete genome	3260398
>gi|344205421|ref|NC_015947.1| Burkholderia sp. JV3 chromosome, complete genome	4544477
>gi|315122943|ref|NC_014800.1| Pseudoalteromonas sp. SM9913 chromosome chromosome II, complete sequence	704884
>gi|315125111|ref|NC_014803.1| Pseudoalteromonas sp. SM9913 chromosome chromosome I, complete sequence	3332787
>gi|271498578|ref|NC_013592.1| Dickeya dadantii Ech586 chromosome, complete genome	4818394
>gi|339441064|ref|NC_015737.1| Clostridium sp. SY8519, complete genome	2835737
>gi|170022262|ref|NC_010465.1| Yersinia pseudotuberculosis YPIII chromosome, complete genome	4689441
>gi|33519483|ref|NC_005061.1| Candidatus Blochmannia floridanus chromosome, complete genome	705557
>gi|114568554|ref|NC_008347.1| Maricaulis maris MCS10 chromosome, complete genome	3368780
>gi|186893344|ref|NC_010634.1| Yersinia pseudotuberculosis PB1/+ chromosome, complete genome	4695619
>gi|186897495|ref|NC_010635.1| Yersinia pseudotuberculosis PB1/+ plasmid pYPTS01, complete sequence	69812
>gi|319717301|ref|NC_010263.2| Rickettsia rickettsii str. Iowa chromosome, complete genome	1268188
>gi|209553988|ref|NC_011374.1| Ureaplasma urealyticum serovar 10 str. ATCC 33699 chromosome, complete genome	874478
>gi|194097576|ref|NC_011034.1| Neisseria gonorrhoeae NCCP11945 plasmid pNGK, complete sequence	4153
>gi|194097589|ref|NC_011035.1| Neisseria gonorrhoeae NCCP11945 chromosome, complete genome	2232025
>gi|110669657|ref|NC_008245.1| Francisella tularensis subsp. tularensis FSC198 chromosome, complete genome	1892616
>gi|283856168|ref|NC_006526.2| Zymomonas mobilis subsp. mobilis ZM4 chromosome, complete genome	2056363
>gi|254160123|ref|NC_012967.1| Escherichia coli B str. REL606 chromosome, complete genome	4629812
>gi|49482253|ref|NC_002952.2| Staphylococcus aureus subsp. aureus MRSA252 chromosome, complete genome	2902619
>gi|332798023|ref|NC_015519.1| Tepidanaerobacter sp. Re1 chromosome, complete genome	2759867
>gi|113952711|ref|NC_008319.1| Synechococcus sp. CC9311, complete genome	2606748
>gi|269137358|ref|NC_013508.1| Edwardsiella tarda EIB202 chromosome, complete genome	3760463
>gi|268593652|ref|NC_013509.1| Edwardsiella tarda EIB202 plasmid pEIB202, complete sequence	43703
>gi|226526990|ref|NC_012552.1| Lactobacillus johnsonii FI9785 plasmid p9785S, complete sequence	3471
>gi|268318562|ref|NC_013504.1| Lactobacillus johnsonii FI9785 chromosome, complete genome	1755993
>gi|268318538|ref|NC_013505.1| Lactobacillus johnsonii FI9785 plasmid p9785L, complete sequence	25652
>gi|154147860|ref|NC_009713.1| Campylobacter hominis ATCC BAA-381 plasmid pCH4, complete sequence	3678
>gi|154147866|ref|NC_009714.1| Campylobacter hominis ATCC BAA-381, complete genome	1711273
>gi|117622295|ref|NC_008563.1| Escherichia coli APEC O1 chromosome, complete genome	5082025
>gi|157418083|ref|NC_009837.1| Escherichia coli APEC O1 plasmid pAPEC-O1-ColBM, complete sequence	174241
>gi|157412014|ref|NC_009838.1| Escherichia coli APEC O1 plasmid pAPEC-O1-R, complete sequence	241387
>gi|197103140|ref|NC_011143.1| Phenylobacterium zucineum HLK1 plasmid unnamed, complete sequence	382976
>gi|197103466|ref|NC_011144.1| Phenylobacterium zucineum HLK1 chromosome, complete genome	3996255
>gi|241190066|ref|NC_012814.1| Bifidobacterium animalis subsp. lactis Bl-04 chromosome, complete genome	1938709
>gi|13507739|ref|NC_000912.1| Mycoplasma pneumoniae M129, complete genome	816394
>gi|167626220|ref|NC_010331.1| Francisella philomiragia subsp. philomiragia ATCC 25017 plasmid pFPHI01, complete sequence	3936
>gi|167626225|ref|NC_010336.1| Francisella philomiragia subsp. philomiragia ATCC 25017 chromosome, complete genome	2045775
>gi|152998483|ref|NC_009661.1| Shewanella baltica OS185 plasmid pS18501, complete sequence	83224
>gi|152998555|ref|NC_009665.1| Shewanella baltica OS185 chromosome, complete genome	5229686
>gi|305662445|ref|NC_014471.1| Ignisphaera aggregans DSM 17230 chromosome, complete genome	1875953
>gi|269201690|ref|NC_013450.1| Staphylococcus aureus subsp. aureus ED98, complete genome	2824404
>gi|262225764|ref|NC_013451.1| Staphylococcus aureus subsp. aureus ED98 plasmid pAVY, complete sequence	1442
>gi|262225767|ref|NC_013452.1| Staphylococcus aureus subsp. aureus ED98 plasmid pT181, complete sequence	4440
>gi|262260515|ref|NC_013453.1| Staphylococcus aureus subsp. aureus ED98 plasmid pAVX, complete sequence	17256
>gi|313678134|ref|NC_014760.1| Mycoplasma bovis PG45 chromosome, complete genome	1003404
>gi|110666976|ref|NC_008212.1| Haloquadratum walsbyi DSM 16790, complete genome	3132494
>gi|109644367|ref|NC_008213.1| Haloquadratum walsbyi DSM 16790 plasmid PL47, complete sequence	46867
>gi|145597103|ref|NC_009377.1| Yersinia pestis Pestoides F plasmid CD, complete sequence	71507
>gi|145597192|ref|NC_009378.1| Yersinia pestis Pestoides F plasmid MT, complete sequence	137010
>gi|145597324|ref|NC_009381.1| Yersinia pestis Pestoides F chromosome, complete genome	4517345
>gi|187250423|ref|NC_010644.1| Elusimicrobium minutum Pei191 chromosome, complete genome	1643562
>gi|297526028|ref|NC_014205.1| Staphylothermus hellenicus DSM 12710 chromosome, complete genome	1580347
>gi|77404592|ref|NC_007488.1| Rhodobacter sphaeroides 2.4.1 plasmid B, complete sequence	114178
>gi|77404693|ref|NC_007489.1| Rhodobacter sphaeroides 2.4.1 plasmid C, complete sequence	105284
>gi|77404776|ref|NC_007490.1| Rhodobacter sphaeroides 2.4.1 plasmid D, complete sequence	100828
>gi|77461965|ref|NC_007493.1| Rhodobacter sphaeroides 2.4.1 chromosome chromosome 1, complete sequence	3188609
>gi|77464988|ref|NC_007494.1| Rhodobacter sphaeroides 2.4.1 chromosome chromosome 2, complete sequence	943016
>gi|125654605|ref|NC_009007.1| Rhodobacter sphaeroides 2.4.1 plasmid A, partial sequence	114045
>gi|125654693|ref|NC_009008.1| Rhodobacter sphaeroides 2.4.1 plasmid E, complete sequence	37100
>gi|348589352|ref|NC_016043.1| Taylorella asinigenitalis MCE3 chromosome, complete genome	1638559
>gi|261854630|ref|NC_013422.1| Halothiobacillus neapolitanus c2 chromosome, complete genome	2582886
>gi|50841496|ref|NC_006085.1| Propionibacterium acnes KPA171202, complete genome	2560265
>gi|28191370|ref|NC_004554.1| Xylella fastidiosa Temecula1 plasmid pXFPD1.3, complete sequence	1346
>gi|28197945|ref|NC_004556.1| Xylella fastidiosa Temecula1 chromosome, complete genome	2519802
>gi|209401009|ref|NC_011352.1| Lactobacillus casei str. Zhang plasmid plca36, complete sequence	36487
>gi|301065125|ref|NC_014334.1| Lactobacillus casei str. Zhang chromosome, complete genome	2861848
>gi|89892746|ref|NC_007907.1| Desulfitobacterium hafniense Y51, complete genome	5727534
>gi|172034820|ref|NC_010539.1| Cyanothece sp. ATCC 51142 plasmid A, complete sequence	39620
>gi|172034859|ref|NC_010541.1| Cyanothece sp. ATCC 51142 plasmid B, complete sequence	31856
>gi|172034885|ref|NC_010542.1| Cyanothece sp. ATCC 51142 plasmid C, complete sequence	14685
>gi|172034905|ref|NC_010543.1| Cyanothece sp. ATCC 51142 plasmid D, complete sequence	10244
>gi|172034917|ref|NC_010546.1| Cyanothece sp. ATCC 51142 chromosome chromosome circular, complete sequence	4934271
>gi|172054853|ref|NC_010547.1| Cyanothece sp. ATCC 51142 chromosome chromosome linear, complete sequence	429701
>gi|219681945|ref|NC_011834.1| Buchnera aphidicola str. Tuc7 (Acyrthosiphon pisum) chromosome, complete genome	641895
>gi|157373141|ref|NC_009831.1| Shewanella sediminis HAW-EB3 chromosome, complete genome	5517674
>gi|145588189|ref|NC_009379.1| Polynucleobacter necessarius subsp. asymbioticus QLW-P1DMWA-1 chromosome, complete genome	2159490
>gi|187917883|ref|NC_010673.1| Borrelia hermsii DAH chromosome, complete genome	922307
>gi|219682499|ref|NC_011835.1| Bifidobacterium animalis subsp. lactis AD011 chromosome, complete genome	1933695
>gi|321311376|ref|NC_014976.1| Bacillus subtilis BSn5 chromosome, complete genome	4093599
>gi|15791399|ref|NC_002163.1| Campylobacter jejuni subsp. jejuni NCTC 11168 chromosome, complete genome	1641481
>gi|115345482|ref|NC_008385.1| Burkholderia cepacia AMMD plasmid 1, complete sequence	43581
>gi|115350056|ref|NC_008390.1| Burkholderia ambifaria AMMD chromosome chromosome 1, complete sequence	3556545
>gi|115357970|ref|NC_008391.1| Burkholderia ambifaria AMMD chromosome chromosome 2, complete sequence	2646969
>gi|115360317|ref|NC_008392.1| Burkholderia ambifaria AMMD chromosome chromosome 3, complete sequence	1281472
>gi|125622882|ref|NC_009004.1| Lactococcus lactis subsp. cremoris MG1363, complete genome	2529478
>gi|300693042|ref|NC_014310.1| Ralstonia solanacearum PSI07 megaplasmid, complete sequence	2085000
>gi|300689714|ref|NC_014311.1| Ralstonia solanacearum PSI07 chromosome, complete genome	3520618
>gi|296271545|ref|NC_014166.1| Arcobacter nitrofigilis DSM 7299 chromosome, complete genome	3192235
>gi|16124256|ref|NC_002696.2| Caulobacter crescentus CB15 chromosome, complete genome	4016947
>gi|42521650|ref|NC_005363.1| Bdellovibrio bacteriovorus HD100, complete genome	3782950
>gi|325102757|ref|NC_015177.1| Pedobacter saltans DSM 12145 chromosome, complete genome	4635236
>gi|152994043|ref|NC_009654.1| Marinomonas sp. MWYL1 chromosome, complete genome	5100344
>gi|148240870|ref|NC_009475.1| Bradyrhizobium sp. BTAi1 plasmid pBBta01, complete sequence	228826
>gi|148251626|ref|NC_009485.1| Bradyrhizobium sp. BTAi1 chromosome, complete genome	8264687
>gi|172059067|ref|NC_010551.1| Burkholderia ambifaria MC40-6 chromosome chromosome 1, complete sequence	3443583
>gi|172062142|ref|NC_010552.1| Burkholderia ambifaria MC40-6 chromosome chromosome 2, complete sequence	2769414
>gi|172064525|ref|NC_010553.1| Burkholderia ambifaria MC40-6 plasmid pBMC401, complete sequence	301592
>gi|172064800|ref|NC_010557.1| Burkholderia ambifaria MC40-6 chromosome chromosome 3, complete sequence	1127947
>gi|189347993|ref|NC_010801.1| Burkholderia multivorans ATCC 17616 chromosome chromosome 3, complete sequence	919805
>gi|189348761|ref|NC_010802.1| Burkholderia multivorans ATCC 17616 plasmid pTGL1, complete sequence	167422
>gi|189348893|ref|NC_010804.1| Burkholderia multivorans ATCC 17616 chromosome chromosome 1, complete sequence	3448421
>gi|189351978|ref|NC_010805.1| Burkholderia multivorans ATCC 17616 chromosome 2, complete genome	2473162
>gi|340785197|ref|NC_015856.1| Collimonas fungivorans Ter331 chromosome, complete genome	5186898
>gi|38349555|ref|NC_005213.1| Nanoarchaeum equitans Kin4-M chromosome, complete genome	490885
>gi|302669374|ref|NC_014387.1| Butyrivibrio proteoclasticus B316 chromosome 1, complete genome	3554804
>gi|302669123|ref|NC_014388.1| Butyrivibrio proteoclasticus B316 chromosome 2, complete genome	302358
>gi|302668698|ref|NC_014389.1| Butyrivibrio proteoclasticus B316 plasmid pCY360, complete sequence	361399
>gi|302668499|ref|NC_014390.1| Butyrivibrio proteoclasticus B316 plasmid pCY186, complete sequence	186325
>gi|344997652|ref|NC_015953.1| Streptomyces sp. SirexAA-E chromosome, complete genome	7414440
>gi|344915202|ref|NC_004337.2| Shigella flexneri 2a str. 301 chromosome, complete genome	4607202
>gi|31983523|ref|NC_004851.1| Shigella flexneri 2a str. 301 plasmid pCP301, complete sequence	221618
>gi|238023296|ref|NC_012718.1| Burkholderia glumae BGR1 plasmid bglu_2p, complete sequence	141792
>gi|339717136|ref|NC_012720.2| Burkholderia glumae BGR1 plasmid bglu_3p, complete sequence	141067
>gi|339717964|ref|NC_012721.2| Burkholderia glumae BGR1 chromosome chromosome 2, complete sequence	2827333
>gi|238025581|ref|NC_012723.1| Burkholderia glumae BGR1 plasmid bglu_1p, complete sequence	133591
>gi|339905954|ref|NC_012724.2| Burkholderia glumae BGR1 chromosome chromosome 1, complete sequence	3906507
>gi|339717962|ref|NC_012725.2| Burkholderia glumae BGR1 plasmid bglu_4p, complete sequence	134346
>gi|339625373|ref|NC_015744.1| Chlamydia trachomatis L2c chromosome, complete genome	1038313
>gi|22297544|ref|NC_004113.1| Thermosynechococcus elongatus BP-1, complete genome	2593857
>gi|51243852|ref|NC_006138.1| Desulfotalea psychrophila LSv54, complete genome	3523383
>gi|51246971|ref|NC_006139.1| Desulfotalea psychrophila LSv54 plasmid large, complete sequence	121587
>gi|51247073|ref|NC_006140.1| Desulfotalea psychrophila LSv54 plasmid small, complete sequence	14664
>gi|134287418|ref|NC_009226.1| Burkholderia vietnamiensis G4 plasmid pBVIE05, complete sequence	88096
>gi|134287530|ref|NC_009227.1| Burkholderia vietnamiensis G4 plasmid pBVIE02, complete sequence	265616
>gi|134287794|ref|NC_009228.1| Burkholderia vietnamiensis G4 plasmid pBVIE04, complete sequence	107231
>gi|134287902|ref|NC_009229.1| Burkholderia vietnamiensis G4 plasmid pBVIE03, complete sequence	226679
>gi|134288152|ref|NC_009230.1| Burkholderia vietnamiensis G4 plasmid pBVIE01, complete sequence	397868
>gi|134290884|ref|NC_009254.1| Burkholderia vietnamiensis G4 chromosome 3, complete sequence	1241007
>gi|134292031|ref|NC_009255.1| Burkholderia vietnamiensis G4 chromosome chromosome 2, complete sequence	2411759
>gi|134294128|ref|NC_009256.1| Burkholderia vietnamiensis G4 chromosome chromosome 1, complete sequence	3652814
>gi|283782520|ref|NC_013721.1| Gardnerella vaginalis 409-05 chromosome, complete genome	1617545
>gi|339319317|ref|NC_015722.1| Candidatus Midichloria mitochondrii IricVA chromosome, complete genome	1183732
>gi|343126711|ref|NC_015903.1| Borrelia bissettii DN127 plasmid cp32-11, complete sequence	30294
>gi|343126758|ref|NC_015904.1| Borrelia bissettii DN127 plasmid cp32-4, complete sequence	30529
>gi|343126801|ref|NC_015905.1| Borrelia bissettii DN127 plasmid cp32-6, complete sequence	30092
>gi|343126844|ref|NC_015906.1| Borrelia bissettii DN127 plasmid cp32-quad, complete sequence	66242
>gi|343126945|ref|NC_015907.1| Borrelia bissettii DN127 plasmid cp26, complete sequence	26473
>gi|343126973|ref|NC_015908.1| Borrelia bissettii DN127 plasmid cp32-3, complete sequence	30547
>gi|343127016|ref|NC_015909.1| Borrelia bissettii DN127 plasmid cp32-5, complete sequence	29936
>gi|343127060|ref|NC_015910.1| Borrelia bissettii DN127 plasmid cp32-7, complete sequence	30767
>gi|343127105|ref|NC_015911.1| Borrelia bissettii DN127 plasmid cp9, complete sequence	10209
>gi|343127118|ref|NC_015915.1| Borrelia bissettii DN127 plasmid lp17, complete sequence	27137
>gi|343128141|ref|NC_015916.1| Borrelia bissettii DN127 plasmid lp28-3, complete sequence	24945
>gi|343127152|ref|NC_015917.1| Borrelia bissettii DN127 plasmid lp28-4, complete sequence	27319
>gi|343127183|ref|NC_015918.1| Borrelia bissettii DN127 plasmid lp28-7, complete sequence	30502
>gi|343127253|ref|NC_015919.1| Borrelia bissettii DN127 plasmid lp54, complete sequence	55219
>gi|343127220|ref|NC_015920.1| Borrelia bissettii DN127 plasmid lp56, complete sequence	29448
>gi|343127324|ref|NC_015921.1| Borrelia bissettii DN127 chromosome, complete genome	900755
>gi|343128166|ref|NC_015922.1| Borrelia bissettii DN127 plasmid lp25, complete sequence	23029
>gi|339630083|ref|NC_015758.1| Mycobacterium africanum GM041182 chromosome, complete genome	4389314
>gi|24473558|ref|NC_003106.2| Sulfolobus tokodaii str. 7 chromosome, complete genome	2694756
>gi|229583573|ref|NC_012632.1| Sulfolobus islandicus M.16.27 chromosome, complete genome	2692402
>gi|340623184|ref|NC_015847.1| Methanococcus maripaludis XI chromosome, complete genome	1746697
>gi|162448269|ref|NC_010162.1| Sorangium cellulosum 'So ce 56' chromosome, complete genome	13033779
>gi|340616011|ref|NC_015844.1| Zobellia galactanivorans, complete genome	5521712
>gi|218528082|ref|NC_011757.1| Methylobacterium chloromethanicum CM4 chromosome, complete genome	5777908
>gi|218533256|ref|NC_011758.1| methylobacterium chloromethanicum CM4 plasmid pMCHL01, complete sequence	380207
>gi|218534717|ref|NC_011760.1| Methylobacterium chloromethanicum CM4 plasmid pMCHL02, complete sequence	22617
>gi|78355047|ref|NC_007519.1| Desulfovibrio alaskensis G20 chromosome, complete genome	3730232
>gi|352681234|ref|NC_016070.1| Thermoproteus tenax Kra 1, complete genome	1841542
>gi|255767013|ref|NC_000964.3| Bacillus subtilis subsp. subtilis str. 168 chromosome, complete genome	4215606
>gi|210134201|ref|NC_011498.1| Helicobacter pylori P12 chromosome, complete genome	1673813
>gi|210135770|ref|NC_011499.1| Helicobacter pylori P12 plasmid HPP12, complete sequence	10225
>gi|146317663|ref|NC_009442.1| Streptococcus suis 05ZYH33, complete genome	2096309
>gi|218687878|ref|NC_011745.1| Escherichia coli ED1a chromosome, complete genome	5209548
>gi|320114857|ref|NC_014964.1| Thermoanaerobacter brockii subsp. finnii Ako-1 chromosome, complete genome	2344824
>gi|308151709|ref|NC_014548.1| Arthrobacter arilaitensis Re117 plasmid pRE117-2, complete sequence	8528
>gi|308171843|ref|NC_014549.1| Arthrobacter arilaitensis Re117 plasmid pRE117-1, complete sequence	50407
>gi|308175814|ref|NC_014550.1| Arthrobacter arilaitensis Re117 chromosome, complete genome	3859257
>gi|20093440|ref|NC_003551.1| Methanopyrus kandleri AV19, complete genome	1694969
>gi|310286520|ref|NC_014616.1| Bifidobacterium bifidum S17 chromosome, complete genome	2186882
>gi|218454959|ref|NC_011739.1| Escherichia coli UMN026 plasmid p2ESCUM, complete sequence	33809
>gi|218692794|ref|NC_011749.1| Escherichia coli UMN026 plasmid p1ESCUM, complete sequence	122301
>gi|218703261|ref|NC_011751.1| Escherichia coli UMN026 chromosome, complete genome	5202090
>gi|296500838|ref|NC_014171.1| Bacillus thuringiensis BMB171 chromosome, complete genome	5330088
>gi|296506382|ref|NC_014172.1| Bacillus thuringiensis BMB171 plasmid pBMB171, complete sequence	312963
>gi|295675101|ref|NC_014117.1| Burkholderia sp. CCGE1002 chromosome chromosome 1, complete sequence	3518940
>gi|295698848|ref|NC_014118.1| Burkholderia sp. CCGE1002 chromosome chromosome 2, complete sequence	2593966
>gi|295680425|ref|NC_014119.1| Burkholderia sp. CCGE1002 chromosome chromosome 3, complete sequence	1282816
>gi|295701107|ref|NC_014120.1| Burkholderia sp. CCGE1002 plasmid pBC201, complete sequence	489136
>gi|56694928|ref|NC_003911.11| Ruegeria pomeroyi DSS-3 chromosome, complete genome	4109442
>gi|56708791|ref|NC_006569.1| Ruegeria pomeroyi DSS-3 megaplasmid, complete sequence	491611
>gi|18311643|ref|NC_003364.1| Pyrobaculum aerophilum str. IM2 chromosome, complete genome	2222430
>gi|315497051|ref|NC_014816.1| Asticcacaulis excentricus CB 48 chromosome chromosome 1, complete sequence	2588221
>gi|315499382|ref|NC_014817.1| Asticcacaulis excentricus CB 48 chromosome 2, complete sequence	1315949
>gi|315500504|ref|NC_014818.1| Asticcacaulis excentricus CB 48 plasmid pASTEX01, complete sequence	244260
>gi|315500677|ref|NC_014819.1| Asticcacaulis excentricus CB 48 plasmid pASTEX02, complete sequence	160346
>gi|254804028|ref|NC_013016.1| Neisseria meningitidis alpha14, complete genome	2145295
>gi|119709757|ref|NC_008696.1| Thermofilum pendens Hrk 5 plasmid pTPEN01, complete sequence	31504
>gi|119718918|ref|NC_008698.1| Thermofilum pendens Hrk 5 chromosome, complete genome	1781889
>gi|89057699|ref|NC_007801.1| Jannaschia sp. CCS1 plasmid1, complete sequence	86072
>gi|89052491|ref|NC_007802.1| Jannaschia sp. CCS1 chromosome, complete genome	4317977
>gi|156501369|ref|NC_009749.1| Francisella tularensis subsp. holarctica FTNF002-00 chromosome, complete genome	1890909
>gi|82775382|ref|NC_007606.1| Shigella dysenteriae Sd197, complete genome	4369232
>gi|82524407|ref|NC_007607.1| Shigella dysenteriae Sd197 plasmid pSD1_197, complete sequence	182726
>gi|145294016|ref|NC_009344.1| Shigella dysenteriae Sd197 plasmid pSD197_spA, complete sequence	8953
>gi|116326679|ref|NC_008500.1| Streptococcus thermophilus LMD-9 plasmid 1, complete sequence	4449
>gi|116326684|ref|NC_008501.1| Streptococcus thermophilus LMD-9 plasmid 2, complete sequence	3361
>gi|116626972|ref|NC_008532.1| Streptococcus thermophilus LMD-9, complete genome	1856368
>gi|150398760|ref|NC_009634.1| Methanococcus vannielii SB chromosome, complete genome	1720048
>gi|126090118|ref|NC_009035.1| Shewanella baltica OS155 plasmid pSbal01, complete sequence	116763
>gi|126090236|ref|NC_009036.1| Shewanella baltica OS155 plasmid pSbal02, complete sequence	74000
>gi|126090319|ref|NC_009037.1| Shewanella baltica OS155 plasmid pSbal03, complete sequence	16762
>gi|126090338|ref|NC_009038.1| Shewanella baltica OS155 plasmid pSbal04, complete sequence	7995
>gi|126172257|ref|NC_009052.1| Shewanella baltica OS155 chromosome, complete genome	5127376
>gi|295129529|ref|NC_014039.1| Propionibacterium acnes SK137 chromosome, complete genome	2495334
>gi|305672698|ref|NC_014479.1| Bacillus subtilis subsp. spizizenii str. W23 chromosome, complete genome	4027676
>gi|311103224|ref|NC_014640.1| Achromobacter xylosoxidans A8 chromosome, complete genome	7013095
>gi|311109684|ref|NC_014641.1| Achromobacter xylosoxidans A8 plasmid pA81, complete sequence	98156
>gi|311109789|ref|NC_014642.1| Achromobacter xylosoxidans A8 plasmid pA82, complete sequence	247895
>gi|153007346|ref|NC_009667.1| Ochrobactrum anthropi ATCC 49188 chromosome chromosome 1, complete sequence	2887297
>gi|153010078|ref|NC_009668.1| Ochrobactrum anthropi ATCC 49188 chromosome chromosome 2, complete sequence	1895911
>gi|153011772|ref|NC_009669.1| Ochrobactrum anthropi ATCC 49188 plasmid pOANT01, complete sequence	170351
>gi|153011934|ref|NC_009670.1| Ochrobactrum anthropi ATCC 49188 plasmid pOANT02, complete sequence	101491
>gi|153012026|ref|NC_009671.1| Ochrobactrum anthropi ATCC 49188 plasmid pOANT03, complete sequence	93589
>gi|153012113|ref|NC_009672.1| Ochrobactrum anthropi ATCC 49188 plasmid pOANT04, complete sequence	57138
>gi|312112794|ref|NC_014664.1| Rhodomicrobium vannielii ATCC 17100 chromosome, complete genome	4014469
>gi|315630472|ref|NC_014820.1| Cenarchaeum symbiosum A, complete genome	2045086
>gi|307543589|ref|NC_014532.1| Halomonas elongata DSM 2581 chromosome, complete genome	4061296
>gi|53717639|ref|NC_006350.1| Burkholderia pseudomallei K96243 chromosome 1, complete sequence	4074542
>gi|53721039|ref|NC_006351.1| Burkholderia pseudomallei K96243 chromosome 2, complete sequence	3173005
>gi|163659859|ref|NC_010160.1| Bartonella tribocorum CIP 105476 plasmid pBT01, complete sequence	23343
>gi|163867306|ref|NC_010161.1| Bartonella tribocorum CIP 105476 chromosome, complete genome	2619061
>gi|219870279|ref|NC_011852.1| Haemophilus parasuis SH0165 chromosome, complete genome	2269156
>gi|157825125|ref|NC_009881.1| Rickettsia akari str. Hartford, complete genome	1231060
>gi|345007457|ref|NC_015951.1| Streptomyces violaceusniger Tu 4113 plasmid pSTRVI01, complete sequence	290055
>gi|345007715|ref|NC_015952.1| Streptomyces violaceusniger Tu 4113 plasmid pSTRVI02, complete sequence	191151
>gi|345007964|ref|NC_015957.1| Streptomyces violaceusniger Tu 4113 chromosome, complete genome	10657107
>gi|71891793|ref|NC_007292.1| Candidatus Blochmannia pennsylvanicus str. BPEN chromosome, complete genome	791654
>gi|313124788|ref|NC_014729.1| Halogeometricum borinquense DSM 11551 chromosome, complete genome	2820544
>gi|313116827|ref|NC_014731.1| Halogeometricum borinquense DSM 11551 plasmid pHBOR02, complete sequence	339010
>gi|313122369|ref|NC_014732.1| Halogeometricum borinquense DSM 11551 plasmid pHBOR04, complete sequence	194834
>gi|313117184|ref|NC_014735.1| Halogeometricum borinquense DSM 11551 plasmid pHBOR01, complete sequence	362194
>gi|313122549|ref|NC_014736.1| Halogeometricum borinquense DSM 11551 plasmid pHBOR03, complete sequence	210350
>gi|313122739|ref|NC_014737.1| Halogeometricum borinquense DSM 11551 plasmid pHBOR05, complete sequence	17535
>gi|253686409|ref|NC_012917.1| Pectobacterium carotovorum subsp. carotovorum PC1, complete genome	4862913
>gi|150006674|ref|NC_009615.1| Parabacteroides distasonis ATCC 8503 chromosome, complete genome	4811379
>gi|198282148|ref|NC_011206.1| Acidithiobacillus ferrooxidans ATCC 53993 chromosome, complete genome	2885038
>gi|134297881|ref|NC_009253.1| Desulfotomaculum reducens MI-1 chromosome, complete genome	3608104
>gi|312281360|ref|NC_014719.1| Caldicellulosiruptor kristjanssonii 177R1B plasmid pCALKR01, complete sequence	15970
>gi|312792283|ref|NC_014721.1| Caldicellulosiruptor kristjanssonii 177R1B chromosome, complete genome	2786473
>gi|253825511|ref|NC_012961.1| Photorhabdus asymbiotica plasmid pPAU1, complete sequence	29330
>gi|253987483|ref|NC_012962.1| Photorhabdus asymbiotica subsp. asymbiotica ATCC 43949 chromosome, complete genome	5064808
>gi|305664376|ref|NC_014472.1| Maribacter sp. HTCC2170 chromosome, complete genome	3868304
>gi|167621941|ref|NC_010334.1| Shewanella halifaxensis HAW-EB4 chromosome, complete genome	5226917
>gi|325106586|ref|NC_015174.1| Planctomyces brasiliensis DSM 5305 chromosome, complete genome	6006602
>gi|50364815|ref|NC_006055.1| Mesoplasma florum L1 chromosome, complete genome	793224
>gi|160878162|ref|NC_010001.1| Clostridium phytofermentans ISDg chromosome, complete genome	4847594
>gi|271961609|ref|NC_013595.1| Streptosporangium roseum DSM 43021 chromosome, complete genome	10341314
>gi|271972120|ref|NC_013596.1| Streptosporangium roseum DSM 43021 plasmid pSROS01, complete sequence	28204
>gi|325291453|ref|NC_015183.1| Agrobacterium sp. H13-3 chromosome, complete genome	2823930
>gi|325168279|ref|NC_015184.1| Agrobacterium sp. H13-3 plasmid pAspH13-3a, complete sequence	601551
>gi|332715374|ref|NC_015508.1| Agrobacterium sp. H13-3 chromosome chromosome linear, complete sequence	2148289
>gi|113968346|ref|NC_008321.1| Shewanella sp. MR-4 chromosome, complete genome	4706287
>gi|215481761|ref|NC_011595.1| Acinetobacter baumannii AB307-0294, complete genome	3760981
>gi|120596833|ref|NC_008750.1| Shewanella sp. W3-18-1 chromosome, complete genome	4708380
>gi|330835983|ref|NC_015436.1| Spirochaeta coccoides DSM 17374 chromosome, complete genome	2227296
>gi|14518450|ref|NC_000868.1| Pyrococcus abyssi GE5 chromosome, complete genome	1765118
>gi|10954552|ref|NC_001773.1| Pyrococcus abyssi GE5 plasmid pGT5, complete sequence	3444
>gi|91206245|ref|NC_007941.1| Escherichia coli UTI89 plasmid pUTI89, complete sequence	114230
>gi|91209055|ref|NC_007946.1| Escherichia coli UTI89 chromosome, complete genome	5065741
>gi|115313981|ref|NC_008369.1| Francisella tularensis subsp. holarctica OSU18 chromosome, complete genome	1895727
>gi|107021562|ref|NC_008060.1| Burkholderia cenocepacia AU 1054 chromosome chromosome 1, complete sequence	3294563
>gi|107025343|ref|NC_008061.1| Burkholderia cenocepacia AU 1054 chromosome chromosome 2, complete sequence	2788459
>gi|107028231|ref|NC_008062.1| Burkholderia cenocepacia AU 1054 chromosome 3, complete sequence	1196094
>gi|169235049|ref|NC_010364.1| Halobacterium salinarum R1, complete genome	2000962
>gi|169237160|ref|NC_010366.1| Halobacterium salinarum R1 plasmid PHS1, complete sequence	147625
>gi|169237313|ref|NC_010367.1| Halobacterium salinarum R1 plasmid PHS4, complete sequence	40894
>gi|169237353|ref|NC_010368.1| Halobacterium salinarum R1 plasmid PHS3, complete sequence	284332
>gi|169237602|ref|NC_010369.1| Halobacterium salinarum R1 plasmid PHS2, complete sequence	194963
>gi|239616411|ref|NC_012785.1| Kosmotoga olearia TBF 19.5.1, complete genome	2302126
>gi|76786714|ref|NC_007432.1| Streptococcus agalactiae A909 chromosome, complete genome	2127839
>gi|258650271|ref|NC_013235.1| Nakamurella multipartita DSM 44233 chromosome, complete genome	6060298
>gi|218693476|ref|NC_011748.1| Escherichia coli 55989 chromosome, complete genome	5154862
>gi|153937894|ref|NC_009699.1| Clostridium botulinum F str. Langeland chromosome, complete genome	3995387
>gi|153941546|ref|NC_009700.1| Clostridium botulinum F str. Langeland plasmid pCLI, complete sequence	17531
>gi|58036263|ref|NC_003450.3| Corynebacterium glutamicum ATCC 13032, complete genome	3309401
>gi|284047386|ref|NC_013740.1| Acidaminococcus fermentans DSM 20731 chromosome, complete genome	2329769
>gi|215778350|ref|NC_011311.1| Aliivibrio salmonicida LFI1238 plasmid pVSAL840, complete sequence	83540
>gi|209693634|ref|NC_011312.1| Aliivibrio salmonicida LFI1238 chromosome chromosome 1, complete sequence	3325165
>gi|209808847|ref|NC_011313.1| Aliivibrio salmonicida LFI1238 chromosome 2, complete genome	1206461
>gi|209967944|ref|NC_011314.1| Aliivibrio salmonicida LFI1238 plasmid pVSAL320, complete sequence	30807
>gi|209809832|ref|NC_011315.1| Aliivibrio salmonicida LFI1238 plasmid pVSAL54, complete sequence	5360
>gi|215538592|ref|NC_011316.1| Aliivibrio salmonicida LFI1238 plasmid pVSAL43, complete sequence	4327
>gi|307149945|ref|NC_014501.1| Cyanothece sp. PCC 7822 chromosome, complete genome	6091620
>gi|307149708|ref|NC_014502.1| Cyanothece sp. PCC 7822 plasmid Cy782203, complete sequence	291993
>gi|307149679|ref|NC_014503.1| Cyanothece sp. PCC 7822 plasmid Cy782204, complete sequence	47550
>gi|307149645|ref|NC_014504.1| Cyanothece sp. PCC 7822 plasmid Cy782205, complete sequence	43617
>gi|307591951|ref|NC_014533.1| Cyanothece sp. PCC 7822 plasmid Cy782201, complete sequence	879545
>gi|307591289|ref|NC_014534.1| Cyanothece sp. PCC 7822 plasmid Cy782202, complete sequence	473846
>gi|307591243|ref|NC_014535.1| Cyanothece sp. PCC 7822 plasmid Cy782206, complete sequence	13777
>gi|29839769|ref|NC_003361.3| Chlamydophila caviae GPIC chromosome, complete genome	1173390
>gi|29839220|ref|NC_004720.1| Chlamydophila caviae GPIC plasmid pCpGP1, complete sequence	7966
>gi|325284916|ref|NC_015167.1| Cellulophaga lytica DSM 7489 chromosome, complete genome	3765936
>gi|325989358|ref|NC_015153.1| Mycoplasma suis KI3806, complete genome	709270
>gi|327309922|ref|NC_015315.1| Thermoproteus uzoniensis 768-20 chromosome, complete genome	1936063
>gi|269836033|ref|NC_013523.1| Sphaerobacter thermophilus DSM 20745 chromosome chromosome 1, complete sequence	2741033
>gi|269928379|ref|NC_013524.1| Sphaerobacter thermophilus DSM 20745 chromosome chromosome 2, complete sequence	1252731
>gi|240111940|ref|NC_012807.1| Methylobacterium extorquens AM1 plasmid p1META1, complete sequence	44195
>gi|240136783|ref|NC_012808.1| Methylobacterium extorquens AM1, complete genome	5511322
>gi|240141741|ref|NC_012809.1| Methylobacterium extorquens AM1 plasmid p2META1, complete sequence	37858
>gi|240114607|ref|NC_012810.1| Methylobacterium extorquens AM1 plasmid p3META1, complete sequence	24943
>gi|240141776|ref|NC_012811.1| Methylobacterium extorquens AM1 megaplasmid, complete sequence	1261460
>gi|90019649|ref|NC_007912.1| Saccharophagus degradans 2-40 chromosome, complete genome	5057531
>gi|148283997|ref|NC_009488.1| Orientia tsutsugamushi str. Boryong, complete genome	2127051
>gi|215485161|ref|NC_011601.1| Escherichia coli O127:H6 str. E2348/69 chromosome, complete genome	4965553
>gi|215274578|ref|NC_011602.1| Escherichia coli O127:H6 str. E2348/69 plasmid pE2348-2, complete sequence	6147
>gi|215276192|ref|NC_011603.1| Escherichia coli O127:H6 str. E2348/69 plasmid pMAR2, complete sequence	97978
>gi|322688191|ref|NC_015052.1| Bifidobacterium longum subsp. infantis 157F, complete genome	2400312
>gi|322690183|ref|NC_015053.1| Bifidobacterium longum subsp. infantis 157F plasmid p157F-NC1, complete sequence	4895
>gi|322690189|ref|NC_015066.1| Bifidobacterium longum subsp. infantis 157F plasmid p157F-NC2, complete sequence	3624
>gi|357386972|ref|NC_016109.1| Kitasatospora setae KM-6054, complete genome	8783278
>gi|319891290|ref|NC_014925.1| Staphylococcus pseudintermedius HKU10-03 chromosome, complete genome	2617381
>gi|222823046|ref|NC_012039.1| Campylobacter lari RM2100, complete genome	1525460
>gi|222778487|ref|NC_012040.1| Campylobacter lari RM2100 megaplasmid pCL2100, complete sequence	46201
>gi|117923318|ref|NC_008576.1| Magnetococcus sp. MC-1 chromosome, complete genome	4719581
>gi|242277482|ref|NC_012881.1| Desulfovibrio salexigens DSM 2638 chromosome, complete genome	4289847
>gi|333996462|ref|NC_015578.1| Treponema primitia ZAS-2 chromosome, complete genome	4059867
>gi|60679597|ref|NC_003228.3| Bacteroides fragilis NCTC 9343 chromosome, complete genome	5205140
>gi|60650141|ref|NC_006873.1| Bacteroides fragilis NCTC 9343 plasmid pBF9343, complete sequence	36560
>gi|226354810|ref|NC_012526.1| Deinococcus deserti VCD115 chromosome, complete genome	2819842
>gi|226357404|ref|NC_012527.1| Deinococcus deserti VCD115 plasmid 1, complete sequence	324711
>gi|226357666|ref|NC_012528.1| Deinococcus deserti VCD115 plasmid 3, complete sequence	396459
>gi|226358014|ref|NC_012529.1| Deinococcus deserti VCD115 plasmid 2, complete sequence	314317
>gi|251791816|ref|NC_012913.1| Aggregatibacter aphrophilus NJ8700 chromosome, complete genome	2313035
>gi|71277742|ref|NC_003910.7| Colwellia psychrerythraea 34H chromosome, complete genome	5373180
>gi|220933193|ref|NC_011901.1| Thioalkalivibrio sulfidophilus HL-EbGr7 chromosome, complete genome	3464554
>gi|117927211|ref|NC_008578.1| Acidothermus cellulolyticus 11B chromosome, complete genome	2443540
>gi|32470666|ref|NC_005027.1| Rhodopirellula baltica SH 1 chromosome, complete genome	7145576
>gi|253995374|ref|NC_012968.1| Methylotenera mobilis JLW8 chromosome, complete genome	2547570
>gi|255961261|ref|NC_007492.2| Pseudomonas fluorescens Pf0-1 chromosome, complete genome	6438405
>gi|219882541|ref|NC_011879.1| Arthrobacter chlorophenolicus A6 plasmid pACHL01, complete sequence	426858
>gi|219883257|ref|NC_011881.1| Arthrobacter chlorophenolicus A6 plasmid pACHL02, complete sequence	158475
>gi|220910783|ref|NC_011886.1| Arthrobacter chlorophenolicus A6 chromosome, complete genome	4395537
>gi|338729812|ref|NC_015707.1| Thermotoga thermarum DSM 5069 chromosome, complete genome	2039943
>gi|169823514|ref|NC_010371.1| Finegoldia magna ATCC 29328 plasmid pFMC, complete sequence	189163
>gi|169823697|ref|NC_010376.1| Finegoldia magna ATCC 29328 chromosome, complete genome	1797577
>gi|301068040|ref|NC_014331.1| Bacillus cereus biovar anthracis str. CI plasmid pCI-XO1, complete sequence	181907
>gi|301067930|ref|NC_014332.1| Bacillus cereus biovar anthracis str. CI plasmid pCI-XO2, complete sequence	94469
>gi|300885230|ref|NC_014333.1| Bacillus cereus biovar anthracis str. CI plasmid pBAslCI14, complete sequence	14219
>gi|301051741|ref|NC_014335.1| Bacillus cereus biovar anthracis str. CI chromosome, complete genome	5196054
>gi|157803189|ref|NC_009879.1| Rickettsia canadensis str. McKiel, complete genome	1159772
>gi|330443755|ref|NC_015408.1| Chlamydophila pecorum E58 chromosome, complete genome	1106197
>gi|57116681|ref|NC_000962.2| Mycobacterium tuberculosis H37Rv, complete genome	4411532
>gi|197283915|ref|NC_010554.1| Proteus mirabilis HI4320 chromosome, complete genome	4063606
>gi|172055989|ref|NC_010555.1| Proteus mirabilis plasmid pHI4320, complete sequence	36289
>gi|291464753|ref|NC_007971.2| Cupriavidus metallidurans CH34 plasmid pMOL30, complete sequence	233720
>gi|291434858|ref|NC_007972.2| Cupriavidus metallidurans CH34 plasmid pMOL28, complete sequence	171459
>gi|94308945|ref|NC_007973.1| Cupriavidus metallidurans CH34 chromosome, complete genome	3928089
>gi|291481467|ref|NC_007974.2| Cupriavidus metallidurans CH34 megaplasmid, complete sequence	2580084
>gi|169834533|ref|NC_010379.1| Clostridium botulinum B1 str. Okra plasmid pCLD, complete sequence	148780
>gi|170754211|ref|NC_010516.1| Clostridium botulinum B1 str. Okra chromosome, complete genome	3958233
>gi|339320528|ref|NC_015725.1| Mycoplasma bovis Hubei-1 chromosome, complete genome	948121
>gi|311277332|ref|NC_014618.1| Enterobacter cloacae SCF1 chromosome, complete genome	4814049
>gi|225629872|ref|NC_012416.1| Wolbachia sp. wRi, complete genome	1445873
>gi|108756767|ref|NC_008095.1| Myxococcus xanthus DK 1622 chromosome, complete genome	9139763
>gi|209558587|ref|NC_011375.1| Streptococcus pyogenes NZ131 chromosome, complete genome	1815785
>gi|117676079|ref|NC_008573.1| Shewanella sp. ANA-3 plasmid 1, complete sequence	278942
>gi|117918459|ref|NC_008577.1| Shewanella sp. ANA-3 chromosome chromosome 1, complete sequence	4972204
>gi|150014892|ref|NC_009617.1| Clostridium beijerinckii NCIMB 8052 chromosome, complete genome	6000632
>gi|189501470|ref|NC_010830.1| Candidatus Amoebophilus asiaticus 5a2 chromosome, complete genome	1884364
>gi|206558403|ref|NC_011000.1| Burkholderia cenocepacia J2315 chromosome chromosome 1, complete sequence	3870082
>gi|206561868|ref|NC_011001.1| Burkholderia cenocepacia J2315 chromosome chromosome 2, complete sequence	3217062
>gi|191639869|ref|NC_011002.1| Burkholderia cenocepacia J2315 chromosome chromosome 3, complete sequence	875977
>gi|206479926|ref|NC_011003.1| Burkholderia cenocepacia J2315 plasmid pBCJ2315, complete sequence	92661
>gi|339635250|ref|NC_015756.1| Weissella koreensis KACC 15510 plasmid WKp2903, complete sequence	18992
>gi|339633914|ref|NC_015759.1| Weissella koreensis KACC 15510 chromosome, complete genome	1422478
>gi|187925958|ref|NC_010678.1| Ralstonia pickettii 12J chromosome chromosome 2, complete sequence	1302238
>gi|187927112|ref|NC_010682.1| Ralstonia pickettii 12J chromosome chromosome 1, complete sequence	3942557
>gi|187930822|ref|NC_010683.1| Ralstonia pickettii 12J plasmid pRPIC01, complete sequence	80934
>gi|73661309|ref|NC_007350.1| Staphylococcus saprophyticus subsp. saprophyticus ATCC 15305, complete genome	2516575
>gi|73663756|ref|NC_007351.1| Staphylococcus saprophyticus subsp. saprophyticus ATCC 15305 plasmid pSSP1, complete sequence	38454
>gi|73663802|ref|NC_007352.1| Staphylococcus saprophyticus subsp. saprophyticus ATCC 15305 plasmid pSSP2, complete sequence	22870
>gi|242397997|ref|NC_012883.1| Thermococcus sibiricus MM 739, complete genome	1845800
>gi|94987631|ref|NC_008021.1| Streptococcus pyogenes MGAS9429 chromosome, complete genome	1836467
>gi|296120274|ref|NC_014148.1| Planctomyces limnophilus DSM 3776 chromosome, complete genome	5423075
>gi|296051576|ref|NC_014149.1| Planctomyces limnophilus DSM 3776 plasmid pPLIM01, complete sequence	37010
>gi|343082721|ref|NC_015914.1| Cyclobacterium marinum DSM 745 chromosome, complete genome	6221273
>gi|325957759|ref|NC_015216.1| Methanobacterium sp. AL-21 chromosome, complete genome	2583753
>gi|325278757|ref|NC_015160.1| Odoribacter splanchnicus DSM 20712 chromosome, complete genome	4392288
>gi|297618528|ref|NC_014222.1| Methanococcus voltae A3 chromosome, complete genome	1936387
>gi|166153973|ref|NC_010287.1| Chlamydia trachomatis 434/Bu, complete genome	1038842
>gi|72080342|ref|NC_007332.1| Mycoplasma hyopneumoniae 7448 chromosome, complete genome	920079
>gi|87198026|ref|NC_007794.1| Novosphingobium aromaticivorans DSM 12444 chromosome, complete genome	3561584
>gi|146275443|ref|NC_009426.1| Novosphingobium aromaticivorans DSM 12444 plasmid pNL1, complete sequence	184462
>gi|146275626|ref|NC_009427.1| Novosphingobium aromaticivorans DSM 12444 plasmid pNL2, complete sequence	487268
>gi|268315578|ref|NC_013501.1| Rhodothermus marinus DSM 4252 chromosome, complete genome	3261604
>gi|268318345|ref|NC_013502.1| Rhodothermus marinus DSM 4252 plasmid pRMAR01, complete sequence	125133
>gi|121596444|ref|NC_008784.1| Burkholderia mallei SAVP1 chromosome II, complete genome	1734922
>gi|121598179|ref|NC_008785.1| Burkholderia mallei SAVP1 chromosome chromosome I, complete sequence	3497479
>gi|269114774|ref|NC_013511.1| Mycoplasma hominis ATCC 23114 chromosome, complete genome	665445
>gi|154243668|ref|NC_009717.1| Xanthobacter autotrophicus Py2 plasmid pXAUT01, complete sequence	316164
>gi|154243958|ref|NC_009720.1| Xanthobacter autotrophicus Py2 chromosome, complete genome	5308934
>gi|77128441|ref|NC_002977.6| Methylococcus capsulatus str. Bath chromosome, complete genome	3304561
>gi|315441475|ref|NC_014811.1| Mycobacterium sp. Spyr1 plasmid pMSPYR101, complete sequence	211864
>gi|315441672|ref|NC_014812.1| Mycobacterium sp. Spyr1 plasmid pMSPYR102, complete sequence	23681
>gi|315441696|ref|NC_014814.1| Mycobacterium sp. Spyr1 chromosome, complete genome	5547747
>gi|333906402|ref|NC_015559.1| Marinomonas posidonica IVIA-Po-181 chromosome, complete genome	3899940
>gi|89897807|ref|NC_007899.1| Chlamydophila felis Fe/C-56, complete genome	1166239
>gi|89898813|ref|NC_007900.1| Chlamydophila felis Fe/C-56 plasmid pCfe1, complete sequence	7552
>gi|46445634|ref|NC_005861.1| Candidatus Protochlamydia amoebophila UWE25 chromosome, complete genome	2414465
>gi|357415674|ref|NC_016147.1| Pseudoxanthomonas spadix BD-a59 chromosome, complete genome	3452554
>gi|257054089|ref|NC_013159.1| Saccharomonospora viridis DSM 43017 chromosome, complete genome	4308349
>gi|15902044|ref|NC_003098.1| Streptococcus pneumoniae R6, complete genome	2038615
>gi|332286950|ref|NC_015217.1| Chlamydophila psittaci 6BC plasmid p6BC, complete sequence	7553
>gi|332286959|ref|NC_015470.1| Chlamydophila psittaci 6BC chromosome, complete genome	1171660
>gi|347626458|ref|NC_016021.1| Gluconacetobacter xylinus NBRC 3288 plasmid pGXY020, complete sequence	76071
>gi|347626537|ref|NC_016022.1| Gluconacetobacter xylinus NBRC 3288 plasmid pGXY040, complete sequence	4776
>gi|347759221|ref|NC_016027.1| Gluconacetobacter xylinus NBRC 3288, complete genome	3136818
>gi|347762033|ref|NC_016028.1| Gluconacetobacter xylinus NBRC 3288 plasmid pGXY030, complete sequence	28572
>gi|347662274|ref|NC_016029.1| Gluconacetobacter xylinus NBRC 3288 plasmid pGXY050, complete sequence	4615
>gi|347662280|ref|NC_016030.1| Gluconacetobacter xylinus NBRC 3288 plasmid pGXY070, complete sequence	2218
>gi|347822692|ref|NC_016037.1| Gluconacetobacter xylinus NBRC 3288 plasmid pGXY010, complete sequence	255866
>gi|56412276|ref|NC_006511.1| Salmonella enterica subsp. enterica serovar Paratyphi A str. ATCC 9150 chromosome, complete genome	4585229
>gi|347530298|ref|NC_015977.1| Roseburia hominis A2-183 chromosome, complete genome	3592125
>gi|312602094|ref|NC_014718.1| Burkholderia rhizoxinica HKI 454 plasmid pBRH01, complete sequence	822304
>gi|312794749|ref|NC_014722.1| Burkholderia rhizoxinica HKI 454 chromosome, complete genome	2755309
>gi|330399456|ref|NC_014723.1| Burkholderia rhizoxinica HKI 454 plasmid pBRH02, complete sequence	172525
>gi|42779081|ref|NC_003909.8| Bacillus cereus ATCC 10987 chromosome, complete genome	5224283
>gi|44004339|ref|NC_005707.1| Bacillus cereus ATCC 10987 plasmid pBc10987, complete sequence	208369
>gi|153930562|ref|NC_009704.1| Yersinia pseudotuberculosis IP 31758 plasmid_59kb, complete sequence	58679
>gi|153930630|ref|NC_009705.1| Yersinia pseudotuberculosis IP 31758 plasmid_153kb, complete sequence	153140
>gi|153946813|ref|NC_009708.1| Yersinia pseudotuberculosis IP 31758 chromosome, complete genome	4723306
>gi|221229343|ref|NC_011896.1| Mycobacterium leprae Br4923 chromosome, complete genome	3268071
>gi|191636824|ref|NC_010999.1| Lactobacillus casei BL23 chromosome, complete genome	3079196
>gi|313122775|ref|NC_014727.1| Lactobacillus delbrueckii subsp. bulgaricus ND02 chromosome, complete genome	2125753
>gi|312984524|ref|NC_014728.1| Lactobacillus delbrueckii subsp. bulgaricus ND02 plasmid unnamed, complete sequence	6223
>gi|189022234|ref|NC_010740.1| Brucella abortus S19 chromosome 2, complete genome	1161449
>gi|189023268|ref|NC_010742.1| Brucella abortus S19 chromosome chromosome 1, complete sequence	2122487
>gi|86604733|ref|NC_007775.1| Synechococcus sp. JA-3-3Ab chromosome, complete genome	2932766
>gi|146291111|ref|NC_009438.1| Shewanella putrefaciens CN-32 chromosome, complete genome	4659220
>gi|152979768|ref|NC_009659.1| Janthinobacterium sp. Marseille chromosome, complete genome	4110251
>gi|150400439|ref|NC_009635.1| Methanococcus aeolicus Nankai-3 chromosome, complete genome	1569500
>gi|332304386|ref|NC_015497.1| Glaciecola sp. 4H-3-7+YE-5 chromosome, complete genome	5052309
>gi|332308620|ref|NC_015498.1| Glaciecola sp. 4H-3-7+YE-5 plasmid pGLAAG01, complete sequence	341282
>gi|15891923|ref|NC_003103.1| Rickettsia conorii str. Malish 7, complete genome	1268755
>gi|77358982|ref|NC_007481.1| Pseudoalteromonas haloplanktis TAC125 chromosome chromosome I, complete sequence	3214944
>gi|77361923|ref|NC_007482.1| Pseudoalteromonas haloplanktis TAC125 chromosome chromosome II, complete sequence	635328
>gi|170018061|ref|NC_010468.1| Escherichia coli ATCC 8739 chromosome, complete genome	4746218
>gi|312128809|ref|NC_014655.1| Leadbetterella byssophila DSM 17132 chromosome, complete genome	4059653
>gi|116334902|ref|NC_008512.1| Candidatus Carsonella ruddii PV, complete genome	159662
>gi|34495455|ref|NC_005085.1| Chromobacterium violaceum ATCC 12472 chromosome, complete genome	4751080
>gi|108796981|ref|NC_008146.1| Mycobacterium sp. MCS chromosome, complete genome	5705448
>gi|108802373|ref|NC_008147.1| Mycobacterium sp. MCS plasmid1, complete sequence	215075
>gi|338731758|ref|NC_015710.1| Simkania negevensis Z plasmid pSn, complete sequence	132038
>gi|338731896|ref|NC_015713.1| Simkania negevensis Z chromosome gsn.131, complete genome	2496337
>gi|325967528|ref|NC_015151.1| Vulcanisaeta moutnovskia 768-28 chromosome, complete genome	2298983
>gi|159035674|ref|NC_009953.1| Salinispora arenicola CNS-205 chromosome, complete genome	5786361
>gi|206900094|ref|NC_011297.1| Dictyoglomus thermophilum H-6-12, complete genome	1959987
>gi|294510242|ref|NC_011744.2| Vibrio splendidus LGP32 chromosome 2, complete sequence	1675515
>gi|294514841|ref|NC_011753.2| Vibrio splendidus LGP32 chromosome chromosome 1, complete sequence	3299303
>gi|189909570|ref|NC_010842.1| Leptospira biflexa serovar Patoc strain 'Patoc 1 (Ames)' chromosome chromosome I, complete sequence	3603977
>gi|189912848|ref|NC_010845.1| Leptospira biflexa serovar Patoc strain 'Patoc 1 (Ames)' chromosome II, complete sequence	277995
>gi|189913115|ref|NC_010846.1| Leptospira biflexa serovar Patoc strain 'Patoc 1 (Ames)' plasmid p74, complete sequence	74117
>gi|219883096|ref|NC_011880.1| Cyanothece sp. PCC 7425 plasmid pP742501, complete sequence	196837
>gi|219883409|ref|NC_011882.1| Cyanothece sp. PCC 7425 plasmid pP742503, complete sequence	34726
>gi|220905643|ref|NC_011884.1| Cyanothece sp. PCC 7425 chromosome, complete genome	5374574
>gi|220910610|ref|NC_011885.1| Cyanothece sp. PCC 7425 plasmid pP742502, complete sequence	179973
>gi|315037230|ref|NC_014724.1| Lactobacillus amylovorus GRL 1112 chromosome, complete genome	2067702
>gi|327399879|ref|NC_015319.1| Lactobacillus amylovorus GRL 1112 plasmid1, complete sequence	33688
>gi|327399851|ref|NC_015322.1| Lactobacillus amylovorus GRL 1112 plasmid2, complete sequence	25284
>gi|319778189|ref|NC_014914.1| Taylorella equigenitalis MCE9 chromosome, complete genome	1695860
>gi|347524522|ref|NC_015975.1| Lactobacillus ruminis ATCC 27782 chromosome, complete genome	2066652
>gi|260681769|ref|NC_013315.1| Clostridium difficile CD196 chromosome, complete genome	4110554
>gi|319760024|ref|NC_014908.1| Alicycliphilus denitrificans BC plasmid pALIDE01, complete sequence	119718
>gi|319760738|ref|NC_014910.1| Alicycliphilus denitrificans BC chromosome, complete genome	4637013
>gi|319765069|ref|NC_014911.1| Alicycliphilus denitrificans BC plasmid pALIDE02, complete sequence	78982
>gi|332795693|ref|NC_015518.1| Acidianus hospitalis W1 chromosome, complete genome	2137654
>gi|154248705|ref|NC_009718.1| Fervidobacterium nodosum Rt17-B1 chromosome, complete genome	1948941
>gi|15826865|ref|NC_002677.1| Mycobacterium leprae TN chromosome, complete genome	3268203
>gi|32447382|ref|NC_004572.3| Tropheryma whipplei str. Twist, complete genome	927303
>gi|119382757|ref|NC_008686.1| Paracoccus denitrificans PD1222 chromosome 1, complete sequence	2852282
>gi|119385557|ref|NC_008687.1| Paracoccus denitrificans PD1222 chromosome chromosome 2, complete sequence	1730097
>gi|119387240|ref|NC_008688.1| Paracoccus denitrificans PD1222 plasmid 1, complete sequence	653815
>gi|218885109|ref|NC_011769.1| Desulfovibrio vulgaris str. 'Miyazaki F' chromosome, complete genome	4040304
>gi|217076133|ref|NC_011653.1| Thermosipho africanus TCF52B, complete genome	2016657
>gi|317050199|ref|NC_014836.1| Desulfurispirillum indicum S5 chromosome, complete genome	2928377
>gi|325972867|ref|NC_015155.1| Mycoplasma suis str. Illinois chromosome, complete genome	742431
>gi|108793732|ref|NC_008118.1| Yersinia pestis Nepal516 plasmid pMT, complete sequence	100918
>gi|108793837|ref|NC_008119.1| Yersinia pestis Nepal516 plasmid pPCP, complete sequence	10778
>gi|108810166|ref|NC_008149.1| Yersinia pestis Nepal516 chromosome, complete genome	4534590
>gi|332668532|ref|NC_015514.1| Cellulomonas fimi ATCC 484 chromosome, complete genome	4266344
>gi|58579623|ref|NC_006834.1| Xanthomonas oryzae pv. oryzae KACC10331 chromosome, complete genome	4941439
>gi|147671401|ref|NC_009456.1| Vibrio cholerae O395 chromosome chromosome 1, complete sequence	1108250
>gi|147673035|ref|NC_009457.1| Vibrio cholerae O395 chromosome 2, complete sequence	3024069
>gi|229586230|ref|NC_012633.1| Rickettsia africae ESF-5 chromosome, complete genome	1278540
>gi|228478451|ref|NC_012634.1| Rickettsia africae ESF-5 plasmid pRAF, complete sequence	12377
>gi|163943169|ref|NC_010180.1| Bacillus weihenstephanensis KBAB4 plasmid pBWB401, complete sequence	417054
>gi|163943459|ref|NC_010181.1| Bacillus weihenstephanensis KBAB4 plasmid pBWB402, complete sequence	75107
>gi|163937865|ref|NC_010182.1| Bacillus weihenstephanensis KBAB4 plasmid pBWB403, complete sequence	64977
>gi|163937941|ref|NC_010183.1| Bacillus weihenstephanensis KBAB4 plasmid pBWB404, complete sequence	52830
>gi|163938013|ref|NC_010184.1| Bacillus weihenstephanensis KBAB4 chromosome, complete genome	5262775
>gi|239813019|ref|NC_012791.1| Variovorax paradoxus S110 chromosome chromosome 1, complete sequence	5626353
>gi|239819985|ref|NC_012792.1| Variovorax paradoxus S110 chromosome 2, complete genome	1128644
>gi|188574270|ref|NC_010717.1| Xanthomonas oryzae pv. oryzae PXO99A chromosome, complete genome	5240075
>gi|52421214|ref|NC_006297.1| Bacteroides fragilis YCH46 plasmid pBFY46, complete sequence	33716
>gi|53711291|ref|NC_006347.1| Bacteroides fragilis YCH46 chromosome, complete genome	5277274
>gi|307352168|ref|NC_014507.1| Methanoplanus petrolearius DSM 11571 chromosome, complete genome	2843290
>gi|187930913|ref|NC_010677.1| Francisella tularensis subsp. mediasiatica FSC147 chromosome, complete genome	1893886
>gi|157690798|ref|NC_009848.1| Bacillus pumilus SAFR-032, complete genome	3704465
>gi|260842239|ref|NC_013353.1| Escherichia coli O103:H2 str. 12009, complete genome	5449314
>gi|260718930|ref|NC_013354.1| Escherichia coli O103:H2 str. 12009 plasmid pO103, complete sequence	75546
>gi|21672294|ref|NC_004061.1| Buchnera aphidicola str. Sg (Schizaphis graminum) chromosome, complete genome	641454
>gi|86607503|ref|NC_007776.1| Synechococcus sp. JA-2-3B'a(2-13) chromosome, complete genome	3046682
>gi|30061571|ref|NC_004741.1| Shigella flexneri 2a str. 2457T, complete genome	4599354
>gi|229915734|ref|NC_012673.1| Exiguobacterium sp. AT1b chromosome, complete genome	2999895
>gi|269124277|ref|NC_013510.1| Thermomonospora curvata DSM 43183 chromosome, complete genome	5639016
>gi|116326529|ref|NC_008503.1| Lactococcus lactis subsp. cremoris SK11 plasmid 1, complete sequence	14041
>gi|116326540|ref|NC_008504.1| Lactococcus lactis subsp. cremoris SK11 plasmid 2, complete sequence	9554
>gi|116326547|ref|NC_008505.1| Lactococcus lactis subsp. cremoris SK11 plasmid 3, complete sequence	74750
>gi|116326609|ref|NC_008506.1| Lactococcus lactis subsp. cremoris SK11 plasmid 4, complete sequence	47208
>gi|116326645|ref|NC_008507.1| Lactococcus lactis subsp. cremoris SK11 plasmid 5, complete sequence	14206
>gi|116510843|ref|NC_008527.1| Lactococcus lactis subsp. cremoris SK11, complete genome	2438589
>gi|189458505|ref|NC_010813.1| Corynebacterium aurimucosum ATCC 700975 plasmid pET44827, complete sequence	29037
>gi|227831830|ref|NC_012590.1| Corynebacterium aurimucosum ATCC 700975, complete genome	2790189
>gi|304372805|ref|NC_014448.1| Mycoplasma hyorhinis HUB-1 chromosome, complete genome	839615
>gi|291294404|ref|NC_013946.1| Meiothermus ruber DSM 1279 chromosome, complete genome	3097457
>gi|121582657|ref|NC_008770.1| Campylobacter jejuni subsp. jejuni 81-176 plasmid pVir, complete sequence	37473
>gi|121612099|ref|NC_008787.1| Campylobacter jejuni subsp. jejuni 81-176, complete genome	1616554
>gi|121999251|ref|NC_008790.1| Campylobacter jejuni subsp. jejuni 81-176 plasmid pTet, complete sequence	45025
>gi|312126262|ref|NC_014652.1| Caldicellulosiruptor hydrothermalis 108 chromosome, complete genome	2770676
>gi|225860012|ref|NC_012469.1| Streptococcus pneumoniae Taiwan19F-14, complete genome	2112148
>gi|110640213|ref|NC_008253.1| Escherichia coli 536, complete genome	4938920
>gi|320332618|ref|NC_014958.1| Deinococcus maricopensis DSM 21211 chromosome, complete genome	3498530
>gi|253750612|ref|NC_012923.1| Streptococcus suis BM407 plasmid pBM407, complete sequence	24579
>gi|253754647|ref|NC_012926.1| Streptococcus suis BM407 chromosome, complete genome	2146229
>gi|49476684|ref|NC_005957.1| Bacillus thuringiensis serovar konkukian str. 97-27 chromosome, complete genome	5237682
>gi|56899872|ref|NC_006578.1| Bacillus thuringiensis serovar konkukian str. 97-27 plasmid pBT9727, complete sequence	77112
>gi|297564484|ref|NC_014212.1| Meiothermus silvanus DSM 9946 chromosome, complete genome	3249394
>gi|297567557|ref|NC_014213.1| Meiothermus silvanus DSM 9946 plasmid pMESIL01, complete sequence	347854
>gi|297567864|ref|NC_014214.1| Meiothermus silvanus DSM 9946 plasmid pMESIL02, complete sequence	124421
>gi|288904223|ref|NC_013798.1| Streptococcus gallolyticus UCN34, complete genome	2350911
>gi|134047083|ref|NC_009140.1| Salmonella enterica subsp. enterica serovar Newport str. SL254 plasmid pSN254, complete sequence	176473
>gi|194442198|ref|NC_011079.1| Salmonella enterica subsp. enterica serovar Newport str. SL254 plasmid pSL254_3, complete sequence	3605
>gi|194442203|ref|NC_011080.1| Salmonella enterica subsp. enterica serovar Newport str. SL254 chromosome, complete genome	4827641
>gi|226225406|ref|NC_012489.1| Gemmatimonas aurantiaca T-27, complete genome	4636964
>gi|118139508|ref|NC_007520.2| Thiomicrospira crunogena XCL-2 chromosome, complete genome	2427734
>gi|238922432|ref|NC_012781.1| Eubacterium rectale ATCC 33656, complete genome	3449685
>gi|296131550|ref|NC_014152.1| Thermincola potens JR chromosome, complete genome	3157416
>gi|307594149|ref|NC_014537.1| Vulcanisaeta distributa DSM 14429 chromosome, complete genome	2374137
>gi|167031021|ref|NC_010322.1| Pseudomonas putida GB-1 chromosome, complete genome	6078430
>gi|189218017|ref|NC_010794.1| Methylacidiphilum infernorum V4, complete genome	2287145
>gi|195977156|ref|NC_011134.1| Streptococcus equi subsp. zooepidemicus MGCS10565, complete genome	2024171
>gi|212211668|ref|NC_011527.1| Coxiella burnetii CbuG_Q212 chromosome, complete genome	2008870
>gi|88606690|ref|NC_007797.1| Anaplasma phagocytophilum HZ, complete genome	1471282
>gi|78185892|ref|NC_007512.1| Chlorobium luteolum DSM 273 chromosome, complete genome	2364842
>gi|113951722|ref|NC_008320.1| Shewanella sp. MR-7 plasmid1, complete sequence	6499
>gi|114045513|ref|NC_008322.1| Shewanella sp. MR-7 chromosome, complete genome	4792610
>gi|357403388|ref|NC_016112.1| Methylomicrobium alcaliphilum, complete genome	4668296
>gi|224367124|ref|NC_012108.1| Desulfobacterium autotrophicum HRM2 chromosome, complete genome	5589073
>gi|224371993|ref|NC_012109.1| Desulfobacterium autotrophicum HRM2 plasmid pHRM2a, complete sequence	68709
>gi|257074450|ref|NC_013190.1| Candidatus Accumulibacter phosphatis clade IIA str. UW-1 plasmid pAph02, complete sequence	42325
>gi|257074491|ref|NC_013191.1| Candidatus Accumulibacter phosphatis clade IIA str. UW-1 plasmid pAph03, complete sequence	37695
>gi|257091505|ref|NC_013193.1| Candidatus Accumulibacter phosphatis clade IIA str. UW-1 plasmid pAph01, complete sequence	167595
>gi|257091663|ref|NC_013194.1| Candidatus Accumulibacter phosphatis clade IIA str. UW-1 chromosome, complete genome	5058518
>gi|212632911|ref|NC_011566.1| Shewanella piezotolerans WP3 chromosome, complete genome	5396476
>gi|325961450|ref|NC_015145.1| Arthrobacter phenanthrenivorans Sphe3 chromosome, complete genome	4250414
>gi|325965294|ref|NC_015146.1| Arthrobacter phenanthrenivorans Sphe3 plasmid pASPHE301, complete sequence	190450
>gi|325965484|ref|NC_015147.1| Arthrobacter phenanthrenivorans Sphe3 plasmid pASPHE302, complete sequence	94456
>gi|340780744|ref|NC_015850.1| Acidithiobacillus caldus SM-1 chromosome, complete genome	2932225
>gi|340783625|ref|NC_015851.1| Acidithiobacillus caldus SM-1 megaplasmid, complete sequence	251782
>gi|340783881|ref|NC_015852.1| Acidithiobacillus caldus SM-1 plasmid pLAtc1, complete sequence	9778
>gi|340783921|ref|NC_015853.1| Acidithiobacillus caldus SM-1 plasmid pLAtc2, complete sequence	14110
>gi|340783892|ref|NC_015854.1| Acidithiobacillus caldus SM-1 plasmid pLAtc3, complete sequence	29704
>gi|288956841|ref|NC_013854.1| Azospirillum sp. B510 chromosome, complete genome	3311395
>gi|288959735|ref|NC_013855.1| Azospirillum sp. B510 plasmid pAB510a, complete sequence	1455109
>gi|288960867|ref|NC_013856.1| Azospirillum sp. B510 plasmid pAB510b, complete sequence	723779
>gi|288961527|ref|NC_013857.1| Azospirillum sp. B510 plasmid pAB510c, complete sequence	681723
>gi|288962075|ref|NC_013858.1| Azospirillum sp. B510 plasmid pAB510d, complete sequence	628837
>gi|288962595|ref|NC_013859.1| Azospirillum sp. B510 plasmid pAB510e, complete sequence	537299
>gi|288963025|ref|NC_013860.1| Azospirillum sp. B510 plasmid pAB510f, complete sequence	261596
>gi|90960985|ref|NC_007498.2| Pelobacter carbinolicus DSM 2380 chromosome, complete genome	3665893
>gi|57596592|ref|NC_002570.2| Bacillus halodurans C-125 chromosome, complete genome	4202352
