# Supplementary material for: Ray Meta: scalable de novo metagenome assembly and profiling
Source: Genome Biol. 2012 Dec 22;13(12):R122. doi: 10.1186/gb-2012-13-12-r122 (PMC4056372; doi:10.1186/gb-2012-13-12-r122)
Supplement: Additional file 3 — Documentation and scripts to reproduce all experiments. [file gb-2012-13-12-r122-S3.BZ2 › Paper-Replication-2012/Simulation-1000-genomes/Sequencing/1000-bacteria-blueprint/sheet.ods]

## Sheet: Sheet1
Bacterium	Power law entry	Proportion	Reads	Pairs
1	1	0.0161809657	48057468	24028734		3000000000
2	0.7071067812	0.0114416705	33981761	16990881
3	0.5773502692	0.0093420849	27745992	13872996	per lane	375000000
4	0.5	0.0080904828	24028734	12014367	human	0.01
5	0.4472135955	0.0072363478	21491953	10745977		30000000
6	0.4082482905	0.0066058516	19619379	9809690	bacteria	2970000000
7	0.377964473	0.0061158302	18164016	9082008
8	0.3535533906	0.0057208353	16990881	8495440			power law		-0.3
9	0.3333333333	0.0053936552	16019156	8009578
10	0.316227766	0.0051168706	15197106	7598553
11	0.3015113446	0.0048787447	14489872	7244936
12	0.2886751346	0.0046710424	13872996	6936498
13	0.2773500981	0.0044877924	13328743	6664372
14	0.2672612419	0.004324545	12843899	6421949
15	0.2581988897	0.0041779074	12408385	6204192
16	0.25	0.0040452414	12014367	6007183
17	0.242535625	0.0039244606	11655648	5827824
18	0.2357022604	0.0038138902	11327254	5663627
19	0.2294157339	0.0037121681	11025139	5512570
20	0.2236067977	0.0036181739	10745977	5372988
21	0.2182178902	0.0035309762	10486999	5243500
22	0.2132007164	0.0034497935	10245887	5122943
23	0.2085144141	0.0033739646	10020675	5010337
24	0.2041241452	0.0033029258	9809690	4904845
25	0.2	0.0032361931	9611494	4805747
26	0.1961161351	0.0031733484	9424845	4712422
27	0.1924500897	0.0031140283	9248664	4624332
28	0.1889822365	0.0030579151	9082008	4541004
29	0.1856953382	0.0030047299	8924048	4462024
30	0.1825741858	0.0029542266	8774053	4387027
31	0.179605302	0.0029061872	8631376	4315688
32	0.1767766953	0.0028604176	8495440	4247720
33	0.174077656	0.0028167446	8365731	4182866
34	0.1714985851	0.0027750127	8241788	4120894
35	0.1690308509	0.0027350824	8123195	4061597
36	0.1666666667	0.0026968276	8009578	4004789
37	0.1643989873	0.0026601344	7900599	3950300
38	0.1622214211	0.0026248992	7795951	3897975
39	0.1601281538	0.0025910282	7695354	3847677
40	0.158113883	0.0025584353	7598553	3799276
41	0.1561737619	0.0025270423	7505316	3752658
42	0.15430335	0.0024967772	7415428	3707714
43	0.1524985703	0.0024675741	7328695	3664348
44	0.1507556723	0.0024393724	7244936	3622468
45	0.1490711985	0.0024121159	7163984	3581992
46	0.1474419562	0.0023857532	7085687	3542844
47	0.1458649915	0.0023602364	7009902	3504951
48	0.1443375673	0.0023355212	6936498	3468249
49	0.1428571429	0.0023115665	6865353	3432676
50	0.1414213562	0.0022883341	6796352	3398176
51	0.1400280084	0.0022657884	6729392	3364696
52	0.1386750491	0.0022438962	6664372	3332186
53	0.1373605639	0.0022226266	6601201	3300600
54	0.1360827635	0.0022019505	6539793	3269897
55	0.1348399725	0.002181841	6480068	3240034
56	0.133630621	0.0021622725	6421949	3210975
57	0.1324532357	0.0021432213	6365367	3182684
58	0.1313064329	0.0021246649	6310255	3155127
59	0.130188911	0.0021065823	6256549	3128275
60	0.1290994449	0.0020889537	6204192	3102096
61	0.1280368799	0.0020717604	6153128	3076564
62	0.127000127	0.0020549847	6103305	3051652
63	0.1259881577	0.0020386101	6054672	3027336
64	0.125	0.0020226207	6007183	3003592
65	0.1240347346	0.0020070018	5960795	2980398
66	0.123091491	0.0019917392	5915465	2957733
67	0.1221694444	0.0019768196	5871154	2935577
68	0.1212678125	0.0019622303	5827824	2913912
69	0.1203858531	0.0019479594	5785439	2892720
70	0.1195228609	0.0019339953	5743966	2871983
71	0.1186781658	0.0019203273	5703372	2851686
72	0.1178511302	0.0019069451	5663627	2831813
73	0.1170411472	0.0018938388	5624701	2812351
74	0.1162476387	0.001880999	5586567	2793284
75	0.1154700538	0.001868417	5549198	2774599
76	0.1147078669	0.0018560841	5512570	2756285
77	0.1139605765	0.0018439922	5476657	2738328
78	0.1132277034	0.0018321336	5441437	2720718
79	0.1125087901	0.0018205009	5406888	2703444
80	0.1118033989	0.001809087	5372988	2686494
81	0.1111111111	0.0017978851	5339719	2669859
82	0.1104315261	0.0017868887	5307060	2653530
83	0.10976426	0.0017760917	5274992	2637496
84	0.1091089451	0.0017654881	5243500	2621750
85	0.1084652289	0.0017550721	5212564	2606282
86	0.1078327732	0.0017448384	5182170	2591085
87	0.1072112535	0.0017347816	5152301	2576151
88	0.1066003582	0.0017248967	5122943	2561472
89	0.105999788	0.0017151789	5094081	2547041
90	0.1054092553	0.0017056235	5065702	2532851
91	0.1048284837	0.0016962261	5037791	2518896
92	0.104257207	0.0016869823	5010337	2505169
93	0.1036951695	0.001677888	4983327	2491664
94	0.1031421246	0.0016689392	4956749	2478375
95	0.1025978352	0.001660132	4930592	2465296
96	0.1020620726	0.0016514629	4904845	2452422
97	0.1015346165	0.0016429281	4879497	2439748
98	0.1010152545	0.0016345244	4854537	2427269
99	0.1005037815	0.0016262482	4829957	2414979
100	0.1	0.0016180966	4805747	2402873
101	0.099503719	0.0016100663	4781897	2390948
102	0.0990147543	0.0016021543	4758398	2379199
103	0.0985329278	0.0015943579	4735243	2367622
104	0.0980580676	0.0015866742	4712422	2356211
105	0.0975900073	0.0015791006	4689929	2344964
106	0.0971285862	0.0015716343	4667754	2333877
107	0.0966736489	0.001564273	4645891	2322945
108	0.0962250449	0.0015570141	4624332	2312166
109	0.0957826285	0.0015498554	4603071	2301535
110	0.0953462589	0.0015427945	4582100	2291050
111	0.0949157996	0.0015358293	4561413	2280706
112	0.0944911183	0.0015289575	4541004	2270502
113	0.0940720868	0.0015221772	4520866	2260433
114	0.0936585812	0.0015154863	4500994	2250497
115	0.0932504808	0.0015088828	4481382	2240691
116	0.0928476691	0.0015023649	4462024	2231012
117	0.0924500327	0.0014959308	4442914	2221457
118	0.0920574618	0.0014895786	4424049	2212024
119	0.0916698497	0.0014833067	4405421	2202710
120	0.0912870929	0.0014771133	4387027	2193513
121	0.0909090909	0.0014709969	4368861	2184430
122	0.090535746	0.0014649558	4350919	2175459
123	0.0901669635	0.0014589885	4333196	2166598
124	0.089802651	0.0014530936	4315688	2157844
125	0.0894427191	0.0014472696	4298391	2149195
126	0.0890870806	0.001441515	4281300	2140650
127	0.0887356509	0.0014358285	4264411	2132205
128	0.0883883476	0.0014302088	4247720	2123860
129	0.0880450906	0.0014246546	4231224	2115612
130	0.0877058019	0.0014191646	4214919	2107459
131	0.0873704057	0.0014137375	4198800	2099400
132	0.087038828	0.0014083723	4182866	2091433
133	0.086710997	0.0014030677	4167111	2083555
134	0.0863868426	0.0013978225	4151533	2075766
135	0.0860662966	0.0013926358	4136128	2068064
136	0.0857492926	0.0013875064	4120894	2060447
137	0.0854357658	0.0013824332	4105827	2052913
138	0.0851256531	0.0013774153	4090923	2045462
139	0.084818893	0.0013724516	4076181	2038091
140	0.0845154255	0.0013675412	4061597	2030799
141	0.0842151921	0.0013626831	4047169	2023584
142	0.0839181358	0.0013578765	4032893	2016447
143	0.083624201	0.0013531203	4018767	2009384
144	0.0833333333	0.0013484138	4004789	2002394
145	0.0830454799	0.0013437561	3990955	1995478
146	0.0827605889	0.0013391462	3977264	1988632
147	0.0824786099	0.0013345836	3963713	1981857
148	0.0821994937	0.0013300672	3950300	1975150
149	0.0819231921	0.0013255964	3937021	1968511
150	0.0816496581	0.0013211703	3923876	1961938
151	0.0813788459	0.0013167883	3910861	1955431
152	0.0811107106	0.0013124496	3897975	1948988
153	0.0808452083	0.0013081535	3885216	1942608
154	0.0805822964	0.0013038994	3872581	1936291
155	0.0803219329	0.0012996864	3860069	1930034
156	0.0800640769	0.0012955141	3847677	1923838
157	0.0798086884	0.0012913816	3835403	1917702
158	0.0795557284	0.0012872885	3823247	1911623
159	0.0793051586	0.001283234	3811205	1905603
160	0.0790569415	0.0012792177	3799276	1899638
161	0.0788110406	0.0012752387	3787459	1893730
162	0.0785674201	0.0012712967	3775751	1887876
163	0.078326045	0.001267391	3764151	1882076
164	0.0780868809	0.0012635211	3752658	1876329
165	0.0778498944	0.0012596865	3741269	1870634
166	0.0776150526	0.0012558865	3729983	1864991
167	0.0773823233	0.0012521207	3718799	1859399
168	0.077151675	0.0012483886	3707714	1853857
169	0.0769230769	0.0012446897	3696728	1848364
170	0.0766964989	0.0012410234	3685840	1842920
171	0.0764719113	0.0012373894	3675046	1837523
172	0.0762492852	0.0012337871	3664348	1832174
173	0.0760285921	0.001230216	3653742	1826871
174	0.0758098044	0.0012266758	3643227	1821614
175	0.0755928946	0.001223166	3632803	1816402
176	0.0753778361	0.0012196862	3622468	1811234
177	0.0751646028	0.0012162359	3612220	1806110
178	0.0749531689	0.0012128147	3602060	1801030
179	0.0747435093	0.0012094222	3591984	1795992
180	0.0745355992	0.001206058	3581992	1790996
181	0.0743294146	0.0012027217	3572083	1786042
182	0.0741249317	0.001199413	3562257	1781128
183	0.0739221271	0.0011961314	3552510	1776255
184	0.0737209781	0.0011928766	3542844	1771422
185	0.0735214622	0.0011896483	3533255	1766628
186	0.0733235575	0.001186446	3523745	1761872
187	0.0731272424	0.0011832694	3514310	1757155
188	0.0729324957	0.0011801182	3504951	1752476
189	0.0727392967	0.0011769921	3495666	1747833
190	0.072547625	0.0011738906	3486455	1743228
191	0.0723574605	0.0011708136	3477316	1738658
192	0.0721687836	0.0011677606	3468249	1734125
193	0.0719815751	0.0011647314	3459252	1729626
194	0.0717958159	0.0011617256	3450325	1725163
195	0.0716114874	0.001158743	3441467	1720733
196	0.0714285714	0.0011557833	3432676	1716338
197	0.07124705	0.0011528461	3423953	1711976
198	0.0710669055	0.0011499312	3415296	1707648
199	0.0708881205	0.0011470382	3406704	1703352
200	0.0707106781	0.0011441671	3398176	1699088
201	0.0705345616	0.0011413173	3389712	1694856
202	0.0703597545	0.0011384888	3381312	1690656
203	0.0701862406	0.0011356811	3372973	1686487
204	0.0700140042	0.0011328942	3364696	1682348
205	0.0698430296	0.0011301277	3356479	1678240
206	0.0696733014	0.0011273813	3348322	1674161
207	0.0695048047	0.0011246549	3340225	1670112
208	0.0693375245	0.0011219481	3332186	1666093
209	0.0691714464	0.0011192608	3324205	1662102
210	0.0690065559	0.0011165927	3316280	1658140
211	0.0688428391	0.0011139436	3308413	1654206
212	0.068680282	0.0011113133	3300600	1650300
213	0.068518871	0.0011087015	3292843	1646422
214	0.0683585927	0.001106108	3285141	1642570
215	0.0681994339	0.0011035327	3277492	1638746
216	0.0680413817	0.0011009753	3269897	1634948
217	0.0678844233	0.0010984355	3262354	1631177
218	0.0677285461	0.0010959133	3254862	1627431
219	0.0675737378	0.0010934083	3247423	1623711
220	0.0674199862	0.0010909205	3240034	1620017
221	0.0672672794	0.0010884495	3232695	1616348
222	0.0671156055	0.0010859953	3225406	1612703
223	0.066964953	0.0010835576	3218166	1609083
224	0.0668153105	0.0010811362	3210975	1605487
225	0.0666666667	0.001078731	3203831	1601916
226	0.0665190105	0.0010763418	3196735	1598368
227	0.0663723312	0.0010739684	3189686	1594843
228	0.0662266179	0.0010716106	3182684	1591342
229	0.06608186	0.0010692683	3175727	1587863
230	0.0659380473	0.0010669413	3168816	1584408
231	0.0657951695	0.0010646294	3161949	1580975
232	0.0656532164	0.0010623324	3155127	1577564
233	0.0655121782	0.0010600503	3148349	1574175
234	0.065372045	0.0010577828	3141615	1570807
235	0.0652328073	0.0010555298	3134924	1567462
236	0.0650944555	0.0010532911	3128275	1564137
237	0.0649569802	0.0010510667	3121668	1560834
238	0.0648203724	0.0010488562	3115103	1557551
239	0.0646846227	0.0010466597	3108579	1554290
240	0.0645497224	0.0010444768	3102096	1551048
241	0.0644156626	0.0010423076	3095654	1547827
242	0.0642824347	0.0010401519	3089251	1544626
243	0.0641500299	0.0010380094	3082888	1541444
244	0.06401844	0.0010358802	3076564	1538282
245	0.0638876565	0.001033764	3070279	1535140
246	0.0637576713	0.0010316607	3064032	1532016
247	0.0636284763	0.0010295702	3057823	1528912
248	0.0635000635	0.0010274923	3051652	1525826
249	0.0633724251	0.001025427	3045518	1522759
250	0.0632455532	0.0010233741	3039421	1519711
251	0.0631194403	0.0010213335	3033360	1516680
252	0.0629940788	0.001019305	3027336	1513668
253	0.0628694613	0.0010172886	3021347	1510674
254	0.0627455805	0.0010152841	3015394	1507697
255	0.0626224291	0.0010132914	3009475	1504738
256	0.0625	0.0010113104	3003592	1501796
257	0.0623782862	0.0010093409	2997742	1498871
258	0.0622572806	0.0010073829	2991927	1495964
259	0.0621369766	0.0010054363	2986146	1493073
260	0.0620173673	0.0010035009	2980398	1490199
261	0.0618984461	0.0010015766	2974683	1487341
262	0.0617802063	0.0009996634	2969000	1484500
263	0.0616626416	0.0009977611	2963350	1481675
264	0.0615457455	0.0009958696	2957733	1478866
265	0.0614295117	0.0009939888	2952147	1476073
266	0.0613139339	0.0009921187	2946592	1473296
267	0.0611990061	0.000990259	2941069	1470535
268	0.0610847222	0.0009884098	2935577	1467789
269	0.0609710761	0.0009865709	2930116	1465058
270	0.0608580619	0.0009847422	2924684	1462342
271	0.0607456739	0.0009829237	2919283	1459642
272	0.0606339063	0.0009811152	2913912	1456956
273	0.0605227533	0.0009793166	2908570	1454285
274	0.0604122093	0.0009775279	2903258	1451629
275	0.0603022689	0.0009757489	2897974	1448987
276	0.0601929265	0.0009739797	2892720	1446360
277	0.0600841768	0.00097222	2887493	1443747
278	0.0599760144	0.0009704698	2882295	1441148
279	0.059868434	0.0009687291	2877125	1438563
280	0.0597614305	0.0009669977	2871983	1435992
281	0.0596549986	0.0009652755	2866868	1433434
282	0.0595491334	0.0009635625	2861781	1430890
283	0.0594438298	0.0009618586	2856720	1428360
284	0.0593390829	0.0009601637	2851686	1425843
285	0.0592348878	0.0009584777	2846679	1423339
286	0.0591312396	0.0009568006	2841698	1420849
287	0.0590281336	0.0009551322	2836743	1418371
288	0.0589255651	0.0009534725	2831813	1415907
289	0.0588235294	0.0009518215	2826910	1413455
290	0.058722022	0.000950179	2822032	1411016
291	0.0586210382	0.000948545	2817179	1408589
292	0.0585205736	0.0009469194	2812351	1406175
293	0.0584206238	0.0009453021	2807547	1403774
294	0.0583211844	0.0009436931	2802768	1401384
295	0.058222251	0.0009420922	2798014	1399007
296	0.0581238194	0.0009404995	2793284	1396642
297	0.0580258853	0.0009389149	2788577	1394289
298	0.0579284446	0.0009373382	2783894	1391947
299	0.0578314932	0.0009357694	2779235	1389618
300	0.0577350269	0.0009342085	2774599	1387300
301	0.0576390418	0.0009326554	2769986	1384993
302	0.0575435338	0.0009311099	2765397	1382698
303	0.057448499	0.0009295722	2760829	1380415
304	0.0573539335	0.000928042	2756285	1378142
305	0.0572598334	0.0009265194	2751763	1375881
306	0.057166195	0.0009250042	2747263	1373631
307	0.0570730146	0.0009234965	2742785	1371392
308	0.0569802882	0.0009219961	2738328	1369164
309	0.0568880124	0.000920503	2733894	1366947
310	0.0567961834	0.0009190171	2729481	1364740
311	0.0567047977	0.0009175384	2725089	1362545
312	0.0566138517	0.0009160668	2720718	1360359
313	0.0565233419	0.0009146023	2716369	1358184
314	0.0564332648	0.0009131447	2712040	1356020
315	0.056343617	0.0009116941	2707732	1353866
316	0.056254395	0.0009102504	2703444	1351722
317	0.0561655956	0.0009088136	2699176	1349588
318	0.0560772154	0.0009073835	2694929	1347464
319	0.0559892511	0.0009059601	2690702	1345351
320	0.0559016994	0.0009045435	2686494	1343247
321	0.0558145572	0.0009031334	2682306	1341153
322	0.0557278213	0.00090173	2678138	1339069
323	0.0556414884	0.000900333	2673989	1336995
324	0.0555555556	0.0008989425	2669859	1334930
325	0.0554700196	0.0008975585	2665749	1332874
326	0.0553848776	0.0008961808	2661657	1330828
327	0.0553001264	0.0008948094	2657584	1328792
328	0.055215763	0.0008934444	2653530	1326765
329	0.0551317846	0.0008920855	2649494	1324747
330	0.0550481883	0.0008907328	2645477	1322738
331	0.054964971	0.0008893863	2641477	1320739
332	0.05488213	0.0008880459	2637496	1318748
333	0.0547996624	0.0008867115	2633533	1316767
334	0.0547175655	0.000885383	2629588	1314794
335	0.0546358365	0.0008840606	2625660	1312830
336	0.0545544726	0.000882744	2621750	1310875
337	0.0544734711	0.0008814334	2617857	1308929
338	0.0543928293	0.0008801285	2613982	1306991
339	0.0543125447	0.0008788294	2610123	1305062
340	0.0542326145	0.0008775361	2606282	1303141
341	0.0541530361	0.0008762484	2602458	1301229
342	0.054073807	0.0008749664	2598650	1299325
343	0.0539949247	0.00087369	2594859	1297430
344	0.0539163866	0.0008724192	2591085	1295543
345	0.0538381902	0.0008711539	2587327	1293664
346	0.0537603331	0.0008698941	2583585	1291793
347	0.0536828127	0.0008686397	2579860	1289930
348	0.0536056267	0.0008673908	2576151	1288075
349	0.0535287728	0.0008661472	2572457	1286229
350	0.0534522484	0.000864909	2568780	1284390
351	0.0533760513	0.0008636761	2565118	1282559
352	0.0533001791	0.0008624484	2561472	1280736
353	0.0532246295	0.0008612259	2557841	1278920
354	0.0531494003	0.0008600086	2554226	1277113
355	0.0530744892	0.0008587965	2550626	1275313
356	0.052999894	0.0008575895	2547041	1273520
357	0.0529256124	0.0008563875	2543471	1271735
358	0.0528516423	0.0008551906	2539916	1269958
359	0.0527779814	0.0008539987	2536376	1268188
360	0.0527046277	0.0008528118	2532851	1266425
361	0.0526315789	0.0008516298	2529340	1264670
362	0.0525588331	0.0008504527	2525844	1262922
363	0.0524863881	0.0008492804	2522363	1261181
364	0.0524142418	0.000848113	2518896	1259448
365	0.0523423923	0.0008469505	2515443	1257721
366	0.0522708373	0.0008457926	2512004	1256002
367	0.0521995751	0.0008446395	2508579	1254290
368	0.0521286035	0.0008434911	2505169	1252584
369	0.0520579206	0.0008423474	2501772	1250886
370	0.0519875245	0.0008412083	2498389	1249194
371	0.0519174132	0.0008400739	2495019	1247510
372	0.0518475847	0.000838944	2491664	1245832
373	0.0517780373	0.0008378186	2488321	1244161
374	0.051708769	0.0008366978	2484993	1242496
375	0.0516397779	0.0008355815	2481677	1240838
376	0.0515710623	0.0008344696	2478375	1239187
377	0.0515026203	0.0008333621	2475086	1237543
378	0.05143445	0.0008322591	2471809	1235905
379	0.0513665497	0.0008311604	2468546	1234273
380	0.0512989176	0.000830066	2465296	1232648
381	0.051231552	0.000828976	2462059	1231029
382	0.051164451	0.0008278902	2458834	1229417
383	0.051097613	0.0008268087	2455622	1227811
384	0.0510310363	0.0008257314	2452422	1226211
385	0.0509647191	0.0008246584	2449235	1224618
386	0.0508986599	0.0008235895	2446061	1223030
387	0.0508328568	0.0008225247	2442898	1221449
388	0.0507673083	0.0008214641	2439748	1219874
389	0.0507020127	0.0008204075	2436610	1218305
390	0.0506369684	0.000819355	2433484	1216742
391	0.0505721737	0.0008183066	2430371	1215185
392	0.0505076272	0.0008172622	2427269	1213634
393	0.0504433272	0.0008162217	2424179	1212089
394	0.0503792722	0.0008151853	2421100	1210550
395	0.0503154605	0.0008141527	2418034	1209017
396	0.0502518908	0.0008131241	2414979	1207489
397	0.0501885613	0.0008120994	2411935	1205968
398	0.0501254707	0.0008110785	2408903	1204452
399	0.0500626174	0.0008100615	2405883	1202941
400	0.05	0.0008090483	2402873	1201437
401	0.0499376169	0.0008080389	2399875	1199938
402	0.0498754668	0.0008070332	2396889	1198444
403	0.0498135481	0.0008060313	2393913	1196956
404	0.0497518595	0.0008050331	2390948	1195474
405	0.0496903995	0.0008040386	2387995	1193997
406	0.0496291667	0.0008030478	2385052	1192526
407	0.0495681597	0.0008020607	2382120	1191060
408	0.0495073771	0.0008010772	2379199	1189600
409	0.0494468176	0.0008000973	2376289	1188144
410	0.0493864798	0.0007991209	2373389	1186695
411	0.0493263624	0.0007981482	2370500	1185250
412	0.0492664639	0.000797179	2367622	1183811
413	0.0492067831	0.0007962133	2364753	1182377
414	0.0491473187	0.0007952511	2361896	1180948
415	0.0490880694	0.0007942924	2359048	1179524
416	0.0490290338	0.0007933371	2356211	1178106
417	0.0489702107	0.0007923853	2353384	1176692
418	0.0489115988	0.0007914369	2350568	1175284
419	0.0488531969	0.0007904919	2347761	1173880
420	0.0487950036	0.0007895503	2344964	1172482
421	0.0487370179	0.000788612	2342178	1171089
422	0.0486792384	0.0007876771	2339401	1169700
423	0.0486216638	0.0007867455	2336634	1168317
424	0.0485642931	0.0007858172	2333877	1166938
425	0.048507125	0.0007848921	2331130	1165565
426	0.0484501583	0.0007839703	2328392	1164196
427	0.0483933918	0.0007830518	2325664	1162832
428	0.0483368245	0.0007821365	2322945	1161473
429	0.048280455	0.0007812244	2320236	1160118
430	0.0482242822	0.0007803155	2317537	1158768
431	0.0481683051	0.0007794097	2314847	1157423
432	0.0481125224	0.0007785071	2312166	1156083
433	0.0480569331	0.0007776076	2309495	1154747
434	0.0480015361	0.0007767112	2306832	1153416
435	0.0479463301	0.0007758179	2304179	1152090
436	0.0478913143	0.0007749277	2301535	1150768
437	0.0478364873	0.0007740406	2298900	1149450
438	0.0477818483	0.0007731564	2296275	1148137
439	0.047727396	0.0007722754	2293658	1146829
440	0.0476731295	0.0007713973	2291050	1145525
441	0.0476190476	0.0007705222	2288451	1144225
442	0.0475651494	0.00076965	2285861	1142930
443	0.0475114338	0.0007687809	2283279	1141640
444	0.0474578998	0.0007679146	2280706	1140353
445	0.0474045463	0.0007670513	2278142	1139071
446	0.0473513724	0.0007661909	2275587	1137794
447	0.047298377	0.0007653334	2273040	1136520
448	0.0472455591	0.0007644788	2270502	1135251
449	0.0471929178	0.000763627	2267972	1133986
450	0.0471404521	0.000762778	2265451	1132725
451	0.0470881609	0.0007619319	2262938	1131469
452	0.0470360434	0.0007610886	2260433	1130217
453	0.0469840986	0.0007602481	2257937	1128968
454	0.0469323254	0.0007594103	2255449	1127724
455	0.0468807231	0.0007585754	2252969	1126484
456	0.0468292906	0.0007577431	2250497	1125249
457	0.046778027	0.0007569136	2248034	1124017
458	0.0467269314	0.0007560869	2245578	1122789
459	0.0466760028	0.0007552628	2243131	1121565
460	0.0466252404	0.0007544414	2240691	1120345
461	0.0465746433	0.0007536227	2238259	1119130
462	0.0465242105	0.0007528067	2235836	1117918
463	0.0464739412	0.0007519932	2233420	1116710
464	0.0464238345	0.0007511825	2231012	1115506
465	0.0463738896	0.0007503743	2228612	1114306
466	0.0463241055	0.0007495688	2226219	1113110
467	0.0462744813	0.0007487658	2223834	1111917
468	0.0462250164	0.0007479654	2221457	1110729
469	0.0461757097	0.0007471676	2219088	1109544
470	0.0461265604	0.0007463723	2216726	1108363
471	0.0460775678	0.0007455795	2214371	1107186
472	0.0460287309	0.0007447893	2212024	1106012
473	0.045980049	0.0007440016	2209685	1104842
474	0.0459315212	0.0007432164	2207353	1103676
475	0.0458831468	0.0007424336	2205028	1102514
476	0.0458349249	0.0007416533	2202710	1101355
477	0.0457868546	0.0007408755	2200400	1100200
478	0.0457389354	0.0007401001	2198097	1099049
479	0.0456911662	0.0007393272	2195802	1097901
480	0.0456435465	0.0007385567	2193513	1096757
481	0.0455960753	0.0007377885	2191232	1095616
482	0.0455487519	0.0007370228	2188958	1094479
483	0.0455015755	0.0007362594	2186691	1093345
484	0.0454545455	0.0007354984	2184430	1092215
485	0.0454076609	0.0007347398	2182177	1091089
486	0.0453609212	0.0007339835	2179931	1089966
487	0.0453143254	0.0007332295	2177692	1088846
488	0.045267873	0.0007324779	2175459	1087730
489	0.0452215632	0.0007317286	2173234	1086617
490	0.0451753951	0.0007309815	2171015	1085508
491	0.0451293682	0.0007302368	2168803	1084402
492	0.0450834817	0.0007294943	2166598	1083299
493	0.0450377349	0.000728754	2164400	1082200
494	0.0449921271	0.0007280161	2162208	1081104
495	0.0449466575	0.0007272803	2160023	1080011
496	0.0449013255	0.0007265468	2157844	1078922
497	0.0448561304	0.0007258155	2155672	1077836
498	0.0448110715	0.0007250864	2153507	1076753
499	0.0447661481	0.0007243595	2151348	1075674
500	0.0447213595	0.0007236348	2149195	1074598
501	0.0446767052	0.0007229122	2147049	1073525
502	0.0446321843	0.0007221918	2144910	1072455
503	0.0445877962	0.0007214736	2142777	1071388
504	0.0445435403	0.0007207575	2140650	1070325
505	0.0444994159	0.0007200435	2138529	1069265
506	0.0444554224	0.0007193317	2136415	1068208
507	0.0444115592	0.0007186219	2134307	1067154
508	0.0443678255	0.0007179143	2132205	1066103
509	0.0443242207	0.0007172087	2130110	1065055
510	0.0442807443	0.0007165052	2128020	1064010
511	0.0442373955	0.0007158038	2125937	1062969
512	0.0441941738	0.0007151044	2123860	1061930
513	0.0441510786	0.0007144071	2121789	1060895
514	0.0441081091	0.0007137118	2119724	1059862
515	0.0440652649	0.0007130185	2117665	1058833
516	0.0440225453	0.0007123273	2115612	1057806
517	0.0439799497	0.0007116381	2113565	1056783
518	0.0439374775	0.0007109508	2111524	1055762
519	0.0438951281	0.0007102656	2109489	1054744
520	0.043852901	0.0007095823	2107459	1053730
521	0.0438107954	0.000708901	2105436	1052718
522	0.043768811	0.0007082216	2103418	1051709
523	0.0437269469	0.0007075442	2101406	1050703
524	0.0436852028	0.0007068688	2099400	1049700
525	0.043643578	0.0007061952	2097400	1048700
526	0.043602072	0.0007055236	2095405	1047703
527	0.0435606842	0.0007048539	2093416	1046708
528	0.043519414	0.0007041861	2091433	1045716
529	0.0434782609	0.0007035202	2089455	1044728
530	0.0434372243	0.0007028562	2087483	1043742
531	0.0433963037	0.0007021941	2085516	1042758
532	0.0433554985	0.0007015338	2083555	1041778
533	0.0433148082	0.0007008754	2081600	1040800
534	0.0432742322	0.0007002189	2079650	1039825
535	0.0432337701	0.0006995641	2077706	1038853
536	0.0431934213	0.0006989113	2075766	1037883
537	0.0431531852	0.0006982602	2073833	1036916
538	0.0431130614	0.000697611	2071905	1035952
539	0.0430730492	0.0006969635	2069982	1034991
540	0.0430331483	0.0006963179	2068064	1034032
541	0.042993358	0.000695674	2066152	1033076
542	0.042953678	0.000695032	2064245	1032123
543	0.0429141075	0.0006943917	2062343	1031172
544	0.0428746463	0.0006937532	2060447	1030223
545	0.0428352937	0.0006931164	2058556	1029278
546	0.0427960493	0.0006924814	2056670	1028335
547	0.0427569125	0.0006918481	2054789	1027394
548	0.0427178829	0.0006912166	2052913	1026457
549	0.04267896	0.0006905868	2051043	1025521
550	0.0426401433	0.0006899587	2049177	1024589
551	0.0426014323	0.0006893323	2047317	1023658
552	0.0425628265	0.0006887076	2045462	1022731
553	0.0425243256	0.0006880847	2043611	1021806
554	0.0424859289	0.0006874634	2041766	1020883
555	0.042447636	0.0006868437	2039926	1019963
556	0.0424094465	0.0006862258	2038091	1019045
557	0.0423713599	0.0006856095	2036260	1018130
558	0.0423333757	0.0006849949	2034435	1017217
559	0.0422954934	0.0006843819	2032614	1016307
560	0.0422577127	0.0006837706	2030799	1015399
561	0.0422200331	0.0006831609	2028988	1014494
562	0.0421824541	0.0006825528	2027182	1013591
563	0.0421449752	0.0006819464	2025381	1012690
564	0.0421075961	0.0006813416	2023584	1011792
565	0.0420703162	0.0006807383	2021793	1010896
566	0.0420331352	0.0006801367	2020006	1010003
567	0.0419960526	0.0006795367	2018224	1009112
568	0.0419590679	0.0006789382	2016447	1008223
569	0.0419221808	0.0006783414	2014674	1007337
570	0.0418853908	0.0006777461	2012906	1006453
571	0.0418486975	0.0006771523	2011142	1005571
572	0.0418121005	0.0006765602	2009384	1004692
573	0.0417755993	0.0006759695	2007630	1003815
574	0.0417391936	0.0006753805	2005880	1002940
575	0.0417028828	0.0006747929	2004135	1002067
576	0.0416666667	0.0006742069	2002394	1001197
577	0.0416305447	0.0006736224	2000659	1000329
578	0.0415945165	0.0006730394	1998927	999464
579	0.0415585817	0.000672458	1997200	998600
580	0.0415227399	0.000671878	1995478	997739
581	0.0414869907	0.0006712996	1993760	996880
582	0.0414513336	0.0006707226	1992046	996023
583	0.0414157683	0.0006701471	1990337	995168
584	0.0413802944	0.0006695731	1988632	994316
585	0.0413449115	0.0006690006	1986932	993466
586	0.0413096192	0.0006684295	1985236	992618
587	0.0412744172	0.0006678599	1983544	991772
588	0.0412393049	0.0006672918	1981857	990928
589	0.0412042822	0.0006667251	1980173	990087
590	0.0411693485	0.0006661598	1978495	989247
591	0.0411345035	0.000665596	1976820	988410
592	0.0410997468	0.0006650336	1975150	987575
593	0.0410650781	0.0006644726	1973484	986742
594	0.041030497	0.0006639131	1971822	985911
595	0.0409960031	0.0006633549	1970164	985082
596	0.040961596	0.0006627982	1968511	984255
597	0.0409272755	0.0006622428	1966861	983431
598	0.040893041	0.0006616889	1965216	982608
599	0.0408588923	0.0006611363	1963575	981787
600	0.040824829	0.0006605852	1961938	980969
601	0.0407908508	0.0006600354	1960305	980153
602	0.0407569573	0.0006594869	1958676	979338
603	0.0407231481	0.0006589399	1957051	978526
604	0.0406894229	0.0006583942	1955431	977715
605	0.0406557814	0.0006578498	1953814	976907
606	0.0406222232	0.0006573068	1952201	976101
607	0.0405887479	0.0006567651	1950592	975296
608	0.0405553553	0.0006562248	1948988	974494
609	0.0405220449	0.0006556858	1947387	973693
610	0.0404888165	0.0006551481	1945790	972895
611	0.0404556697	0.0006546118	1944197	972099
612	0.0404226042	0.0006540768	1942608	971304
613	0.0403896196	0.000653543	1941023	970511
614	0.0403567156	0.0006530106	1939442	969721
615	0.0403238919	0.0006524795	1937864	968932
616	0.0402911482	0.0006519497	1936291	968145
617	0.0402584841	0.0006514211	1934721	967360
618	0.0402258993	0.0006508939	1933155	966577
619	0.0401933936	0.0006503679	1931593	965796
620	0.0401609664	0.0006498432	1930034	965017
621	0.0401286177	0.0006493198	1928480	964240
622	0.040096347	0.0006487976	1926929	963464
623	0.040064154	0.0006482767	1925382	962691
624	0.0400320385	0.000647757	1923838	961919
625	0.04	0.0006472386	1922299	961149
626	0.0399680383	0.0006467215	1920763	960381
627	0.0399361532	0.0006462055	1919230	959615
628	0.0399043442	0.0006456908	1917702	958851
629	0.0398726111	0.0006451774	1916177	958088
630	0.0398409536	0.0006446651	1914655	957328
631	0.0398093714	0.0006441541	1913138	956569
632	0.0397778642	0.0006436443	1911623	955812
633	0.0397464317	0.0006431356	1910113	955056
634	0.0397150735	0.0006426282	1908606	954303
635	0.0396837895	0.000642122	1907102	953551
636	0.0396525793	0.000641617	1905603	952801
637	0.0396214426	0.0006411132	1904106	952053
638	0.0395903791	0.0006406106	1902613	951307
639	0.0395593886	0.0006401091	1901124	950562
640	0.0395284708	0.0006396088	1899638	949819
641	0.0394976253	0.0006391097	1898156	949078
642	0.0394668519	0.0006386118	1896677	948338
643	0.0394361503	0.000638115	1895202	947601
644	0.0394055203	0.0006376194	1893730	946865
645	0.0393749615	0.0006371249	1892261	946130
646	0.0393444738	0.0006366316	1890796	945398
647	0.0393140567	0.0006361394	1889334	944667
648	0.0392837101	0.0006356484	1887876	943938
649	0.0392534336	0.0006351585	1886421	943210
650	0.039223227	0.0006346697	1884969	942484
651	0.0391930901	0.000634182	1883521	941760
652	0.0391630225	0.0006336955	1882076	941038
653	0.039133024	0.0006332101	1880634	940317
654	0.0391030944	0.0006327258	1879196	939598
655	0.0390732333	0.0006322426	1877761	938880
656	0.0390434405	0.0006317606	1876329	938164
657	0.0390137157	0.0006312796	1874900	937450
658	0.0389840588	0.0006307997	1873475	936738
659	0.0389544694	0.0006303209	1872053	936027
660	0.0389249472	0.0006298432	1870634	935317
661	0.0388954921	0.0006293666	1869219	934609
662	0.0388661037	0.0006288911	1867807	933903
663	0.0388367819	0.0006284166	1866397	933199
664	0.0388075263	0.0006279432	1864991	932496
665	0.0387783367	0.0006274709	1863589	931794
666	0.0387492129	0.0006269997	1862189	931095
667	0.0387201546	0.0006265295	1860793	930396
668	0.0386911616	0.0006260604	1859399	929700
669	0.0386622337	0.0006255923	1858009	929005
670	0.0386333705	0.0006251252	1856622	928311
671	0.0386045718	0.0006246593	1855238	927619
672	0.0385758375	0.0006241943	1853857	926929
673	0.0385471672	0.0006237304	1852479	926240
674	0.0385185608	0.0006232675	1851105	925552
675	0.0384900179	0.0006228057	1849733	924866
676	0.0384615385	0.0006223448	1848364	924182
677	0.0384331221	0.000621885	1846999	923499
678	0.0384047686	0.0006214262	1845636	922818
679	0.0383764778	0.0006209685	1844276	922138
680	0.0383482494	0.0006205117	1842920	921460
681	0.0383200833	0.000620056	1841566	920783
682	0.0382919791	0.0006196012	1840216	920108
683	0.0382639366	0.0006191474	1838868	919434
684	0.0382359556	0.0006186947	1837523	918762
685	0.038208036	0.0006182429	1836181	918091
686	0.0381801774	0.0006177921	1834843	917421
687	0.0381523797	0.0006173423	1833507	916753
688	0.0381246426	0.0006168935	1832174	916087
689	0.0380969659	0.0006164457	1830844	915422
690	0.0380693494	0.0006159988	1829517	914758
691	0.0380417928	0.0006155529	1828192	914096
692	0.0380142961	0.000615108	1826871	913435
693	0.0379868588	0.0006146641	1825552	912776
694	0.0379594809	0.0006142211	1824237	912118
695	0.0379321621	0.000613779	1822924	911462
696	0.0379049022	0.0006133379	1821614	910807
697	0.037877701	0.0006128978	1820306	910153
698	0.0378505582	0.0006124586	1819002	909501
699	0.0378234737	0.0006120203	1817700	908850
700	0.0377964473	0.000611583	1816402	908201
701	0.0377694787	0.0006111466	1815106	907553
702	0.0377425678	0.0006107112	1813812	906906
703	0.0377157143	0.0006102767	1812522	906261
704	0.0376889181	0.0006098431	1811234	905617
705	0.0376621789	0.0006094104	1809949	904974
706	0.0376354965	0.0006089787	1808667	904333
707	0.0376088707	0.0006085478	1807387	903694
708	0.0375823014	0.0006081179	1806110	903055
709	0.0375557883	0.0006076889	1804836	902418
710	0.0375293313	0.0006072608	1803565	901782
711	0.03750293	0.0006068336	1802296	901148
712	0.0374765844	0.0006064073	1801030	900515
713	0.0374502943	0.0006059819	1799766	899883
714	0.0374240594	0.0006055574	1798506	899253
715	0.0373978796	0.0006051338	1797247	898624
716	0.0373717546	0.0006047111	1795992	897996
717	0.0373456843	0.0006042892	1794739	897370
718	0.0373196685	0.0006038683	1793489	896744
719	0.037293707	0.0006034482	1792241	896121
720	0.0372677996	0.000603029	1790996	895498
721	0.0372419461	0.0006026107	1789754	894877
722	0.0372161464	0.0006021932	1788514	894257
723	0.0371904002	0.0006017766	1787276	893638
724	0.0371647073	0.0006013609	1786042	893021
725	0.0371390676	0.000600946	1784810	892405
726	0.037113481	0.000600532	1783580	891790
727	0.0370879471	0.0006001188	1782353	891176
728	0.0370624658	0.0005997065	1781128	890564
729	0.037037037	0.000599295	1779906	889953
730	0.0370116605	0.0005988844	1778687	889343
731	0.0369863361	0.0005984746	1777470	888735
732	0.0369610635	0.0005980657	1776255	888128
733	0.0369358428	0.0005976576	1775043	887522
734	0.0369106735	0.0005972503	1773834	886917
735	0.0368855557	0.0005968439	1772626	886313
736	0.036860489	0.0005964383	1771422	885711
737	0.0368354734	0.0005960335	1770220	885110
738	0.0368105087	0.0005956296	1769020	884510
739	0.0367855946	0.0005952264	1767823	883911
740	0.0367607311	0.0005948241	1766628	883314
741	0.0367359179	0.0005944226	1765435	882718
742	0.0367111549	0.0005940219	1764245	882123
743	0.0366864419	0.0005936221	1763058	881529
744	0.0366617788	0.000593223	1761872	880936
745	0.0366371653	0.0005928247	1760689	880345
746	0.0366126013	0.0005924272	1759509	879754
747	0.0365880867	0.0005920306	1758331	879165
748	0.0365636212	0.0005916347	1757155	878578
749	0.0365392048	0.0005912396	1755982	877991
750	0.0365148372	0.0005908453	1754811	877405
751	0.0364905183	0.0005904518	1753642	876821
752	0.0364662479	0.0005900591	1752476	876238
753	0.0364420259	0.0005896672	1751311	875656
754	0.036417852	0.000589276	1750150	875075
755	0.0363937263	0.0005888856	1748990	874495
756	0.0363696484	0.000588496	1747833	873917
757	0.0363456182	0.0005881072	1746678	873339
758	0.0363216356	0.0005877191	1745526	872763
759	0.0362977004	0.0005873318	1744376	872188
760	0.0362738125	0.0005869453	1743228	871614
761	0.0362499717	0.0005865595	1742082	871041
762	0.0362261778	0.0005861745	1740938	870469
763	0.0362024307	0.0005857903	1739797	869899
764	0.0361787303	0.0005854068	1738658	869329
765	0.0361550763	0.000585024	1737521	868761
766	0.0361314687	0.0005846421	1736387	868193
767	0.0361079072	0.0005842608	1735255	867627
768	0.0360843918	0.0005838803	1734125	867062
769	0.0360609223	0.0005835005	1732997	866498
770	0.0360374985	0.0005831215	1731871	865935
771	0.0360141203	0.0005827432	1730747	865374
772	0.0359907875	0.0005823657	1729626	864813
773	0.0359675001	0.0005819889	1728507	864253
774	0.0359442577	0.0005816128	1727390	863695
775	0.0359210604	0.0005812374	1726275	863138
776	0.0358979079	0.0005808628	1725163	862581
777	0.0358748002	0.0005804889	1724052	862026
778	0.035851737	0.0005801157	1722944	861472
779	0.0358287182	0.0005797433	1721837	860919
780	0.0358057437	0.0005793715	1720733	860367
781	0.0357828133	0.0005790005	1719631	859816
782	0.035759927	0.0005786302	1718532	859266
783	0.0357370845	0.0005782605	1717434	858717
784	0.0357142857	0.0005778916	1716338	858169
785	0.0356915305	0.0005775234	1715245	857622
786	0.0356688188	0.0005771559	1714153	857077
787	0.0356461503	0.0005767891	1713064	856532
788	0.035623525	0.000576423	1711976	855988
789	0.0356009427	0.0005760576	1710891	855446
790	0.0355784033	0.0005756929	1709808	854904
791	0.0355559067	0.0005753289	1708727	854363
792	0.0355334527	0.0005749656	1707648	853824
793	0.0355110412	0.0005746029	1706571	853285
794	0.035488672	0.000574241	1705496	852748
795	0.0354663451	0.0005738797	1704423	852211
796	0.0354440603	0.0005735191	1703352	851676
797	0.0354218173	0.0005731592	1702283	851141
798	0.0353996163	0.0005728	1701216	850608
799	0.0353774569	0.0005724414	1700151	850076
800	0.0353553391	0.0005720835	1699088	849544
801	0.0353332627	0.0005717263	1698027	849014
802	0.0353112276	0.0005713698	1696968	848484
803	0.0352892337	0.0005710139	1695911	847956
804	0.0352672808	0.0005706587	1694856	847428
805	0.0352453688	0.0005703041	1693803	846902
806	0.0352234977	0.0005699502	1692752	846376
807	0.0352016672	0.000569597	1691703	845851
808	0.0351798772	0.0005692444	1690656	845328
809	0.0351581277	0.0005688925	1689611	844805
810	0.0351364184	0.0005685412	1688567	844284
811	0.0351147494	0.0005681906	1687526	843763
812	0.0350931203	0.0005678406	1686487	843243
813	0.0350715312	0.0005674912	1685449	842724
814	0.0350499819	0.0005671426	1684413	842207
815	0.0350284722	0.0005667945	1683380	841690
816	0.0350070021	0.0005664471	1682348	841174
817	0.0349855714	0.0005661003	1681318	840659
818	0.0349641801	0.0005657542	1680290	840145
819	0.0349428279	0.0005654087	1679264	839632
820	0.0349215148	0.0005650638	1678240	839120
821	0.0349002406	0.0005647196	1677217	838609
822	0.0348790053	0.000564376	1676197	838098
823	0.0348578087	0.000564033	1675178	837589
824	0.0348366507	0.0005636906	1674161	837081
825	0.0348155312	0.0005633489	1673146	836573
826	0.03479445	0.0005630078	1672133	836067
827	0.0347734071	0.0005626673	1671122	835561
828	0.0347524023	0.0005623274	1670112	835056
829	0.0347314356	0.0005619882	1669105	834552
830	0.0347105067	0.0005616495	1668099	834050
831	0.0346896157	0.0005613115	1667095	833548
832	0.0346687623	0.0005609741	1666093	833046
833	0.0346479464	0.0005606372	1665093	832546
834	0.0346271681	0.000560301	1664094	832047
835	0.034606427	0.0005599654	1663097	831549
836	0.0345857232	0.0005596304	1662102	831051
837	0.0345650565	0.000559296	1661109	830555
838	0.0345444268	0.0005589622	1660118	830059
839	0.034523834	0.000558629	1659128	829564
840	0.034503278	0.0005582964	1658140	829070
841	0.0344827586	0.0005579643	1657154	828577
842	0.0344622758	0.0005576329	1656170	828085
843	0.0344418295	0.0005573021	1655187	827594
844	0.0344214195	0.0005569718	1654206	827103
845	0.0344010458	0.0005566421	1653227	826614
846	0.0343807082	0.0005563131	1652250	826125
847	0.0343604066	0.0005559846	1651274	825637
848	0.034340141	0.0005556566	1650300	825150
849	0.0343199112	0.0005553293	1649328	824664
850	0.034299717	0.0005550025	1648358	824179
851	0.0342795585	0.0005546764	1647389	823694
852	0.0342594355	0.0005543507	1646422	823211
853	0.0342393479	0.0005540257	1645456	822728
854	0.0342192955	0.0005537012	1644493	822246
855	0.0341992784	0.0005533773	1643531	821765
856	0.0341792964	0.000553054	1642570	821285
857	0.0341593493	0.0005527313	1641612	820806
858	0.0341394371	0.0005524091	1640655	820327
859	0.0341195597	0.0005520874	1639700	819850
860	0.034099717	0.0005517663	1638746	819373
861	0.0340799088	0.0005514458	1637794	818897
862	0.0340601352	0.0005511259	1636844	818422
863	0.0340403959	0.0005508065	1635895	817948
864	0.0340206909	0.0005504876	1634948	817474
865	0.03400102	0.0005501693	1634003	817001
866	0.0339813833	0.0005498516	1633059	816530
867	0.0339617805	0.0005495344	1632117	816059
868	0.0339422117	0.0005492178	1631177	815588
869	0.0339226766	0.0005489017	1630238	815119
870	0.0339031752	0.0005485861	1629301	814650
871	0.0338837074	0.0005482711	1628365	814183
872	0.0338642731	0.0005479566	1627431	813716
873	0.0338448722	0.0005476427	1626499	813249
874	0.0338255046	0.0005473293	1625568	812784
875	0.0338061702	0.0005470165	1624639	812319
876	0.0337868689	0.0005467042	1623711	811856
877	0.0337676007	0.0005463924	1622785	811393
878	0.0337483654	0.0005460811	1621861	810930
879	0.0337291629	0.0005457704	1620938	810469
880	0.0337099931	0.0005454602	1620017	810008
881	0.033690856	0.0005451506	1619097	809549
882	0.0336717515	0.0005448415	1618179	809090
883	0.0336526794	0.0005445328	1617263	808631
884	0.0336336397	0.0005442248	1616348	808174
885	0.0336146323	0.0005439172	1615434	807717
886	0.033595657	0.0005436102	1614522	807261
887	0.0335767139	0.0005433037	1613612	806806
888	0.0335578028	0.0005429977	1612703	806352
889	0.0335389235	0.0005426922	1611796	805898
890	0.0335200762	0.0005423872	1610890	805445
891	0.0335012605	0.0005420827	1609986	804993
892	0.0334824765	0.0005417788	1609083	804542
893	0.0334637241	0.0005414754	1608182	804091
894	0.0334450031	0.0005411724	1607282	803641
895	0.0334263135	0.00054087	1606384	803192
896	0.0334076552	0.0005405681	1605487	802744
897	0.0333890282	0.0005402667	1604592	802296
898	0.0333704322	0.0005399658	1603698	801849
899	0.0333518673	0.0005396654	1602806	801403
900	0.0333333333	0.0005393655	1601916	800958
901	0.0333148302	0.0005390661	1601026	800513
902	0.0332963579	0.0005387672	1600139	800069
903	0.0332779163	0.0005384688	1599252	799626
904	0.0332595053	0.0005381709	1598368	799184
905	0.0332411248	0.0005378735	1597484	798742
906	0.0332227747	0.0005375766	1596602	798301
907	0.033204455	0.0005372801	1595722	797861
908	0.0331861656	0.0005369842	1594843	797422
909	0.0331679063	0.0005366888	1593966	796983
910	0.0331496772	0.0005363938	1593090	796545
911	0.0331314781	0.0005360993	1592215	796107
912	0.0331133089	0.0005358053	1591342	795671
913	0.0330951696	0.0005355118	1590470	795235
914	0.0330770601	0.0005352188	1589600	794800
915	0.0330589802	0.0005349262	1588731	794365
916	0.03304093	0.0005346342	1587863	793932
917	0.0330229093	0.0005343426	1586997	793499
918	0.0330049181	0.0005340514	1586133	793066
919	0.0329869562	0.0005337608	1585270	792635
920	0.0329690237	0.0005334706	1584408	792204
921	0.0329511203	0.0005331809	1583547	791774
922	0.0329332461	0.0005328917	1582688	791344
923	0.0329154009	0.000532603	1581831	790915
924	0.0328975847	0.0005323147	1580975	790487
925	0.0328797975	0.0005320269	1580120	790060
926	0.032862039	0.0005317395	1579266	789633
927	0.0328443093	0.0005314526	1578414	789207
928	0.0328266082	0.0005311662	1577564	788782
929	0.0328089357	0.0005308803	1576714	788357
930	0.0327912918	0.0005305948	1575866	787933
931	0.0327736763	0.0005303097	1575020	787510
932	0.0327560891	0.0005300252	1574175	787087
933	0.0327385302	0.000529741	1573331	786665
934	0.0327209996	0.0005294574	1572488	786244
935	0.032703497	0.0005291742	1571647	785824
936	0.0326860225	0.0005288914	1570807	785404
937	0.032668576	0.0005286091	1569969	784985
938	0.0326511574	0.0005283273	1569132	784566
939	0.0326337667	0.0005280459	1568296	784148
940	0.0326164037	0.0005277649	1567462	783731
941	0.0325990683	0.0005274844	1566629	783314
942	0.0325817606	0.0005272043	1565797	782898
943	0.0325644805	0.0005269247	1564966	782483
944	0.0325472277	0.0005266456	1564137	782069
945	0.0325300024	0.0005263669	1563310	781655
946	0.0325128044	0.0005260886	1562483	781242
947	0.0324956337	0.0005258107	1561658	780829
948	0.0324784901	0.0005255333	1560834	780417
949	0.0324613737	0.0005252564	1560011	780006
950	0.0324442842	0.0005249798	1559190	779595
951	0.0324272218	0.0005247038	1558370	779185
952	0.0324101862	0.0005244281	1557551	778776
953	0.0323931774	0.0005241529	1556734	778367
954	0.0323761954	0.0005238781	1555918	777959
955	0.0323592401	0.0005236038	1555103	777552
956	0.0323423114	0.0005233298	1554290	777145
957	0.0323254092	0.0005230563	1553477	776739
958	0.0323085335	0.0005227833	1552666	776333
959	0.0322916842	0.0005225106	1551857	775928
960	0.0322748612	0.0005222384	1551048	775524
961	0.0322580645	0.0005219666	1550241	775120
962	0.032241294	0.0005216953	1549435	774717
963	0.0322245496	0.0005214243	1548630	774315
964	0.0322078313	0.0005211538	1547827	773913
965	0.032191139	0.0005208837	1547025	773512
966	0.0321744726	0.000520614	1546224	773112
967	0.0321578321	0.0005203448	1545424	772712
968	0.0321412173	0.0005200759	1544626	772313
969	0.0321246283	0.0005198075	1543828	771914
970	0.032108065	0.0005195395	1543032	771516
971	0.0320915272	0.0005192719	1542238	771119
972	0.032075015	0.0005190047	1541444	770722
973	0.0320585282	0.0005187379	1540652	770326
974	0.0320420668	0.0005184716	1539861	769930
975	0.0320256308	0.0005182056	1539071	769535
976	0.03200922	0.0005179401	1538282	769141
977	0.0319928344	0.000517675	1537495	768747
978	0.031976474	0.0005174102	1536708	768354
979	0.0319601386	0.0005171459	1535923	767962
980	0.0319438282	0.000516882	1535140	767570
981	0.0319275428	0.0005166185	1534357	767178
982	0.0319112823	0.0005163554	1533575	766788
983	0.0318950466	0.0005160927	1532795	766398
984	0.0318788357	0.0005158303	1532016	766008
985	0.0318626494	0.0005155684	1531238	765619
986	0.0318464878	0.0005153069	1530462	765231
987	0.0318303507	0.0005150458	1529686	764843
988	0.0318142381	0.0005147851	1528912	764456
989	0.03179815	0.0005145248	1528139	764069
990	0.0317820863	0.0005142648	1527367	763683
991	0.0317660469	0.0005140053	1526596	763298
992	0.0317500318	0.0005137462	1525826	762913
993	0.0317340408	0.0005134874	1525058	762529
994	0.031718074	0.0005132291	1524290	762145
995	0.0317021312	0.0005129711	1523524	761762
996	0.0316862125	0.0005127135	1522759	761380
997	0.0316703178	0.0005124563	1521995	760998
998	0.0316544469	0.0005121995	1521233	760616
999	0.0316385999	0.0005119431	1520471	760235
1000	0.0316227766	0.0005116871	1519711	759855
	61.8010087652	1	2970000000	1485000000
