# Supplementary material for: Ray Meta: scalable de novo metagenome assembly and profiling
Source: Genome Biol. 2012 Dec 22;13(12):R122. doi: 10.1186/gb-2012-13-12-r122 (PMC4056372; doi:10.1186/gb-2012-13-12-r122)
Supplement: Additional file 3 — Documentation and scripts to reproduce all experiments. [file gb-2012-13-12-r122-S3.BZ2 › Paper-Replication-2012/Simulation-1000-genomes/Sequencing/1000-bacteria-blueprint/Pairs.txt]

24028734
16990881
13872996
12014367
10745977
9809690
9082008
8495440
8009578
7598553
7244936
6936498
6664372
6421949
6204192
6007183
5827824
5663627
5512570
5372988
5243500
5122943
5010337
4904845
4805747
4712422
4624332
4541004
4462024
4387027
4315688
4247720
4182866
4120894
4061597
4004789
3950300
3897975
3847677
3799276
3752658
3707714
3664348
3622468
3581992
3542844
3504951
3468249
3432676
3398176
3364696
3332186
3300600
3269897
3240034
3210975
3182684
3155127
3128275
3102096
3076564
3051652
3027336
3003592
2980398
2957733
2935577
2913912
2892720
2871983
2851686
2831813
2812351
2793284
2774599
2756285
2738328
2720718
2703444
2686494
2669859
2653530
2637496
2621750
2606282
2591085
2576151
2561472
2547041
2532851
2518896
2505169
2491664
2478375
2465296
2452422
2439748
2427269
2414979
2402873
2390948
2379199
2367622
2356211
2344964
2333877
2322945
2312166
2301535
2291050
2280706
2270502
2260433
2250497
2240691
2231012
2221457
2212024
2202710
2193513
2184430
2175459
2166598
2157844
2149195
2140650
2132205
2123860
2115612
2107459
2099400
2091433
2083555
2075766
2068064
2060447
2052913
2045462
2038091
2030799
2023584
2016447
2009384
2002394
1995478
1988632
1981857
1975150
1968511
1961938
1955431
1948988
1942608
1936291
1930034
1923838
1917702
1911623
1905603
1899638
1893730
1887876
1882076
1876329
1870634
1864991
1859399
1853857
1848364
1842920
1837523
1832174
1826871
1821614
1816402
1811234
1806110
1801030
1795992
1790996
1786042
1781128
1776255
1771422
1766628
1761872
1757155
1752476
1747833
1743228
1738658
1734125
1729626
1725163
1720733
1716338
1711976
1707648
1703352
1699088
1694856
1690656
1686487
1682348
1678240
1674161
1670112
1666093
1662102
1658140
1654206
1650300
1646422
1642570
1638746
1634948
1631177
1627431
1623711
1620017
1616348
1612703
1609083
1605487
1601916
1598368
1594843
1591342
1587863
1584408
1580975
1577564
1574175
1570807
1567462
1564137
1560834
1557551
1554290
1551048
1547827
1544626
1541444
1538282
1535140
1532016
1528912
1525826
1522759
1519711
1516680
1513668
1510674
1507697
1504738
1501796
1498871
1495964
1493073
1490199
1487341
1484500
1481675
1478866
1476073
1473296
1470535
1467789
1465058
1462342
1459642
1456956
1454285
1451629
1448987
1446360
1443747
1441148
1438563
1435992
1433434
1430890
1428360
1425843
1423339
1420849
1418371
1415907
1413455
1411016
1408589
1406175
1403774
1401384
1399007
1396642
1394289
1391947
1389618
1387300
1384993
1382698
1380415
1378142
1375881
1373631
1371392
1369164
1366947
1364740
1362545
1360359
1358184
1356020
1353866
1351722
1349588
1347464
1345351
1343247
1341153
1339069
1336995
1334930
1332874
1330828
1328792
1326765
1324747
1322738
1320739
1318748
1316767
1314794
1312830
1310875
1308929
1306991
1305062
1303141
1301229
1299325
1297430
1295543
1293664
1291793
1289930
1288075
1286229
1284390
1282559
1280736
1278920
1277113
1275313
1273520
1271735
1269958
1268188
1266425
1264670
1262922
1261181
1259448
1257721
1256002
1254290
1252584
1250886
1249194
1247510
1245832
1244161
1242496
1240838
1239187
1237543
1235905
1234273
1232648
1231029
1229417
1227811
1226211
1224618
1223030
1221449
1219874
1218305
1216742
1215185
1213634
1212089
1210550
1209017
1207489
1205968
1204452
1202941
1201437
1199938
1198444
1196956
1195474
1193997
1192526
1191060
1189600
1188144
1186695
1185250
1183811
1182377
1180948
1179524
1178106
1176692
1175284
1173880
1172482
1171089
1169700
1168317
1166938
1165565
1164196
1162832
1161473
1160118
1158768
1157423
1156083
1154747
1153416
1152090
1150768
1149450
1148137
1146829
1145525
1144225
1142930
1141640
1140353
1139071
1137794
1136520
1135251
1133986
1132725
1131469
1130217
1128968
1127724
1126484
1125249
1124017
1122789
1121565
1120345
1119130
1117918
1116710
1115506
1114306
1113110
1111917
1110729
1109544
1108363
1107186
1106012
1104842
1103676
1102514
1101355
1100200
1099049
1097901
1096757
1095616
1094479
1093345
1092215
1091089
1089966
1088846
1087730
1086617
1085508
1084402
1083299
1082200
1081104
1080011
1078922
1077836
1076753
1075674
1074598
1073525
1072455
1071388
1070325
1069265
1068208
1067154
1066103
1065055
1064010
1062969
1061930
1060895
1059862
1058833
1057806
1056783
1055762
1054744
1053730
1052718
1051709
1050703
1049700
1048700
1047703
1046708
1045716
1044728
1043742
1042758
1041778
1040800
1039825
1038853
1037883
1036916
1035952
1034991
1034032
1033076
1032123
1031172
1030223
1029278
1028335
1027394
1026457
1025521
1024589
1023658
1022731
1021806
1020883
1019963
1019045
1018130
1017217
1016307
1015399
1014494
1013591
1012690
1011792
1010896
1010003
1009112
1008223
1007337
1006453
1005571
1004692
1003815
1002940
1002067
1001197
1000329
999464
998600
997739
996880
996023
995168
994316
993466
992618
991772
990928
990087
989247
988410
987575
986742
985911
985082
984255
983431
982608
981787
980969
980153
979338
978526
977715
976907
976101
975296
974494
973693
972895
972099
971304
970511
969721
968932
968145
967360
966577
965796
965017
964240
963464
962691
961919
961149
960381
959615
958851
958088
957328
956569
955812
955056
954303
953551
952801
952053
951307
950562
949819
949078
948338
947601
946865
946130
945398
944667
943938
943210
942484
941760
941038
940317
939598
938880
938164
937450
936738
936027
935317
934609
933903
933199
932496
931794
931095
930396
929700
929005
928311
927619
926929
926240
925552
924866
924182
923499
922818
922138
921460
920783
920108
919434
918762
918091
917421
916753
916087
915422
914758
914096
913435
912776
912118
911462
910807
910153
909501
908850
908201
907553
906906
906261
905617
904974
904333
903694
903055
902418
901782
901148
900515
899883
899253
898624
897996
897370
896744
896121
895498
894877
894257
893638
893021
892405
891790
891176
890564
889953
889343
888735
888128
887522
886917
886313
885711
885110
884510
883911
883314
882718
882123
881529
880936
880345
879754
879165
878578
877991
877405
876821
876238
875656
875075
874495
873917
873339
872763
872188
871614
871041
870469
869899
869329
868761
868193
867627
867062
866498
865935
865374
864813
864253
863695
863138
862581
862026
861472
860919
860367
859816
859266
858717
858169
857622
857077
856532
855988
855446
854904
854363
853824
853285
852748
852211
851676
851141
850608
850076
849544
849014
848484
847956
847428
846902
846376
845851
845328
844805
844284
843763
843243
842724
842207
841690
841174
840659
840145
839632
839120
838609
838098
837589
837081
836573
836067
835561
835056
834552
834050
833548
833046
832546
832047
831549
831051
830555
830059
829564
829070
828577
828085
827594
827103
826614
826125
825637
825150
824664
824179
823694
823211
822728
822246
821765
821285
820806
820327
819850
819373
818897
818422
817948
817474
817001
816530
816059
815588
815119
814650
814183
813716
813249
812784
812319
811856
811393
810930
810469
810008
809549
809090
808631
808174
807717
807261
806806
806352
805898
805445
804993
804542
804091
803641
803192
802744
802296
801849
801403
800958
800513
800069
799626
799184
798742
798301
797861
797422
796983
796545
796107
795671
795235
794800
794365
793932
793499
793066
792635
792204
791774
791344
790915
790487
790060
789633
789207
788782
788357
787933
787510
787087
786665
786244
785824
785404
784985
784566
784148
783731
783314
782898
782483
782069
781655
781242
780829
780417
780006
779595
779185
778776
778367
777959
777552
777145
776739
776333
775928
775524
775120
774717
774315
773913
773512
773112
772712
772313
771914
771516
771119
770722
770326
769930
769535
769141
768747
768354
767962
767570
767178
766788
766398
766008
765619
765231
764843
764456
764069
763683
763298
762913
762529
762145
761762
761380
760998
760616
760235
759855
