# Supplementary material for: Ray Meta: scalable de novo metagenome assembly and profiling
Source: Genome Biol. 2012 Dec 22;13(12):R122. doi: 10.1186/gb-2012-13-12-r122 (PMC4056372; doi:10.1186/gb-2012-13-12-r122)
Supplement: Additional file 4 — Software source code for Ray Meta and Ray Communities. [file gb-2012-13-12-r122-S4.BZ2]

Archive with 432 entries (391 files):
- Ray-v2.0.0
- Ray-v2.0.0/AUTHORS
- Ray-v2.0.0/CMakeLists.txt
- Ray-v2.0.0/Documentation
- Ray-v2.0.0/Documentation/454.txt
- Ray-v2.0.0/Documentation/AMAZON_EC2.txt
- Ray-v2.0.0/Documentation/BiologicalAbundances.txt
- Ray-v2.0.0/Documentation/COMPILERS.txt
- Ray-v2.0.0/Documentation/ChangeLog
- Ray-v2.0.0/Documentation/CodingStyle.txt
- Ray-v2.0.0/Documentation/Features.txt
- Ray-v2.0.0/Documentation/GeneOntology.txt
- Ray-v2.0.0/Documentation/Illumina.txt
- Ray-v2.0.0/Documentation/InstructionManual.tex
- Ray-v2.0.0/Documentation/IonTorrent.txt
- Ray-v2.0.0/Documentation/PAIRED_READS
- Ray-v2.0.0/Documentation/PacBio.txt
- Ray-v2.0.0/Documentation/README-heuristics
- Ray-v2.0.0/Documentation/RELEASE_PROCEDURE.txt
- Ray-v2.0.0/Documentation/Ray-in-the-Cloud.txt
- Ray-v2.0.0/Documentation/Routing.txt
- Ray-v2.0.0/Documentation/SOLiD.txt
- Ray-v2.0.0/Documentation/ScaffoldingAlgorithm.txt
- Ray-v2.0.0/Documentation/Submit-a-patch.txt
- Ray-v2.0.0/Documentation/Taxonomy.txt
- Ray-v2.0.0/Documentation/VISUAL_STUDIO.txt
- Ray-v2.0.0/Documentation/Very-Large-Jobs.txt
- Ray-v2.0.0/Documentation/format-COLOR_SPACE
- Ray-v2.0.0/Documentation/l-mers.txt
- Ray-v2.0.0/Documentation/scaffolder-cases.txt
- Ray-v2.0.0/INSTALL.txt
- Ray-v2.0.0/LICENSE.txt
- Ray-v2.0.0/MANUAL_PAGE.txt
- Ray-v2.0.0/Makefile
- Ray-v2.0.0/README.md
- Ray-v2.0.0/RayPlatform
- Ray-v2.0.0/RayPlatform/AUTHORS
- Ray-v2.0.0/RayPlatform/CMakeLists.txt
- Ray-v2.0.0/RayPlatform/Documentation
- Ray-v2.0.0/RayPlatform/Documentation/ComputeCore.txt
- Ray-v2.0.0/RayPlatform/Documentation/Handlers.txt
- Ray-v2.0.0/RayPlatform/Documentation/Infiniband.txt
- Ray-v2.0.0/RayPlatform/Documentation/MPI.txt
- Ray-v2.0.0/RayPlatform/Documentation/Message-Routing.txt
- Ray-v2.0.0/RayPlatform/Documentation/VirtualCommunicator.txt
- Ray-v2.0.0/RayPlatform/Documentation/VirtualProcessor.txt
- Ray-v2.0.0/RayPlatform/Documentation/communication-design.txt
- Ray-v2.0.0/RayPlatform/Documentation/hyperthreading.txt
- Ray-v2.0.0/RayPlatform/Documentation/interconnects.txt
- Ray-v2.0.0/RayPlatform/Documentation/mpi-communication-latency.txt
- Ray-v2.0.0/RayPlatform/Documentation/parallel-framework.txt
- Ray-v2.0.0/RayPlatform/Documentation/plugins.txt
- Ray-v2.0.0/RayPlatform/Documentation/profiling.txt
- Ray-v2.0.0/RayPlatform/DoxygenConfigurationFile
- Ray-v2.0.0/RayPlatform/Makefile
- Ray-v2.0.0/RayPlatform/Makefile.shared-gcc
- Ray-v2.0.0/RayPlatform/README
- Ray-v2.0.0/RayPlatform/common.mk
- Ray-v2.0.0/RayPlatform/communication
- Ray-v2.0.0/RayPlatform/communication/BufferedData.cpp
- Ray-v2.0.0/RayPlatform/communication/BufferedData.h
- Ray-v2.0.0/RayPlatform/communication/Message.cpp
- Ray-v2.0.0/RayPlatform/communication/Message.h
- Ray-v2.0.0/RayPlatform/communication/MessageRouter.cpp
- Ray-v2.0.0/RayPlatform/communication/MessageRouter.h
- Ray-v2.0.0/RayPlatform/communication/MessagesHandler.cpp
- Ray-v2.0.0/RayPlatform/communication/MessagesHandler.h
- Ray-v2.0.0/RayPlatform/communication/VirtualCommunicator.cpp
- Ray-v2.0.0/RayPlatform/communication/VirtualCommunicator.h
- Ray-v2.0.0/RayPlatform/communication/mpi_tags.cpp
- Ray-v2.0.0/RayPlatform/communication/mpi_tags.h
- Ray-v2.0.0/RayPlatform/core
- Ray-v2.0.0/RayPlatform/core/ComputeCore.cpp
- Ray-v2.0.0/RayPlatform/core/ComputeCore.h
- Ray-v2.0.0/RayPlatform/core/OperatingSystem.cpp
- Ray-v2.0.0/RayPlatform/core/OperatingSystem.h
- Ray-v2.0.0/RayPlatform/core/master_modes.cpp
- Ray-v2.0.0/RayPlatform/core/master_modes.h
- Ray-v2.0.0/RayPlatform/core/slave_modes.cpp
- Ray-v2.0.0/RayPlatform/core/slave_modes.h
- Ray-v2.0.0/RayPlatform/core/statistics.cpp
- Ray-v2.0.0/RayPlatform/core/statistics.h
- Ray-v2.0.0/RayPlatform/core/types.h
- Ray-v2.0.0/RayPlatform/cryptography
- Ray-v2.0.0/RayPlatform/cryptography/crypto.cpp
- Ray-v2.0.0/RayPlatform/cryptography/crypto.h
- Ray-v2.0.0/RayPlatform/handlers
- Ray-v2.0.0/RayPlatform/handlers/MasterModeExecutor.cpp
- Ray-v2.0.0/RayPlatform/handlers/MasterModeExecutor.h
- Ray-v2.0.0/RayPlatform/handlers/MasterModeHandler.cpp
- Ray-v2.0.0/RayPlatform/handlers/MasterModeHandler.h
- Ray-v2.0.0/RayPlatform/handlers/MessageTagExecutor.cpp
- Ray-v2.0.0/RayPlatform/handlers/MessageTagExecutor.h
- Ray-v2.0.0/RayPlatform/handlers/MessageTagHandler.cpp
- Ray-v2.0.0/RayPlatform/handlers/MessageTagHandler.h
- Ray-v2.0.0/RayPlatform/handlers/SlaveModeExecutor.cpp
- Ray-v2.0.0/RayPlatform/handlers/SlaveModeExecutor.h
- Ray-v2.0.0/RayPlatform/handlers/SlaveModeHandler.cpp
- Ray-v2.0.0/RayPlatform/handlers/SlaveModeHandler.h
- Ray-v2.0.0/RayPlatform/lgpl-3.0.txt
- Ray-v2.0.0/RayPlatform/memory
- Ray-v2.0.0/RayPlatform/memory/ChunkAllocatorWithDefragmentation.cpp
- Ray-v2.0.0/RayPlatform/memory/ChunkAllocatorWithDefragmentation.h
- Ray-v2.0.0/RayPlatform/memory/DefragmentationGroup.cpp
- Ray-v2.0.0/RayPlatform/memory/DefragmentationGroup.h
- Ray-v2.0.0/RayPlatform/memory/DefragmentationLane.cpp
- Ray-v2.0.0/RayPlatform/memory/DefragmentationLane.h
- Ray-v2.0.0/RayPlatform/memory/MyAllocator.cpp
- Ray-v2.0.0/RayPlatform/memory/MyAllocator.h
- Ray-v2.0.0/RayPlatform/memory/ReusableMemoryStore.cpp
- Ray-v2.0.0/RayPlatform/memory/ReusableMemoryStore.h
- Ray-v2.0.0/RayPlatform/memory/RingAllocator.cpp
- Ray-v2.0.0/RayPlatform/memory/RingAllocator.h
- Ray-v2.0.0/RayPlatform/memory/allocator.cpp
- Ray-v2.0.0/RayPlatform/memory/allocator.h
- Ray-v2.0.0/RayPlatform/plugins
- Ray-v2.0.0/RayPlatform/plugins/CorePlugin.cpp
- Ray-v2.0.0/RayPlatform/plugins/CorePlugin.h
- Ray-v2.0.0/RayPlatform/plugins/RegisteredPlugin.cpp
- Ray-v2.0.0/RayPlatform/plugins/RegisteredPlugin.h
- Ray-v2.0.0/RayPlatform/profiling
- Ray-v2.0.0/RayPlatform/profiling/Derivative.cpp
- Ray-v2.0.0/RayPlatform/profiling/Derivative.h
- Ray-v2.0.0/RayPlatform/profiling/Profiler.cpp
- Ray-v2.0.0/RayPlatform/profiling/Profiler.h
- Ray-v2.0.0/RayPlatform/profiling/TickLogger.cpp
- Ray-v2.0.0/RayPlatform/profiling/TickLogger.h
- Ray-v2.0.0/RayPlatform/profiling/TimePrinter.cpp
- Ray-v2.0.0/RayPlatform/profiling/TimePrinter.h
- Ray-v2.0.0/RayPlatform/routing
- Ray-v2.0.0/RayPlatform/routing/ConnectionGraph.cpp
- Ray-v2.0.0/RayPlatform/routing/ConnectionGraph.h
- Ray-v2.0.0/RayPlatform/routing/GraphImplementation.cpp
- Ray-v2.0.0/RayPlatform/routing/GraphImplementation.h
- Ray-v2.0.0/RayPlatform/routing/GraphImplementationComplete.cpp
- Ray-v2.0.0/RayPlatform/routing/GraphImplementationComplete.h
- Ray-v2.0.0/RayPlatform/routing/GraphImplementationDeBruijn.cpp
- Ray-v2.0.0/RayPlatform/routing/GraphImplementationDeBruijn.h
- Ray-v2.0.0/RayPlatform/routing/GraphImplementationExperimental.cpp
- Ray-v2.0.0/RayPlatform/routing/GraphImplementationExperimental.h
- Ray-v2.0.0/RayPlatform/routing/GraphImplementationGroup.cpp
- Ray-v2.0.0/RayPlatform/routing/GraphImplementationGroup.h
- Ray-v2.0.0/RayPlatform/routing/GraphImplementationKautz.cpp
- Ray-v2.0.0/RayPlatform/routing/GraphImplementationKautz.h
- Ray-v2.0.0/RayPlatform/routing/GraphImplementationRandom.cpp
- Ray-v2.0.0/RayPlatform/routing/GraphImplementationRandom.h
- Ray-v2.0.0/RayPlatform/scheduling
- Ray-v2.0.0/RayPlatform/scheduling/SwitchMan.cpp
- Ray-v2.0.0/RayPlatform/scheduling/SwitchMan.h
- Ray-v2.0.0/RayPlatform/scheduling/TaskCreator.cpp
- Ray-v2.0.0/RayPlatform/scheduling/TaskCreator.h
- Ray-v2.0.0/RayPlatform/scheduling/VirtualProcessor.cpp
- Ray-v2.0.0/RayPlatform/scheduling/VirtualProcessor.h
- Ray-v2.0.0/RayPlatform/scheduling/Worker.h
- Ray-v2.0.0/RayPlatform/structures
- Ray-v2.0.0/RayPlatform/structures/MyHashTable.h
- Ray-v2.0.0/RayPlatform/structures/MyHashTableIterator.h
- Ray-v2.0.0/RayPlatform/structures/MyStack.h
- Ray-v2.0.0/RayPlatform/structures/SplayNode.h
- Ray-v2.0.0/RayPlatform/structures/SplayTree.h
- Ray-v2.0.0/RayPlatform/structures/SplayTreeIterator.h
- Ray-v2.0.0/RayPlatform/structures/StaticVector.cpp
- Ray-v2.0.0/RayPlatform/structures/StaticVector.h
- Ray-v2.0.0/RayPlatform/tag.txt
- Ray-v2.0.0/RayPlatform/github.txt
- Ray-v2.0.0/RayPlatform/git.txt
- Ray-v2.0.0/code
- Ray-v2.0.0/code/DoxygenConfigurationFile
- Ray-v2.0.0/code/Makefile
- Ray-v2.0.0/code/application_core
- Ray-v2.0.0/code/application_core/Machine.cpp
- Ray-v2.0.0/code/application_core/Machine.h
- Ray-v2.0.0/code/application_core/Makefile
- Ray-v2.0.0/code/application_core/Parameters.cpp
- Ray-v2.0.0/code/application_core/Parameters.h
- Ray-v2.0.0/code/application_core/common_functions.cpp
- Ray-v2.0.0/code/application_core/common_functions.h
- Ray-v2.0.0/code/application_core/constants.h
- Ray-v2.0.0/code/application_core/ray_main.cpp
- Ray-v2.0.0/code/plugin_Amos
- Ray-v2.0.0/code/plugin_Amos/Amos.cpp
- Ray-v2.0.0/code/plugin_Amos/Amos.h
- Ray-v2.0.0/code/plugin_Amos/Makefile
- Ray-v2.0.0/code/plugin_CoverageGatherer
- Ray-v2.0.0/code/plugin_CoverageGatherer/CoverageDistribution.cpp
- Ray-v2.0.0/code/plugin_CoverageGatherer/CoverageDistribution.h
- Ray-v2.0.0/code/plugin_CoverageGatherer/CoverageGatherer.cpp
- Ray-v2.0.0/code/plugin_CoverageGatherer/CoverageGatherer.h
- Ray-v2.0.0/code/plugin_CoverageGatherer/Makefile
- Ray-v2.0.0/code/plugin_EdgePurger
- Ray-v2.0.0/code/plugin_EdgePurger/EdgePurger.cpp
- Ray-v2.0.0/code/plugin_EdgePurger/EdgePurger.h
- Ray-v2.0.0/code/plugin_EdgePurger/EdgePurgerWorker.cpp
- Ray-v2.0.0/code/plugin_EdgePurger/EdgePurgerWorker.h
- Ray-v2.0.0/code/plugin_EdgePurger/Makefile
- Ray-v2.0.0/code/plugin_FusionData
- Ray-v2.0.0/code/plugin_FusionData/FusionData.cpp
- Ray-v2.0.0/code/plugin_FusionData/FusionData.h
- Ray-v2.0.0/code/plugin_FusionData/Makefile
- Ray-v2.0.0/code/plugin_FusionTaskCreator
- Ray-v2.0.0/code/plugin_FusionTaskCreator/FusionTaskCreator.cpp
- Ray-v2.0.0/code/plugin_FusionTaskCreator/FusionTaskCreator.h
- Ray-v2.0.0/code/plugin_FusionTaskCreator/FusionWorker.cpp
- Ray-v2.0.0/code/plugin_FusionTaskCreator/FusionWorker.h
- Ray-v2.0.0/code/plugin_FusionTaskCreator/Makefile
- Ray-v2.0.0/code/plugin_GeneOntology
- Ray-v2.0.0/code/plugin_GeneOntology/GeneOntology.cpp
- Ray-v2.0.0/code/plugin_GeneOntology/GeneOntology.h
- Ray-v2.0.0/code/plugin_GeneOntology/KeyEncoder.cpp
- Ray-v2.0.0/code/plugin_GeneOntology/KeyEncoder.h
- Ray-v2.0.0/code/plugin_GeneOntology/Makefile
- Ray-v2.0.0/code/plugin_GeneOntology/types.h
- Ray-v2.0.0/code/plugin_GenomeNeighbourhood
- Ray-v2.0.0/code/plugin_GenomeNeighbourhood/GenomeNeighbourhood.cpp
- Ray-v2.0.0/code/plugin_GenomeNeighbourhood/GenomeNeighbourhood.h
- Ray-v2.0.0/code/plugin_GenomeNeighbourhood/Makefile
- Ray-v2.0.0/code/plugin_GenomeNeighbourhood/Neighbour.cpp
- Ray-v2.0.0/code/plugin_GenomeNeighbourhood/Neighbour.h
- Ray-v2.0.0/code/plugin_GenomeNeighbourhood/NeighbourPair.cpp
- Ray-v2.0.0/code/plugin_GenomeNeighbourhood/NeighbourPair.h
- Ray-v2.0.0/code/plugin_JoinerTaskCreator
- Ray-v2.0.0/code/plugin_JoinerTaskCreator/JoinerTaskCreator.cpp
- Ray-v2.0.0/code/plugin_JoinerTaskCreator/JoinerTaskCreator.h
- Ray-v2.0.0/code/plugin_JoinerTaskCreator/JoinerWorker.cpp
- Ray-v2.0.0/code/plugin_JoinerTaskCreator/JoinerWorker.h
- Ray-v2.0.0/code/plugin_JoinerTaskCreator/Makefile
- Ray-v2.0.0/code/plugin_KmerAcademyBuilder
- Ray-v2.0.0/code/plugin_KmerAcademyBuilder/BloomFilter.cpp
- Ray-v2.0.0/code/plugin_KmerAcademyBuilder/BloomFilter.h
- Ray-v2.0.0/code/plugin_KmerAcademyBuilder/Kmer.cpp
- Ray-v2.0.0/code/plugin_KmerAcademyBuilder/Kmer.h
- Ray-v2.0.0/code/plugin_KmerAcademyBuilder/KmerAcademy.cpp
- Ray-v2.0.0/code/plugin_KmerAcademyBuilder/KmerAcademy.h
- Ray-v2.0.0/code/plugin_KmerAcademyBuilder/KmerAcademyBuilder.cpp
- Ray-v2.0.0/code/plugin_KmerAcademyBuilder/KmerAcademyBuilder.h
- Ray-v2.0.0/code/plugin_KmerAcademyBuilder/KmerAcademyIterator.cpp
- Ray-v2.0.0/code/plugin_KmerAcademyBuilder/KmerAcademyIterator.h
- Ray-v2.0.0/code/plugin_KmerAcademyBuilder/Makefile
- Ray-v2.0.0/code/plugin_Library
- Ray-v2.0.0/code/plugin_Library/Library.cpp
- Ray-v2.0.0/code/plugin_Library/Library.h
- Ray-v2.0.0/code/plugin_Library/LibraryPeakFinder.cpp
- Ray-v2.0.0/code/plugin_Library/LibraryPeakFinder.h
- Ray-v2.0.0/code/plugin_Library/LibraryWorker.cpp
- Ray-v2.0.0/code/plugin_Library/LibraryWorker.h
- Ray-v2.0.0/code/plugin_Library/Makefile
- Ray-v2.0.0/code/plugin_MachineHelper
- Ray-v2.0.0/code/plugin_MachineHelper/MachineHelper.cpp
- Ray-v2.0.0/code/plugin_MachineHelper/MachineHelper.h
- Ray-v2.0.0/code/plugin_MachineHelper/Makefile
- Ray-v2.0.0/code/plugin_MessageProcessor
- Ray-v2.0.0/code/plugin_MessageProcessor/Makefile
- Ray-v2.0.0/code/plugin_MessageProcessor/MessageProcessor.cpp
- Ray-v2.0.0/code/plugin_MessageProcessor/MessageProcessor.h
- Ray-v2.0.0/code/plugin_NetworkTest
- Ray-v2.0.0/code/plugin_NetworkTest/Makefile
- Ray-v2.0.0/code/plugin_NetworkTest/NetworkTest.cpp
- Ray-v2.0.0/code/plugin_NetworkTest/NetworkTest.h
- Ray-v2.0.0/code/plugin_Partitioner
- Ray-v2.0.0/code/plugin_Partitioner/Makefile
- Ray-v2.0.0/code/plugin_Partitioner/Partitioner.cpp
- Ray-v2.0.0/code/plugin_Partitioner/Partitioner.h
- Ray-v2.0.0/code/plugin_PhylogenyViewer
- Ray-v2.0.0/code/plugin_PhylogenyViewer/GenomeToTaxonLoader.cpp
- Ray-v2.0.0/code/plugin_PhylogenyViewer/GenomeToTaxonLoader.h
- Ray-v2.0.0/code/plugin_PhylogenyViewer/Makefile
- Ray-v2.0.0/code/plugin_PhylogenyViewer/PhylogeneticTreeLoader.cpp
- Ray-v2.0.0/code/plugin_PhylogenyViewer/PhylogeneticTreeLoader.h
- Ray-v2.0.0/code/plugin_PhylogenyViewer/PhylogenyViewer.cpp
- Ray-v2.0.0/code/plugin_PhylogenyViewer/PhylogenyViewer.h
- Ray-v2.0.0/code/plugin_PhylogenyViewer/TaxonNameLoader.cpp
- Ray-v2.0.0/code/plugin_PhylogenyViewer/TaxonNameLoader.h
- Ray-v2.0.0/code/plugin_PhylogenyViewer/types.h
- Ray-v2.0.0/code/plugin_Scaffolder
- Ray-v2.0.0/code/plugin_Scaffolder/Makefile
- Ray-v2.0.0/code/plugin_Scaffolder/Scaffolder.cpp
- Ray-v2.0.0/code/plugin_Scaffolder/Scaffolder.h
- Ray-v2.0.0/code/plugin_Scaffolder/ScaffoldingAlgorithm.cpp
- Ray-v2.0.0/code/plugin_Scaffolder/ScaffoldingAlgorithm.h
- Ray-v2.0.0/code/plugin_Scaffolder/ScaffoldingEdge.cpp
- Ray-v2.0.0/code/plugin_Scaffolder/ScaffoldingEdge.h
- Ray-v2.0.0/code/plugin_Scaffolder/ScaffoldingLink.cpp
- Ray-v2.0.0/code/plugin_Scaffolder/ScaffoldingLink.h
- Ray-v2.0.0/code/plugin_Scaffolder/ScaffoldingVertex.cpp
- Ray-v2.0.0/code/plugin_Scaffolder/ScaffoldingVertex.h
- Ray-v2.0.0/code/plugin_Scaffolder/SummarizedLink.cpp
- Ray-v2.0.0/code/plugin_Scaffolder/SummarizedLink.h
- Ray-v2.0.0/code/plugin_Searcher
- Ray-v2.0.0/code/plugin_Searcher/ColorSet.cpp
- Ray-v2.0.0/code/plugin_Searcher/ColorSet.h
- Ray-v2.0.0/code/plugin_Searcher/ColoredPeakFinder.cpp
- Ray-v2.0.0/code/plugin_Searcher/ColoredPeakFinder.h
- Ray-v2.0.0/code/plugin_Searcher/ContigHit.cpp
- Ray-v2.0.0/code/plugin_Searcher/ContigHit.h
- Ray-v2.0.0/code/plugin_Searcher/ContigSearchEntry.cpp
- Ray-v2.0.0/code/plugin_Searcher/ContigSearchEntry.h
- Ray-v2.0.0/code/plugin_Searcher/DistributionWriter.cpp
- Ray-v2.0.0/code/plugin_Searcher/DistributionWriter.h
- Ray-v2.0.0/code/plugin_Searcher/Makefile
- Ray-v2.0.0/code/plugin_Searcher/QualityCaller.cpp
[truncated: 132 more entries]
