# Supplementary material for: Ray Meta: scalable de novo metagenome assembly and profiling
Source: Genome Biol. 2012 Dec 22;13(12):R122. doi: 10.1186/gb-2012-13-12-r122 (PMC4056372; doi:10.1186/gb-2012-13-12-r122)
Supplement: Additional file 4 — Software source code for Ray Meta and Ray Communities. [file gb-2012-13-12-r122-S4.BZ2 › Ray-v2.0.0/Documentation/454.txt]

# How to Ray with 454 reads

For single reads, just use

mpirun -np 9999 Ray \
-s HFIEHFUE.sff -s KFKOEOKFE.sff


For paired reads, you must extract manually the reads.


convert-sff.sh is available at https://github.com/sebhtml/454-pairs

It utilises ssf_extract to get reads from the sff file.
Then, it create 3 files:

	outputPrefix.Reverse.fastq
	outputPrefix.Forward.fastq

and

	outputPrefix.Single.fastq

The 2 first should have the same number of entries.


To give them to Ray:

mpirun -np 133 \
-p outputPrefix.Reverse.fastq outputPrefix.Forward.fastq \
-s outputPrefix.Single.fastq
