# Supplementary material for: Ray Meta: scalable de novo metagenome assembly and profiling
Source: Genome Biol. 2012 Dec 22;13(12):R122. doi: 10.1186/gb-2012-13-12-r122 (PMC4056372; doi:10.1186/gb-2012-13-12-r122)
Supplement: Additional file 4 — Software source code for Ray Meta and Ray Communities. [file gb-2012-13-12-r122-S4.BZ2 › Ray-v2.0.0/Documentation/COMPILERS.txt]

Ray is implemented in C++ 1998 (ISO/IEC 14882:1998).

Ray compiles with:

	- GNU C++ (gcc/g++)
	- clang++/LLVM
	- Microsoft Visual Studio	(some constants must be defined, check the Makefile for -Dstuff)
	- Intel C++ (icpc)
	- pgi (The Portland Group)	(-Wall and -ansi must be removed from the Makefile)
	- pathscale
