# Supplementary material for: Ray Meta: scalable de novo metagenome assembly and profiling
Source: Genome Biol. 2012 Dec 22;13(12):R122. doi: 10.1186/gb-2012-13-12-r122 (PMC4056372; doi:10.1186/gb-2012-13-12-r122)
Supplement: Additional file 4 — Software source code for Ray Meta and Ray Communities. [file gb-2012-13-12-r122-S4.BZ2 › Ray-v2.0.0/Documentation/CodingStyle.txt]

== Indent style ==

* Kernighan and Ritchie style, variant "The One True Brace Style" (1TBS)
	http://en.wikipedia.org/wiki/Indent_style#Variant:_1TBS

* With TAB symbols.


== New lines ==

* Only use '\n'


== Symbols ==

* Attribute members of a class are prefixed with 'm_'.

* No acronyms (except mpi).

* Slave modes are prefixed with 'RAY_SLAVE_MODE_'.

* Master modes are prefixed with 'RAY_MASTER_MODE_'.

* Message-passing interface tags are prefixed with 'RAY_MPI_TAG_'.
