# Supplementary material for: Ray Meta: scalable de novo metagenome assembly and profiling
Source: Genome Biol. 2012 Dec 22;13(12):R122. doi: 10.1186/gb-2012-13-12-r122 (PMC4056372; doi:10.1186/gb-2012-13-12-r122)
Supplement: Additional file 4 — Software source code for Ray Meta and Ray Communities. [file gb-2012-13-12-r122-S4.BZ2 › Ray-v2.0.0/Documentation/GeneOntology.txt]

Ray can output gene ontology profiles using a colored de Bruijn approach.

Files created are 

	<RayOutput>/BiologicalAbundances/_GeneOntology/Terms.xml
	<RayOutput>/BiologicalAbundances/_GeneOntology/Terms.tsv
