# Supplementary material for: Ray Meta: scalable de novo metagenome assembly and profiling
Source: Genome Biol. 2012 Dec 22;13(12):R122. doi: 10.1186/gb-2012-13-12-r122 (PMC4056372; doi:10.1186/gb-2012-13-12-r122)
Supplement: Additional file 4 — Software source code for Ray Meta and Ray Communities. [file gb-2012-13-12-r122-S4.BZ2 › Ray-v2.0.0/Documentation/Illumina.txt]

# How to use Ray with Illumina reads

Illumina reads are readily usable.

Example with reads from all instruments:

mpiexec -np 9999 Ray \
-p Solexa_oldschool_reads_1.fastq Solexa_oldschool_reads_2.fastq \
-p Illumina_Genome_Analyzer_reads_1.fastq Illumina_Genome_Analyzer_reads_2.fastq \
-p Illumina_Genome_Analyzer_II_reads_1.fastq Illumina_Genome_Analyzer_II_reads_2.fastq \
-p Illumina_Genome_Analyzer_IIx_reads_1.fastq Illumina_Genome_Analyzer_IIx_reads_2.fastq \
-p Illumina_HiSeq_1000_TruSeq3_reads_1.fastq Illumina_HiSeq_1000_TruSeq3_reads_2.fastq \
-p Illumina_HiSeq_2000_TruSeq3_reads_1.fastq Illumina_HiSeq_2000_TruSeq3_reads_2.fastq \
-p Illumina_MiSeq_TruSeq3_reads_1.fastq -p Illumina_MiSeq_TruSeq3_reads_2.fastq 
