# Supplementary material for: Ray Meta: scalable de novo metagenome assembly and profiling
Source: Genome Biol. 2012 Dec 22;13(12):R122. doi: 10.1186/gb-2012-13-12-r122 (PMC4056372; doi:10.1186/gb-2012-13-12-r122)
Supplement: Additional file 4 — Software source code for Ray Meta and Ray Communities. [file gb-2012-13-12-r122-S4.BZ2 › Ray-v2.0.0/Documentation/README-heuristics]

The heuristics enables Ray to build paths in the graph.

Choosers implement heuristics. They are:

- OpenAssembler (OpenAssembler.cpp) glues other choosers together
- NovaEngine (RayNovaEngine.cpp) for mate-pairs (experimental)
- PairedChooser (Chooser.cpp) for short outer distances
- BubbleChooser (BubbleTool.cpp) for heterozygous sites (experimental)
- TipChooser (TipWatchDog.cpp) to dodge these tips that seem good from paired data

2011-07-20
