# Supplementary material for: Ray Meta: scalable de novo metagenome assembly and profiling
Source: Genome Biol. 2012 Dec 22;13(12):R122. doi: 10.1186/gb-2012-13-12-r122 (PMC4056372; doi:10.1186/gb-2012-13-12-r122)
Supplement: Additional file 4 — Software source code for Ray Meta and Ray Communities. [file gb-2012-13-12-r122-S4.BZ2 › Ray-v2.0.0/Documentation/RELEASE_PROCEDURE.txt]

* run regression tests (+backup on colosse)
* run unit tests
* check version in Makefile
* ./Ray -help > MANUAL_PAGE.txt
* compile with make
* compile with cmake
* git tag vx.y.z
* git checkout tag,
* do a tar.bz2, compile it (make + make install) and test it
* upload the tarball on sf
* update the web site (download + manual)
* post an email on the list including changes (dump-changes)
* update the seqanswer thread
