# Supplementary material for: Ray Meta: scalable de novo metagenome assembly and profiling
Source: Genome Biol. 2012 Dec 22;13(12):R122. doi: 10.1186/gb-2012-13-12-r122 (PMC4056372; doi:10.1186/gb-2012-13-12-r122)
Supplement: Additional file 4 — Software source code for Ray Meta and Ray Communities. [file gb-2012-13-12-r122-S4.BZ2 › Ray-v2.0.0/Documentation/Ray-in-the-Cloud.txt]

Because Ray is compiled as a single executable, it is fairly easy to deploy it 
in the cloud.

For example:


mpiexec -n 64 Ray \
 -k \
 31 \
 -p \
 Sample/100_1.fasta \
 Sample/100_2.fasta \
 -p \
 Sample/10_1.fasta \
 Sample/10_2.fasta \
 -p \
 Sample/11_1.fasta \
 Sample/11_2.fasta \
 -p \
 Sample/1_1.fasta \
 Sample/1_2.fasta \
 -p \
 Sample/12_1.fasta \
 Sample/12_2.fasta \
 -p \
 Sample/13_1.fasta \
 Sample/13_2.fasta \
 -p \
 Sample/14_1.fasta \
 Sample/14_2.fasta \
 -p \
 Sample/15_1.fasta \
 Sample/15_2.fasta \
 -p \
 Sample/16_1.fasta \
 Sample/16_2.fasta \
 -o BigJob
