# Supplementary material for: Ray Meta: scalable de novo metagenome assembly and profiling
Source: Genome Biol. 2012 Dec 22;13(12):R122. doi: 10.1186/gb-2012-13-12-r122 (PMC4056372; doi:10.1186/gb-2012-13-12-r122)
Supplement: Additional file 4 — Software source code for Ray Meta and Ray Communities. [file gb-2012-13-12-r122-S4.BZ2 › Ray-v2.0.0/Documentation/Routing.txt]

For very large jobs, routing should be enabled.
Message routing reduces the latency and memory usage.
Also, the network will by happier.

This guide contains network architecture for routing messages with Ray.

Vertices is the number of computer cores to use (mpiexec -n ###)

See also Documentation/Very-Large-Jobs.txt.


Vertices: 256
Type: de Bruijn
Degree: 4
Diameter: 4 (4*4*4*4=256)
Options:  -route-messages -connection-type debruijn -routing-graph-degree 4

Vertices: 512
Type: de Bruijn
Degree: 8
Diameter: 3 (8*8*8)
Options:  -route-messages -connection-type debruijn -routing-graph-degree 8

Vertices: 1024
Type: de Bruijn
Degree: 4
Diameter: 5 (4*4*4*4*4)
Options:  -route-messages -connection-type debruijn -routing-graph-degree 4

Vertices: 1024
Type: de Bruijn
Degree: 32
Diameter: 2 (32*32)
Options:  -route-messages -connection-type debruijn -routing-graph-degree 32

Vertices: 1024
Type: de Bruijn
Degree: 2
Diameter: 10 (2^10)
Options:  -route-messages -connection-type debruijn -routing-graph-degree 2


Vertices: 750
Type: Kautz
Degree: 5
Diameter: 4 (6*5*5*5)
Options:  -route-messages -connection-type kautz -routing-graph-degree 5

Vertices: 972
Type: Kautz
Degree: 3
Diameter: 6 (4*3*3*3*3*3)
Options:  -route-messages -connection-type kautz -routing-graph-degree 3

Vertices: 768
Type: Kautz
Degree: 2
Diameter: 9 (3*2*2*2*2*2*2*2*2)
Options:  -route-messages -connection-type kautz -routing-graph-degree 2
