# Supplementary material for: Ray Meta: scalable de novo metagenome assembly and profiling
Source: Genome Biol. 2012 Dec 22;13(12):R122. doi: 10.1186/gb-2012-13-12-r122 (PMC4056372; doi:10.1186/gb-2012-13-12-r122)
Supplement: Additional file 4 — Software source code for Ray Meta and Ray Communities. [file gb-2012-13-12-r122-S4.BZ2 › Ray-v2.0.0/Documentation/Submit-a-patch.txt]

If you want to contribute, clone the repository, make changes
and I (Sébastien Boisvert) will pull from you after reviewing
the code changes. You can also use "Fork/Pull request" on github.

You can also submit a signed-off patch.

=== A good patch ===

A patch should:

- be concise
- address one issue/bug/feature (not many)
    (in that case, submit more than one patch)
- be easy to review
- should compile cleanly with -std=c++98 -Wall with g++
- should pass all system tests
- should pass all unit tests

=== A bad patch ===

A patch should not:

- change substantially the Ray architecture (i.e.: prototypes)
- contain changes related to unrelated issues (i.e. adding support for X _AND_ fixing bug Y)
     (in that case, submit more than one)


== Guidelines ==

You can also send a patch file, but it is easier for everyone to clone the
repository and submit a pull request.

You can clone the ray git repository.

	git clone git://github.com/sebhtml/ray.git


After making some changes to Ray, you can prepare a patch and send it on the
mailing list denovoassembler-devel AT lists.sourceforge.net

== Procedure for creating a patch file ==


From http://ariejan.net/2009/10/26/how-to-create-and-apply-a-patch-with-git/


=== create a patch from changes to the master branch ===

git format-patch -s master --stdout > fix.patch

=== create a patch from a specific commit ===

you can create a patch from a commit too:

git format-patch -s -1 cdefecb3ab --stdout > fix.patch

=== check, sign and apply the patch (done by the maintainer of Ray) ===

git apply --stat fix.patch
git apply --check fix.patch
git am --signoff < fix.patch 

=== Result ===

This will then show in the log:

commit cc143591613efd741b66c58ba9aaea05e1f8f332
Author:     Joe Connaissant <LOL@lol.com>
AuthorDate: Thu Jul 21 08:01:02 2011 -0400
Commit:     Sébastien Boisvert <Sebastien.Boisvert.3@ulaval.ca>
CommitDate: Thu Jul 21 08:04:17 2011 -0400

    SMU MSG
    
    Signed-off-by: Joe Connaissant <LOL@lol.com>
    Signed-off-by: Sébastien Boisvert <Sebastien.Boisvert.3@ulaval.ca>
