# Supplementary material for: Ray Meta: scalable de novo metagenome assembly and profiling
Source: Genome Biol. 2012 Dec 22;13(12):R122. doi: 10.1186/gb-2012-13-12-r122 (PMC4056372; doi:10.1186/gb-2012-13-12-r122)
Supplement: Additional file 4 — Software source code for Ray Meta and Ray Communities. [file gb-2012-13-12-r122-S4.BZ2 › Ray-v2.0.0/Documentation/VISUAL_STUDIO.txt]

# Microsoft Visual Studio

Using Microsoft Visual Studio, you need to
include in your project the directories in the directory code/.


## Additional include directories

Add the MPICH2 include directory to

Configuration Properties => C/C++ => General => Additional Include Directories.


## Additional library directories

Add the MPICH2 lib directory to

Configuration Properties => Linker => General => Additional Library Directories


## Additional dependencies

Add mpi.lib to

Configuration Properties => Linker => General => Additional Dependencies


## Compilation

You are now ready to build Ray.exe.

## MPI implementation

You can use Open-MPI or MPICH2 or another implementation available for Microsoft Windows.
In this example, we use MPICH2 for Windows 32 bits and Microsoft Visual Studio 10.0.
