# Supplementary material for: Ray Meta: scalable de novo metagenome assembly and profiling
Source: Genome Biol. 2012 Dec 22;13(12):R122. doi: 10.1186/gb-2012-13-12-r122 (PMC4056372; doi:10.1186/gb-2012-13-12-r122)
Supplement: Additional file 4 — Software source code for Ray Meta and Ray Communities. [file gb-2012-13-12-r122-S4.BZ2 › Ray-v2.0.0/Documentation/Very-Large-Jobs.txt]

For very large jobs, routing should be enabled.
Message routing reduces the latency.


mpiexec -n 512 Ray \
 -route-messages -connection-type debruijn -routing-graph-degree 8 \
 -k \
 31 \
 -p \
 Sample/100_1.fasta \
 Sample/100_2.fasta \
 -p \
 Sample/10_1.fasta \
 Sample/10_2.fasta \
 -p \
 Sample/11_1.fasta \
 Sample/11_2.fasta \
 -p \
 Sample/1_1.fasta \
 Sample/1_2.fasta \
 -p \
 Sample/12_1.fasta \
 Sample/12_2.fasta \
 -p \
 Sample/13_1.fasta \
 Sample/13_2.fasta \
 -p \
 Sample/14_1.fasta \
 Sample/14_2.fasta \
 -p \
 Sample/15_1.fasta \
 Sample/15_2.fasta \
 -p \
 Sample/16_1.fasta \
 Sample/16_2.fasta \
 -o BigJob


From the documentation:


  Message routing for large number of cores

       -route-messages
              Enables the Ray message router. Disabled by default.
              Messages will be routed accordingly so that any rank can
communicate directly with only a few others.
              Without -route-messages, any rank can communicate directly with
any other rank.
              Files generated: Routing/Connections.txt, Routing/Routes.txt and
Routing/RelayEvents.txt
              and Routing/Summary.txt

       -connection-type type
              Sets the connection type for routes.
              Accepted values are debruijn, group, random, kautz and complete.
Default is debruijn.
              With the type debruijn, the number of ranks must be a power of
something.
              Examples: 256 = 16*16, 512=8*8*8, 49=7*7, and so on.
              Otherwise, don't use debruijn routing but use another one
              With the type kautz, the number of ranks n must be
n=(k+1)*k^(d-1) for some k and d

       -routing-graph-degree degree
              Specifies the outgoing degree for the routing graph.
