# Supplementary material for: Ray Meta: scalable de novo metagenome assembly and profiling
Source: Genome Biol. 2012 Dec 22;13(12):R122. doi: 10.1186/gb-2012-13-12-r122 (PMC4056372; doi:10.1186/gb-2012-13-12-r122)
Supplement: Additional file 4 — Software source code for Ray Meta and Ray Communities. [file gb-2012-13-12-r122-S4.BZ2 › Ray-v2.0.0/Documentation/format-COLOR_SPACE]

For color space:

* For sequencing reads, the starting nucleotide and first color are removed and the remaining colors are 'double-encoded'.

* The reverse-complement of a vertex is just its reverse.

* The resulting assembly is in color-space.

(not tested ...)

Public data: http://solidsoftwaretools.com/gf/project/ecoli50x50/
