# Supplementary material for: Ray Meta: scalable de novo metagenome assembly and profiling
Source: Genome Biol. 2012 Dec 22;13(12):R122. doi: 10.1186/gb-2012-13-12-r122 (PMC4056372; doi:10.1186/gb-2012-13-12-r122)
Supplement: Additional file 4 — Software source code for Ray Meta and Ray Communities. [file gb-2012-13-12-r122-S4.BZ2 › Ray-v2.0.0/Documentation/scaffolder-cases.txt]

There are 16 cases.


Case 1. (allowed)

---->                              
                                       ---->
------------------------>              ------------------------>


Case 2. (disallowed)

---->                              
                                                           ---->
------------------------>              ------------------------>

Case 3. (disallowed)

---->                              
                                       <----
------------------------>              ------------------------>

Case 4. (allowed)

---->                              
                                                           <----
------------------------>              ------------------------>

Case 5. (disallowed)

                    ---->                              
                                       ---->
------------------------>              ------------------------>


Case 6. (allowed)

                    ---->                              
                                                           ---->
------------------------>              ------------------------>

Case 7. (allowed)

                    ---->                              
                                       <----
------------------------>              ------------------------>

Case 8. (disallowed)

                    ---->                              
                                                           <----
------------------------>              ------------------------>


Case 9. (disallowed)

<----
                                       ---->
------------------------>              ------------------------>


Case 10. (allowed)

<----
                                                           ---->
------------------------>              ------------------------>

Case 11. (allowed)

<----
                                       <----
------------------------>              ------------------------>

Case 12. (disallowed)

<----
                                                           <----
------------------------>              ------------------------>

Case 13. (allowed)

                    <----
                                       ---->
------------------------>              ------------------------>


Case 14. (disallowed)

                    <----
                                                           ---->
------------------------>              ------------------------>

Case 15. (disallowed)

                    <----
                                       <----
------------------------>              ------------------------>

Case 16. (allowed)

                    <----
                                                           <----
------------------------>              ------------------------>
