# Supplementary material for: Ray Meta: scalable de novo metagenome assembly and profiling
Source: Genome Biol. 2012 Dec 22;13(12):R122. doi: 10.1186/gb-2012-13-12-r122 (PMC4056372; doi:10.1186/gb-2012-13-12-r122)
Supplement: Additional file 4 — Software source code for Ray Meta and Ray Communities. [file gb-2012-13-12-r122-S4.BZ2 › Ray-v2.0.0/INSTALL.txt]

You need:

	- A C++ compiler (C++ 1998 or later)
	- An MPI implementation
	- make

== Quickstart on GNU/Linux ==

On GNU/Linux, you can use GNU C++ (g++) and Open-MPI.

Then, type

make PREFIX=ray-build
make install
ls ray-build

mpiexec -n 1 ray-build/Ray -o test -p test_1.fastq test_2.fastq -k 31


== Options ==

You can provide compilation options to the Makefile.

MPICXX			The path to the C++ compiler wrapper (usually called mpicxx)
PREFIX			Where to install stuff
MAXKMERLENGTH		maximum k-mer length, default is MAXKMERLENGTH=32
FORCE_PACKING		save memory by not aligning addresses, default is FORCE_PACKING=n
ASSERT			run assertions too, default is ASSERT=n


For other options, read the Makefile header.


== Working compilers ==

Anything that supports C++ 1998.

	see Documentation/COMPILERS.txt
