# Supplementary material for: Ray Meta: scalable de novo metagenome assembly and profiling
Source: Genome Biol. 2012 Dec 22;13(12):R122. doi: 10.1186/gb-2012-13-12-r122 (PMC4056372; doi:10.1186/gb-2012-13-12-r122)
Supplement: Additional file 4 — Software source code for Ray Meta and Ray Communities. [file gb-2012-13-12-r122-S4.BZ2 › Ray-v2.0.0/LICENSE.txt]

The Ray Application is licensed under the GNU General Public License version 3.
see gpl-3.0.txt

The Ray Platform is licensed under the GNU Lesser General Public License version 3.
see RayPlatform/lgpl-3.0.txt
