# Supplementary material for: Ray Meta: scalable de novo metagenome assembly and profiling
Source: Genome Biol. 2012 Dec 22;13(12):R122. doi: 10.1186/gb-2012-13-12-r122 (PMC4056372; doi:10.1186/gb-2012-13-12-r122)
Supplement: Additional file 4 — Software source code for Ray Meta and Ray Communities. [file gb-2012-13-12-r122-S4.BZ2 › Ray-v2.0.0/RayPlatform/Documentation/Handlers.txt]

Modularity of Ray using handlers
Sébastien Boisvert
2011-01-16

In Ray, the code to execute that depends on slave modes, master modes, and message tags
is handled by handlers.

There are 3 handler classes:

- MessageTagHandler
- MasterModeHandler
- SlaveModeHandler

To these are associated these handler methods:

- MessageTagHandlerMethod
- MasterModeHandlerMethod
- SlaveModeHandlerMethod

== Example ==

Let's say we have a class Searcher that inherits from MasterModeHandler.

And let's say that this class has a method called call_RAY_MASTER_MODE_SEQUENCE_BIOLOGICAL_ABUNDANCES(),
which is a MasterModeHandlerMethod.

To set the correct handler object, the following code has to be written:


m_computeCore.setMasterModeObjectHandler(RAY_MASTER_MODE_SEQUENCE_BIOLOGICAL_ABUNDANCES,&m_searcher);

Where m_computeCore is the instance of ComputeCore and where
m_searcher is an instance of Searcher.

This makes Ray (or any application using the Ray platform) modular.
