# Supplementary material for: Ray Meta: scalable de novo metagenome assembly and profiling
Source: Genome Biol. 2012 Dec 22;13(12):R122. doi: 10.1186/gb-2012-13-12-r122 (PMC4056372; doi:10.1186/gb-2012-13-12-r122)
Supplement: Additional file 4 — Software source code for Ray Meta and Ray Communities. [file gb-2012-13-12-r122-S4.BZ2 › Ray-v2.0.0/RayPlatform/Documentation/Infiniband.txt]

The command ibv_devinfo provides information about Infiniband devices.

To make sure that Open-MPI (if you use Open-MPI) detects the hardware and use
RDMA.


mpiexec \
--mca btl_openib_verbose 1 \
--mca mpi_show_mca_params all \
--mca btl_openib_use_eager_rdma 1 \
--mca btl_openib_mtu 4 \
 -np 16 /home/sboisver12/Ray -o $jobName -test-network-only
