# Supplementary material for: Ray Meta: scalable de novo metagenome assembly and profiling
Source: Genome Biol. 2012 Dec 22;13(12):R122. doi: 10.1186/gb-2012-13-12-r122 (PMC4056372; doi:10.1186/gb-2012-13-12-r122)
Supplement: Additional file 4 — Software source code for Ray Meta and Ray Communities. [file gb-2012-13-12-r122-S4.BZ2 › Ray-v2.0.0/RayPlatform/Documentation/Message-Routing.txt]

Having too many connections can be bad.

Let's say we have 64 ranks.

Let's say that we want the ranks to be grouped in 8.


Then, when rank 3 want to send a message to rank 55, it is required
to get the intermediate ranks.


rank 3 -> intermediate(rank 3) -> intermediate(rank 55) -> rank 55


rank 3 sends to rank 0
rank 0 sends to rank 48
rank 3 sends to rank 0
rank 0 sends to rank 48
rank 48 sends to rank 55
rank 48 sends to rank 55

To route messages with Ray, you need to provide the option -route-messages.

You can also provide the type using -connection-type <type>

== Connection types ==

- complete (same as not using -route-messages)
- group (as described above, not really good because it is not balanced)
- random (the graph has random n*log2(n)/2 edges)
- debruijn (better than random, but needs a power of something)
- kautz (better than debruijn, but needs n ranks where n=(k+1)*k^(d-1) where k and d are two integers.
