# Supplementary material for: Ray Meta: scalable de novo metagenome assembly and profiling
Source: Genome Biol. 2012 Dec 22;13(12):R122. doi: 10.1186/gb-2012-13-12-r122 (PMC4056372; doi:10.1186/gb-2012-13-12-r122)
Supplement: Additional file 4 — Software source code for Ray Meta and Ray Communities. [file gb-2012-13-12-r122-S4.BZ2 › Ray-v2.0.0/RayPlatform/Documentation/VirtualCommunicator.txt]

Date: 2011-08-25
Author: Sébastien Boisvert
Subject: VirtualCommunicator
Written on: VIA train 60 (Toronto -> Montréal)


The standard way of starting a program in the
command-line prompt is:

	./MyProgram

If MyProgram utilises threads and the systems has more than 1 processor logical
core, then MyProgram may use them if needed and/or was designed to.


== On the way to passing messages ==


When using the message-passing interface (MPI), a program built around it can be
run on more than one processor logical core. 

With the message-passing interface, a program is started using an
auxiliary program. Its standard name is mpiexec, and this name stands for
Message-Passing-Interface EXECution (or perhaps EXEcuter). Other names for such an auxiliary program
are mpirun and orterun. With mpiexec, the same program (in our example that
would be MyProgram) is started on numerous processor logical cores and each of
these program instances is given a unique identifier. Each of these numbered
running instances are called MPI ranks. The identifying numbers of 4 MPI ranks
would be 0, 1, 2 and 3. To start a program within this framework, the following
command must be utilised:

	mpiexec -n 4 ./MyProgram

Basically, this mpiexec program will take start the same program 4 times. The
magic of this is that the 4 MPI ranks can be on different computers, thus
enabling the true potential of compute clusters with distributed resources. For
instance, 16 computers connected with an Internet protocol (TCP/IP) network is a
compute cluster with distributed resources. Let's assume that each has 8
processor logical cores. In the MPI world, it means that we can have 
8 MPI ranks per computer. 16 computers thus give a total of 16*8 = 128 MPI
ranks.


== Sending and receiving information ==

It would be obviously pointless to start several instance of the same program
with the same exact command-line arguments if these can not exchange
information.

Fortunately, there is one single thing that truly differentiate all these
otherwise identical running instances of the same program executable. This handy
attribute that I refer to is these MPI rank numbers. Using these, any MPI rank
can send a message to another specific MPI rank. And any MPI rank can check for
new unread messages recently received.

Any message thus has a sender MPI rank, a receiver MPI rank and actual
information. Any message also has an MPI tag to identify the type of information
it contains.

The hardest part is presumably to implement programs using this general idea of
MPI ranks. Following the single-program multiple-data paradigm (SPMD), the source
code of a MPI program is the same regardless of the actual number of a MPI rank.

Indeed, when started, each MPI rank gets 2 important values from mpiexec. The first is its MPI
rank number that we already discussed above. The second is the total number of
MPI ranks, which we also discussed above.


== Sending messages is the bottleneck ==

Communicating messages enables the creation of truly parallel and distributed
computational systems. But sending messages will be slowest part in your code on
most hardware.

	see mpi-communication-latency.txt


== VirtualCommunicator ==

Let's say that MPI rank 4 needs to send 500 messages, each having 8 bytes of data,
to MPI rank 13. And let's also assume that all these messages have the same MPI tag.

Assuming that the maximum size of a single message is 4000 bytes, all these 500
messages can be agglomerated in one large message of 4000 bytes (500 * 8 = 4000).

The idea of the VirtualCommunicator is to push each of these small 500 messages
individually to a virtual communication device. This way, the programmer does
not need to care about actually grouping its messages at all. This can be tricky
and/or boring to do manually in the code. 

This so-called VirtualCommunicator will do the multiplexing and de-multiplexing
of all message contents.

== Implementation ==

Author: Sébastien Boisvert
License: GPL
code/communication/VirtualCommunicator.h
code/communication/VirtualCommunicator.cpp

= Feeding the VirtualCommunicator ==

Effectively write code that can push a lot of small messages on the
VirtualCommunicator is also easy. You simply have to split the work load in
slices. 

Then, you have to assign each of these slices to a single worker.

	see VirtualProcessor.txt
