# Supplementary material for: Ray Meta: scalable de novo metagenome assembly and profiling
Source: Genome Biol. 2012 Dec 22;13(12):R122. doi: 10.1186/gb-2012-13-12-r122 (PMC4056372; doi:10.1186/gb-2012-13-12-r122)
Supplement: Additional file 4 — Software source code for Ray Meta and Ray Communities. [file gb-2012-13-12-r122-S4.BZ2 › Ray-v2.0.0/RayPlatform/Documentation/communication-design.txt]

= Master modes, slave modes, master methods & slave methods =

One MPI rank has a master mode and a slave mode. The master mode is set initially to MASTER_MODE_DO_NOTHING for all MPI ranks except the 0, which is the only master. The slave mode is set initially to MODE_DO_NOTHING.

Note that the master is also a slave, so given n MPI ranks, there is 1 master and n slaves.

In Machine.cpp, functions with a name starting with call_MASTER_MODE_ are master methods. There are 25 such methods.

In the same file, functions with a name starting with call_MODE_ are slave methods. There are 16 such methods.

Two arrays, namely m_master_methods and m_slave_methods, contain pointers to master and slave methods, respectively.

Selecting the master method given the master mode is done in constant time, and so is the selection of the slave method.


= MPI message tags =


There are over one hundred MPI tags in Ray (113 to be exact).

In MessageProcessor.cpp, functions with a name starting with call_TAG_ are message handlers. There are 113 such methods.

In the same file, there is an array indexing the message handlers so that given a message, the correct message handler is selected in constant time.

= Implementation =

* 53 C++ classes
* 48 .cpp files
* 55 .h files

= libRay.a =

This is the Ray library.

== with MPICH2 (MPICH2 is a static library) ==
<pre>
[boi@ls30 code]$ file libRay.a 
libRay.a: current ar archive

[boi@ls30 code]$ ls -l libRay.a 
-rw-rw-r-- 1 boiseb01 boiseb01 798910 2010-11-21 17:45 libRay.a

</pre>

==  with Open-MPI (Open-MPI is a shared library) ==
<pre>
[boi@ls30 code]$ file libRay.a 
libRay.a: current ar archive

[boi@ls30 code]$ ls -l libRay.a  
-rw-rw-r-- 1 boiseb01 boiseb01 2835066 2010-11-21 17:39 libRay.a
</pre>

= the Ray a.out (executable) =

Ray is the sole executable necessary for assembling data.

== with MPICH2 ==
<pre>

[boi@ls30 code]$ file Ray
Ray: ELF 64-bit LSB executable, x86-64, version 1 (SYSV), dynamically linked (uses shared libs), for GNU/Linux 2.6.18, not stripped

[boi@ls30 code]$ ls -l Ray
-rwxrwxr-x 1 boiseb01 boiseb01 1176749 2010-11-21 17:45 Ray

</pre>

== with Open-MPI ==

<pre>

[boi@ls30 code]$ file Ray
Ray: ELF 64-bit LSB executable, x86-64, version 1 (SYSV), dynamically linked (uses shared libs), for GNU/Linux 2.6.18, not stripped

[boi@ls30 code]$ ls -l Ray
-rwxrwxr-x 1 boiseb01 boiseb01 464782 2010-11-21 17:39 Ray

</pre>

= External libraries =

It is linked with several libraries.

== with MPICH2 ==
<pre>
[boi@ls30 code]$ ldd Ray
	linux-vdso.so.1 =>  (0x00007fff733ff000)
	libz.so.1 => /lib64/libz.so.1 (0x00000033f6600000)
	libbz2.so.1 => /lib64/libbz2.so.1 (0x0000003403e00000)
	librt.so.1 => /lib64/librt.so.1 (0x00000033f6e00000)
	libpthread.so.0 => /lib64/libpthread.so.0 (0x00000033f5e00000)
	libstdc++.so.6 => /usr/lib64/libstdc++.so.6 (0x0000003404600000)
	libm.so.6 => /lib64/libm.so.6 (0x00000033f5600000)
	libgcc_s.so.1 => /lib64/libgcc_s.so.1 (0x0000003401a00000)
	libc.so.6 => /lib64/libc.so.6 (0x00000033f5200000)
	/lib64/ld-linux-x86-64.so.2 (0x00000033f4e00000)
</pre>

== with Open-MPI ==

<pre>
[boi@ls30 code]$ ldd Ray
	linux-vdso.so.1 =>  (0x00007fff74347000)
	libz.so.1 => /lib64/libz.so.1 (0x00000033f6600000)
	libbz2.so.1 => /lib64/libbz2.so.1 (0x0000003403e00000)
	libmpi_cxx.so.0 => /home/boiseb01/software/ompi-1.4.1-gcc/lib/libmpi_cxx.so.0 (0x00007f35ec545000)
	libmpi.so.0 => /home/boiseb01/software/ompi-1.4.1-gcc/lib/libmpi.so.0 (0x00007f35ec2a4000)
	libopen-rte.so.0 => /home/boiseb01/software/ompi-1.4.1-gcc/lib/libopen-rte.so.0 (0x00007f35ec059000)
	libopen-pal.so.0 => /home/boiseb01/software/ompi-1.4.1-gcc/lib/libopen-pal.so.0 (0x00007f35ebde7000)
	libdl.so.2 => /lib64/libdl.so.2 (0x00000033f5a00000)
	libnsl.so.1 => /lib64/libnsl.so.1 (0x0000003404a00000)
	libutil.so.1 => /lib64/libutil.so.1 (0x0000003402200000)
	libstdc++.so.6 => /usr/lib64/libstdc++.so.6 (0x0000003404600000)
	libm.so.6 => /lib64/libm.so.6 (0x00000033f5600000)
	libgcc_s.so.1 => /lib64/libgcc_s.so.1 (0x0000003401a00000)
	libpthread.so.0 => /lib64/libpthread.so.0 (0x00000033f5e00000)
	libc.so.6 => /lib64/libc.so.6 (0x00000033f5200000)
	/lib64/ld-linux-x86-64.so.2 (0x00000033f4e00000)
</pre>
