# Supplementary material for: Ray Meta: scalable de novo metagenome assembly and profiling
Source: Genome Biol. 2012 Dec 22;13(12):R122. doi: 10.1186/gb-2012-13-12-r122 (PMC4056372; doi:10.1186/gb-2012-13-12-r122)
Supplement: Additional file 4 — Software source code for Ray Meta and Ray Communities. [file gb-2012-13-12-r122-S4.BZ2 › Ray-v2.0.0/RayPlatform/Documentation/interconnects.txt]

Hardware: QLogic Infiniband QDR
Operating system: CentOS GNU/Linux
Scheduler: Portable Batch System/MOAB
Compiler: gcc 4.x
Middleware: MVAPICH2 1.6
Processor: Intel Xeon Nehalem
Latency: 15 microseconds

Hardware: Mellanox Infiniband QDR
Operating system: CentOS GNU/Linux
Scheduler: Sun Grid Engine
Compiler: gcc 4.x
Middleware: Open-MPI 1.4.3
Processor: Intel Xeon Nehalem
Latency: 180 microseconds

Hardware: giga ethernet
Operating system: Debian GNU/Linux
Compiler: gcc 4.x
Middleware: Open-MPI 1.3.X
Processor: Intel Xeon Nehalem
Latency: 600 microseconds

Hardware: shared memory
Operating system: Ubuntu GNU/Linux 32 bits
Compiler: gcc 4.5.2
Middleware: Open-MPI 1.4.3
Processor: Intel Atom (Samsung NF210)
Latency: 50 microseconds

Hardware: shared memory
Operating system: Fedora
Compiler: gcc 4.x
Middleware: Open-MPI 1.4.3
Processor: AMD Opteron
Latency: x microseconds
