# Supplementary material for: Ray Meta: scalable de novo metagenome assembly and profiling
Source: Genome Biol. 2012 Dec 22;13(12):R122. doi: 10.1186/gb-2012-13-12-r122 (PMC4056372; doi:10.1186/gb-2012-13-12-r122)
Supplement: Additional file 4 — Software source code for Ray Meta and Ray Communities. [file gb-2012-13-12-r122-S4.BZ2 › Ray-v2.0.0/RayPlatform/Documentation/parallel-framework.txt]

Ray is a lock-free software.


scheduling/VirtualProcessor is a virtual processor, see VirtualProcessor.txt

scheduling/TaskCreator.h is an interface to create task creators for the virtual processor

scheduling/Worker is an interface to define workers


workers communicate with the virtual communicator and not directly the outbox and inbox


# Purging dead edges

class EdgePurger : public TaskCreator 

class EdgePurgerWorker : public Worker 


# Merging similar paths

class FusionTaskCreator: public TaskCreator

class FusionWorker: public Worker
