# Supplementary material for: Ray Meta: scalable de novo metagenome assembly and profiling
Source: Genome Biol. 2012 Dec 22;13(12):R122. doi: 10.1186/gb-2012-13-12-r122 (PMC4056372; doi:10.1186/gb-2012-13-12-r122)
Supplement: Additional file 4 — Software source code for Ray Meta and Ray Communities. [file gb-2012-13-12-r122-S4.BZ2 › Ray-v2.0.0/RayPlatform/Documentation/profiling.txt]

Compile Ray with


Run Ray with -run-profiler


Extract profiling information

	grep "from previous" coli.Log |awk '{print $4" "$9" "$10" "$11" "$14}' > stats


Remove the +

	sed -i 's/+//g' stats

Sort the entries:

	cat stats|sort -n -r|less
