# Supplementary material for: Ray Meta: scalable de novo metagenome assembly and profiling
Source: Genome Biol. 2012 Dec 22;13(12):R122. doi: 10.1186/gb-2012-13-12-r122 (PMC4056372; doi:10.1186/gb-2012-13-12-r122)
Supplement: Additional file 4 — Software source code for Ray Meta and Ray Communities. [file gb-2012-13-12-r122-S4.BZ2 › Ray-v2.0.0/RayPlatform/Makefile.shared-gcc]

# author: Sébastien Boisvert
#
# based on http://www.ravnborg.org/kbuild/makefiles.html
#

include common.mk

all: libRayPlatform.so

libRayPlatform.so: $(obj-y)
	$(MPICXX) -shared -Wl,-soname,libRayPlatform.so -o libRayPlatform.so $(obj-y) -lc

# inference rule
%.o: %.cpp
	$(MPICXX) -fPIC $(CXXFLAGS) -I. -c -o $@ $< 

clean:
	$(RM) -f libRayPlatform.so $(obj-y)
