# Supplementary material for: Ray Meta: scalable de novo metagenome assembly and profiling
Source: Genome Biol. 2012 Dec 22;13(12):R122. doi: 10.1186/gb-2012-13-12-r122 (PMC4056372; doi:10.1186/gb-2012-13-12-r122)
Supplement: Additional file 4 — Software source code for Ray Meta and Ray Communities. [file gb-2012-13-12-r122-S4.BZ2 › Ray-v2.0.0/RayPlatform/README]

RayPlatform is a development framework to ease the creation of 
massively distributed high performance computing applications.

Content creation is done by creating plugins that can be 
added on the RayPlatform compute engine.

It uses the message-passing interface for interprocess communication, but this is
transparent to the developer.


== Projects using RayPlatform ==

- The Ray genome assembler
- RayPlatform example
- A latency test (part of the Ray assembler)


== RayPlatform example ==

git://github.com/sebhtml/RayPlatform-example.git
git://github.com/sebhtml/RayPlatform.git

See the README of RayPlatform-example

== The Ray genome assembler ==

Ray is built on top of RayPlatform and makes heavy use of the RayPlatform API.

See git://github.com/sebhtml/ray.git


== Description ==

There is some documentation in Documentation/

The framework provides facilities for parallel software architecture,
communication, memory management, profiling, thread pools 
and some structures.

It can be compiled as libRayPlatform.a, libRayPlatform.so or libRayPlatform.dll
using GNU Make or CMake.


Parallel software architecture:

- a compute core implementation in which the main loop lives (core/ComputeCore.h);
- a system of plugins that can be registered with the ComputeCore (core/CorePlugin.h);
- a system of callbacks for message tags (handlers/MessageTagHandler.h);
- a system of callbacks for master modes (handlers/MasterModeHandler.h);
- a system of callbacks for slave modes (handlers/SlaveModeHandler.h);
- a system for master switches (scheduling/Switchman.h)
- a system for slave switches (scheduling/Switchman.h)

Communication:

- a message inbox and outbox (structures/StaticVector.h);
- a virtual communicator for automated message aggregation (communication/VirtualCommunicator.h);
- a buffered data object for less-automated message aggregation (communication/BufferedData.h);
- a message router (including various graphs such as de Bruijn) 
  for jobs running on numerous cores (> 1000) (communication/MessageRouter.h and routing/*);
- a wrapper on top of the provided MPI library (communication/MessagesHandler.h).

Memory management:

- a ring allocator (memory/RingAllocator.h);
- a "chunk" allocator (memory/MyAllocator.h);
- an allocator with real-time defragmentation (memory/ChunkAllocatorWithDefragmentation.h).

Profiling:

- a profiler that reports granularity (profiling/Profiler.h);
- a tick counter for slave and master modes (profiling/TickLogger.h);

Thread pools:

- a virtual processor containing a lot of workers (scheduling/VirtualProcessor.h);
- a general interface to define a worker (scheduling/Worker.h);
- a general way to use the virtual processor (scheduling/TaskCreator.h).

Structures:

- very space-efficient sparse hash table (structures/MyHashTable.h);
- a splay tree (structures/SplayTree.h).
