# Supplementary material for: Ray Meta: scalable de novo metagenome assembly and profiling
Source: Genome Biol. 2012 Dec 22;13(12):R122. doi: 10.1186/gb-2012-13-12-r122 (PMC4056372; doi:10.1186/gb-2012-13-12-r122)
Supplement: Additional file 4 — Software source code for Ray Meta and Ray Communities. [file gb-2012-13-12-r122-S4.BZ2 › Ray-v2.0.0/RayPlatform/common.mk]

MPICXX = mpicxx
AR = ar
CXXFLAGS= -O3 -Wall -ansi
RM = rm

#memory
obj-y += memory/ReusableMemoryStore.o memory/MyAllocator.o memory/RingAllocator.o 
obj-y += memory/allocator.o
obj-y += memory/DefragmentationGroup.o memory/ChunkAllocatorWithDefragmentation.o memory/DefragmentationLane.o

# routing stuff for option -route-messages
#
obj-y += routing/GraphImplementation.o
obj-y += routing/GraphImplementationRandom.o
obj-y += routing/GraphImplementationComplete.o
obj-y += routing/GraphImplementationDeBruijn.o
obj-y += routing/GraphImplementationKautz.o
obj-y += routing/GraphImplementationExperimental.o
obj-y += routing/GraphImplementationGroup.o
obj-y += routing/ConnectionGraph.o

#communication
obj-y += communication/mpi_tags.o communication/VirtualCommunicator.o communication/BufferedData.o \
communication/Message.o  communication/MessagesHandler.o
obj-y += communication/MessageRouter.o

# scheduling stuff
obj-y += scheduling/VirtualProcessor.o
obj-y += scheduling/TaskCreator.o
obj-y += scheduling/SwitchMan.o

#core
obj-y += core/slave_modes.o 
obj-y += core/OperatingSystem.o
obj-y += core/master_modes.o
obj-y += core/ComputeCore.o
obj-y += core/statistics.o

# plugin architecture

obj-y += plugins/CorePlugin.o
obj-y += plugins/RegisteredPlugin.o

# structures
obj-y += structures/StaticVector.o 

# profiling
obj-y += profiling/Profiler.o
obj-y += profiling/Derivative.o
obj-y += profiling/TickLogger.o
obj-y += profiling/TimePrinter.o

# handlers

obj-y += handlers/SlaveModeHandler.o
obj-y += handlers/MasterModeHandler.o
obj-y += handlers/MessageTagHandler.o
obj-y += handlers/MasterModeExecutor.o
obj-y += handlers/SlaveModeExecutor.o
obj-y += handlers/MessageTagExecutor.o

#cryptography
obj-y += cryptography/crypto.o
