# Supplementary material for: Ray Meta: scalable de novo metagenome assembly and profiling
Source: Genome Biol. 2012 Dec 22;13(12):R122. doi: 10.1186/gb-2012-13-12-r122 (PMC4056372; doi:10.1186/gb-2012-13-12-r122)
Supplement: Additional file 4 — Software source code for Ray Meta and Ray Communities. [file gb-2012-13-12-r122-S4.BZ2 › Ray-v2.0.0/RayPlatform/core/statistics.cpp]

/*
 	Ray
    Copyright (C) 2010, 2011  Sébastien Boisvert

	http://DeNovoAssembler.SourceForge.Net/

    This program is free software: you can redistribute it and/or modify
    it under the terms of the GNU Lesser General Public License as published by
    the Free Software Foundation, version 3 of the License.

    This program is distributed in the hope that it will be useful,
    but WITHOUT ANY WARRANTY; without even the implied warranty of
    MERCHANTABILITY or FITNESS FOR A PARTICULAR PURPOSE.  See the
    GNU Lesser General Public License for more details.

    You have received a copy of the GNU Lesser General Public License
    along with this program (lgpl-3.0.txt).  
	see <http://www.gnu.org/licenses/>
*/

#include <core/statistics.h>
#include <math.h> /* for sqrt */
#include <stdint.h>
#include <map>
using namespace std;

double getAverage(vector<int>*values){
	int i=0;
	int n=values->size();
	int sum=0;
	while(i<n){
		sum+=values->at(i);
		i++;
	}

	double average=sum;

	if(n > 0){
		average /= n;
	}

	return average;
}

/** compute the standard deviation */
double getStandardDeviation(vector<int>*x){
	int i=0;

	double averageValue=getAverage(x);
	uint64_t sum=0;

	int n=x->size();

	while(i<n){
		int diff=(int)(x->at(i)-averageValue);
		sum+=diff*diff;
		i++;
	}

	double standardDeviation=sqrt(sum+0.0);
	
	if(n > 0){
		standardDeviation=sqrt((sum+0.0)/n);
	}

	return standardDeviation;
}

int getMode(vector<int>*x){
	map<int,int> data;
	for(int i=0;i<(int)x->size();i++){
		data[x->at(i)]++;
	}
	int best=-1;

	for(map<int,int>::iterator i=data.begin();
		i!=data.end();i++){
		if(data.count(best)==0 || i->second > data[best]){
			best=i->first;
		}
	}

	return best;
}

int getAverageFromFrequencies(vector<int>*data,vector<int>*frequencies){
	uint64_t sum=0;
	int count=0;
	for(int i=0;i<(int)data->size();i++){
		sum+=data->at(i)*frequencies->at(i);
		count+=frequencies->at(i);
	}

	uint64_t average=sum;
	if(count>0)
		average/=count;

	return average;
}

int getDeviationFromFrequencies(vector<int>*data,vector<int>*frequencies){
	int average=getAverageFromFrequencies(data,frequencies);

	uint64_t sum=0;
	int count=0;
	for(int i=0;i<(int)data->size();i++){
		int difference=average-data->at(i);
		sum+=(difference*difference)*frequencies->at(i);
		count+=frequencies->at(i);
	}

	uint64_t deviation=sum;

	if(count>0)
		deviation/=count;

	return (int)sqrt(0.0+deviation);
}
