# Supplementary material for: Ray Meta: scalable de novo metagenome assembly and profiling
Source: Genome Biol. 2012 Dec 22;13(12):R122. doi: 10.1186/gb-2012-13-12-r122 (PMC4056372; doi:10.1186/gb-2012-13-12-r122)
Supplement: Additional file 4 — Software source code for Ray Meta and Ray Communities. [file gb-2012-13-12-r122-S4.BZ2 › Ray-v2.0.0/RayPlatform/core/types.h]

/*
 	Ray
    Copyright (C) 2010, 2011, 2012  Sébastien Boisvert

	http://DeNovoAssembler.SourceForge.Net/

    This program is free software: you can redistribute it and/or modify
    it under the terms of the GNU Lesser General Public License as published by
    the Free Software Foundation, version 3 of the License.

    This program is distributed in the hope that it will be useful,
    but WITHOUT ANY WARRANTY; without even the implied warranty of
    MERCHANTABILITY or FITNESS FOR A PARTICULAR PURPOSE.  See the
    GNU Lesser General Public License for more details.

    You have received a copy of the GNU Lesser General Public License
    along with this program (lgpl-3.0.txt).  
	see <http://www.gnu.org/licenses/>

*/

#ifndef _types_h
#define _types_h

#include <stdint.h>

typedef int Rank;

typedef int MessageTag;

typedef int SlaveMode;

typedef int MasterMode;

typedef int RoutingTag;

typedef int Distance;

#define MAXIMUM_NUMBER_OF_MASTER_HANDLERS 64
#define MAXIMUM_NUMBER_OF_SLAVE_HANDLERS  64
#define MAXIMUM_NUMBER_OF_TAG_HANDLERS 256

typedef uint64_t PluginHandle;

#define INVALID_HANDLE -9876

/* an handle for a worker */
typedef uint64_t WorkerHandle;

/*************************************************/
/* compile-time configuration of RayPlatform */

// the maximum number of tags
#define MAXIMUM_NUMBER_OF_TAGS 256

/* a basic unit for message buffers */
typedef uint64_t MessageUnit;

#define MAXIMUM_MESSAGE_SIZE_IN_BYTES 4000

#define MASTER_RANK 0

/* the maximum of processes is utilized to construct unique hyperfusions IDs */
// with routing enabled, MAX_NUMBER_OF_MPI_PROCESSES is 4096
#define MAX_NUMBER_OF_MPI_PROCESSES 1000000
#define INVALID_RANK MAX_NUMBER_OF_MPI_PROCESSES

#endif
