# Supplementary material for: Ray Meta: scalable de novo metagenome assembly and profiling
Source: Genome Biol. 2012 Dec 22;13(12):R122. doi: 10.1186/gb-2012-13-12-r122 (PMC4056372; doi:10.1186/gb-2012-13-12-r122)
Supplement: Additional file 4 — Software source code for Ray Meta and Ray Communities. [file gb-2012-13-12-r122-S4.BZ2 › Ray-v2.0.0/RayPlatform/handlers/MasterModeExecutor.cpp]

/*
 	Ray
    Copyright (C) 2010, 2011, 2012 Sébastien Boisvert

	http://DeNovoAssembler.SourceForge.Net/

    This program is free software: you can redistribute it and/or modify
    it under the terms of the GNU Lesser General Public License as published by
    the Free Software Foundation, version 3 of the License.

    This program is distributed in the hope that it will be useful,
    but WITHOUT ANY WARRANTY; without even the implied warranty of
    MERCHANTABILITY or FITNESS FOR A PARTICULAR PURPOSE.  See the
    GNU Lesser General Public License for more details.

    You have received a copy of the GNU Lesser General Public License
    along with this program (lgpl-3.0.txt).  
	see <http://www.gnu.org/licenses/>
*/


#include <handlers/MasterModeExecutor.h>
#include <core/types.h>
#include <stdlib.h> /* for NULL */

#ifdef ASSERT
#include <assert.h>
#endif

void MasterModeExecutor::callHandler(MasterMode mode){
	MasterModeHandler*object=m_objects[mode];

	// don't do it if it is NULL because it does nothing
	if(object==NULL)
		return;

	/** otherwise, fetch the method and call it*/

	object->call();
}

MasterModeExecutor::MasterModeExecutor(){
	for(int i=0;i<MAXIMUM_NUMBER_OF_MASTER_HANDLERS;i++){
		m_objects[i]=NULL;
	}
}

void MasterModeExecutor::setObjectHandler(MasterMode mode,MasterModeHandler*object){

	#ifdef ASSERT
	assert(mode>=0);
	assert(mode < MAXIMUM_NUMBER_OF_MASTER_HANDLERS);
	#endif

	m_objects[mode]=object;
}
