# Supplementary material for: Ray Meta: scalable de novo metagenome assembly and profiling
Source: Genome Biol. 2012 Dec 22;13(12):R122. doi: 10.1186/gb-2012-13-12-r122 (PMC4056372; doi:10.1186/gb-2012-13-12-r122)
Supplement: Additional file 4 — Software source code for Ray Meta and Ray Communities. [file gb-2012-13-12-r122-S4.BZ2 › Ray-v2.0.0/RayPlatform/handlers/MasterModeHandler.h]

/*
 	Ray
    Copyright (C) 2010, 2011, 2012 Sébastien Boisvert

	http://DeNovoAssembler.SourceForge.Net/

    This program is free software: you can redistribute it and/or modify
    it under the terms of the GNU Lesser General Public License as published by
    the Free Software Foundation, version 3 of the License.

    This program is distributed in the hope that it will be useful,
    but WITHOUT ANY WARRANTY; without even the implied warranty of
    MERCHANTABILITY or FITNESS FOR A PARTICULAR PURPOSE.  See the
    GNU Lesser General Public License for more details.

    You have received a copy of the GNU Lesser General Public License
    along with this program (lgpl-3.0.txt).  
	see <http://www.gnu.org/licenses/>
*/

#ifndef _MasterModeHandler_h
#define _MasterModeHandler_h

/* this is a macro to create the header code for an adapter */
#define ____CreateMasterModeAdapterDeclaration(corePlugin,handle) \
class Adapter_ ## handle : public MasterModeHandler{ \
	corePlugin *m_object; \
public: \
	void setObject(corePlugin *object); \
	void call(); \
};

/* this is a macro to create the cpp code for an adapter */
#define ____CreateMasterModeAdapterImplementation(corePlugin,handle)\
void Adapter_ ## handle ::setObject( corePlugin *object){ \
	m_object=object; \
} \
 \
void Adapter_ ## handle ::call(){ \
	m_object->call_ ## handle(); \
}


#include <core/types.h>
#include <core/master_modes.h>

/**
 * base class for handling master modes 
 * \author Sébastien Boisvert
 * with help from Élénie Godzaridis for the design
 */
class MasterModeHandler{

public:

	virtual void call() = 0;

	virtual ~MasterModeHandler();
};

#endif
