# Supplementary material for: Ray Meta: scalable de novo metagenome assembly and profiling
Source: Genome Biol. 2012 Dec 22;13(12):R122. doi: 10.1186/gb-2012-13-12-r122 (PMC4056372; doi:10.1186/gb-2012-13-12-r122)
Supplement: Additional file 4 — Software source code for Ray Meta and Ray Communities. [file gb-2012-13-12-r122-S4.BZ2 › Ray-v2.0.0/RayPlatform/memory/allocator.h]

/*
Ray
Copyright (C)  2010, 2011, 2012  Sébastien Boisvert

http://DeNovoAssembler.SourceForge.Net/

This program is free software: you can redistribute it and/or modify
it under the terms of the GNU Lesser General Public License as published by
the Free Software Foundation, version 3 of the License.

This program is distributed in the hope that it will be useful,
but WITHOUT ANY WARRANTY; without even the implied warranty of
MERCHANTABILITY or FITNESS FOR A PARTICULAR PURPOSE.  See the
GNU Lesser General Public License for more details.

You have received a copy of the GNU Lesser General Public License
along with this program (lgpl-3.0.txt).  
see <http://www.gnu.org/licenses/>

*/

/**
 * allocate c bytes of type mallocType
 */
void*__Malloc(int c,const char*description,bool show);

/**
 * free bytes of mallocType
 */
void __Free(void*a,const char*description,bool show);
