# Supplementary material for: Ray Meta: scalable de novo metagenome assembly and profiling
Source: Genome Biol. 2012 Dec 22;13(12):R122. doi: 10.1186/gb-2012-13-12-r122 (PMC4056372; doi:10.1186/gb-2012-13-12-r122)
Supplement: Additional file 4 — Software source code for Ray Meta and Ray Communities. [file gb-2012-13-12-r122-S4.BZ2 › Ray-v2.0.0/RayPlatform/plugins/CorePlugin.h]

/*
 	Ray
    Copyright (C) 2010, 2011, 2012  Sébastien Boisvert

	http://DeNovoAssembler.SourceForge.Net/

    This program is free software: you can redistribute it and/or modify
    it under the terms of the GNU Lesser General Public License as published by
    the Free Software Foundation, version 3 of the License.

    This program is distributed in the hope that it will be useful,
    but WITHOUT ANY WARRANTY; without even the implied warranty of
    MERCHANTABILITY or FITNESS FOR A PARTICULAR PURPOSE.  See the
    GNU Lesser General Public License for more details.

    You have received a copy of the GNU Lesser General Public License
    along with this program (lgpl-3.0.txt).  
	see <http://www.gnu.org/licenses/>

*/

#ifndef _CorePlugin_h
#define _CorePlugin_h

#include <core/types.h>

class ComputeCore;

/** 
 * In the Ray Platform, plugins are registered onto the
 * core (ComputeCore).
 * The only method of this interface is to register the plugin.
 */
class CorePlugin{

protected:

	PluginHandle m_plugin;

public:

/** register the plugin **/
	virtual void registerPlugin(ComputeCore*computeCore);

/** resolve the symbols **/
	virtual void resolveSymbols(ComputeCore*core);

	virtual ~CorePlugin();
};

#endif
