# Supplementary material for: Ray Meta: scalable de novo metagenome assembly and profiling
Source: Genome Biol. 2012 Dec 22;13(12):R122. doi: 10.1186/gb-2012-13-12-r122 (PMC4056372; doi:10.1186/gb-2012-13-12-r122)
Supplement: Additional file 4 — Software source code for Ray Meta and Ray Communities. [file gb-2012-13-12-r122-S4.BZ2 › Ray-v2.0.0/RayPlatform/routing/GraphImplementationGroup.h]

/*
 	Ray
    Copyright (C) 2010, 2011  Sébastien Boisvert

	http://DeNovoAssembler.SourceForge.Net/

    This program is free software: you can redistribute it and/or modify
    it under the terms of the GNU Lesser General Public License as published by
    the Free Software Foundation, version 3 of the License.

    This program is distributed in the hope that it will be useful,
    but WITHOUT ANY WARRANTY; without even the implied warranty of
    MERCHANTABILITY or FITNESS FOR A PARTICULAR PURPOSE.  See the
    GNU Lesser General Public License for more details.

    You have received a copy of the GNU Lesser General Public License
    along with this program (lgpl-3.0.txt).  
	see <http://www.gnu.org/licenses/>

*/

#ifndef _GraphImplementationGroup_h
#define _GraphImplementationGroup_h

#include <routing/GraphImplementation.h>

/**
 * Graph with groups
 */
class GraphImplementationGroup : public GraphImplementation{

/**
 * Number of cores for the group sub-command.
 * Only useful with -route-messages -connection-type group -cores-per-node X
 */
	int m_coresPerNode;

	int getIntermediateRank(Rank rank);
	
protected:

	void computeRoute(Rank a,Rank b,vector<Rank>*route);
	bool isConnected(Rank source,Rank destination);
	Rank getNextRankInRoute(Rank source,Rank destination,Rank rank);

public:

	void makeConnections(int n);
	void makeRoutes();
};

#endif
