# Supplementary material for: Ray Meta: scalable de novo metagenome assembly and profiling
Source: Genome Biol. 2012 Dec 22;13(12):R122. doi: 10.1186/gb-2012-13-12-r122 (PMC4056372; doi:10.1186/gb-2012-13-12-r122)
Supplement: Additional file 4 — Software source code for Ray Meta and Ray Communities. [file gb-2012-13-12-r122-S4.BZ2 › Ray-v2.0.0/RayPlatform/structures/SplayNode.h]

/*
 	Ray
    Copyright (C)  2010, 2011  Sébastien Boisvert

	http://DeNovoAssembler.SourceForge.Net/

    This program is free software: you can redistribute it and/or modify
    it under the terms of the GNU Lesser General Public License as published by
    the Free Software Foundation, version 3 of the License.

    This program is distributed in the hope that it will be useful,
    but WITHOUT ANY WARRANTY; without even the implied warranty of
    MERCHANTABILITY or FITNESS FOR A PARTICULAR PURPOSE.  See the
    GNU Lesser General Public License for more details.

    You have received a copy of the GNU Lesser General Public License
    along with this program (lgpl-3.0.txt).  
	see <http://www.gnu.org/licenses/>
*/

#ifndef _SplayNode
#define _SplayNode

#include<iostream>
using namespace std;

/**
 * a splay node.
 * \author Sébastien Boisvert
 */
template<class KEY,class VALUE>
class SplayNode{
public:
	KEY m_key;
	VALUE m_value;
	SplayNode<KEY,VALUE>*m_left;
	SplayNode<KEY,VALUE>*m_right;

	SplayNode(KEY key);
	SplayNode();
	void setLeft(SplayNode<KEY,VALUE>*vertex);
	void setRight(SplayNode<KEY,VALUE>*vertex);
	KEY getKey()const;
	void init(KEY key);
	SplayNode<KEY,VALUE>*getLeft()const;
	SplayNode<KEY,VALUE>*getRight()const;
	VALUE*getValue();
	void setValue(VALUE v);
};

template<class KEY,class VALUE>
VALUE*SplayNode<KEY,VALUE>::getValue(){
	return &m_value;
}

template<class KEY,class VALUE>
void SplayNode<KEY,VALUE>::setValue(VALUE v){
	m_value=v;
}

template<class KEY,class VALUE>
SplayNode<KEY,VALUE>*SplayNode<KEY,VALUE>::getRight()const{
	return m_right;
}

template<class KEY,class VALUE>
SplayNode<KEY,VALUE>*SplayNode<KEY,VALUE>::getLeft()const{
	return m_left;
}

template<class KEY,class VALUE>
void SplayNode<KEY,VALUE>::init(KEY key){
	m_key=key;
	m_left=NULL;
	m_right=NULL;
}

template<class KEY,class VALUE>
KEY SplayNode<KEY,VALUE>::getKey()const{
	return m_key;
}

template<class KEY,class VALUE>
void SplayNode<KEY,VALUE>::setLeft(SplayNode<KEY,VALUE>*vertex){
	m_left=vertex;
}

template<class KEY,class VALUE>
void SplayNode<KEY,VALUE>::setRight(SplayNode<KEY,VALUE>*vertex){
	m_right=vertex;
}

template<class KEY,class VALUE>
SplayNode<KEY,VALUE>::SplayNode(KEY key){
	init(key);
}

template<class KEY,class VALUE>
SplayNode<KEY,VALUE>::SplayNode(){
	m_left=NULL;
	m_right=NULL;
}

#endif
