# Supplementary material for: Ray Meta: scalable de novo metagenome assembly and profiling
Source: Genome Biol. 2012 Dec 22;13(12):R122. doi: 10.1186/gb-2012-13-12-r122 (PMC4056372; doi:10.1186/gb-2012-13-12-r122)
Supplement: Additional file 4 — Software source code for Ray Meta and Ray Communities. [file gb-2012-13-12-r122-S4.BZ2 › Ray-v2.0.0/RayPlatform/structures/StaticVector.h]

/*
 	Ray
    Copyright (C) 2010, 2011  Sébastien Boisvert

	http://DeNovoAssembler.SourceForge.Net/

    This program is free software: you can redistribute it and/or modify
    it under the terms of the GNU Lesser General Public License as published by
    the Free Software Foundation, version 3 of the License.

    This program is distributed in the hope that it will be useful,
    but WITHOUT ANY WARRANTY; without even the implied warranty of
    MERCHANTABILITY or FITNESS FOR A PARTICULAR PURPOSE.  See the
    GNU Lesser General Public License for more details.

    You have received a copy of the GNU Lesser General Public License
    along with this program (lgpl-3.0.txt).  
	see <http://www.gnu.org/licenses/>

*/

#ifndef _StaticVector
#define _StaticVector

#include <communication/Message.h>
#include <communication/mpi_tags.h>

/**
 * A static vector of Message.
 * This is used for the inbox and the outbox in Ray
 *
 * clear is basically O(1), it just sets m_size=0
 * \author Sébastien Boisvert
 */
class StaticVector{
	Message*m_messages;
	int m_size;
	int m_maxSize;
	char m_type[100];
public:
	Message*operator[](int i);
	Message*at(int i);

	// TODO: messages should be passed by reference or pointer
	void push_back(Message a);
	int size();
	void clear();
	void constructor(int size,const char*type,bool show);

	bool hasMessage(MessageTag tag);
};

#endif
