# Supplementary material for: Ray Meta: scalable de novo metagenome assembly and profiling
Source: Genome Biol. 2012 Dec 22;13(12):R122. doi: 10.1186/gb-2012-13-12-r122 (PMC4056372; doi:10.1186/gb-2012-13-12-r122)
Supplement: Additional file 4 — Software source code for Ray Meta and Ray Communities. [file gb-2012-13-12-r122-S4.BZ2 › Ray-v2.0.0/code/plugin_EdgePurger/EdgePurgerWorker.h]

/*
 	Ray
    Copyright (C) 2011  Sébastien Boisvert

	http://DeNovoAssembler.SourceForge.Net/

    This program is free software: you can redistribute it and/or modify
    it under the terms of the GNU General Public License as published by
    the Free Software Foundation, version 3 of the License.

    This program is distributed in the hope that it will be useful,
    but WITHOUT ANY WARRANTY; without even the implied warranty of
    MERCHANTABILITY or FITNESS FOR A PARTICULAR PURPOSE.  See the
    GNU General Public License for more details.

    You have received a copy of the GNU General Public License
    along with this program (gpl-3.0.txt).  
	see <http://www.gnu.org/licenses/>

*/

#ifndef _EdgePurgerWorker_H
#define _EdgePurgerWorker_H

#include <stdint.h>
#include <plugin_KmerAcademyBuilder/Kmer.h>
#include <plugin_VerticesExtractor/Vertex.h>
#include <memory/RingAllocator.h>
#include <plugin_VerticesExtractor/GridTable.h>
#include <application_core/Parameters.h>
#include <structures/StaticVector.h>
#include <scheduling/Worker.h>
#include <communication/VirtualCommunicator.h>

/**
 * An EdgePurgerWorker actually does the job.
 * It purges arcs pointing to unexistant vertices
 * \author Sébastien Boisvert
 */
class EdgePurgerWorker : public Worker {

	MessageTag RAY_MPI_TAG_REQUEST_VERTEX_COVERAGE;

	bool m_outgoingInitialised;
	bool m_ingoingInitialised;
	int m_iterator;
	vector<Kmer> m_edges;
	bool m_doneIngoingEdges;
	bool m_doneOutgoingEdges;
	bool m_coverageRequested;
	bool m_isDone;
	Parameters*m_parameters;
	GridTable*m_subgraph;
	Kmer m_currentKmer;
	Vertex*m_vertex;
	WorkerHandle m_workerId;
	StaticVector*m_inbox;
	StaticVector*m_outbox;
	RingAllocator*m_outboxAllocator;
	VirtualCommunicator*m_virtualCommunicator;
public:
	void constructor(WorkerHandle workerId,Vertex*vertex,Kmer*currentKmer,GridTable*subgraph,VirtualCommunicator*virtualCommunicator,RingAllocator*outboxAllocator,Parameters*parameters,
		StaticVector*inbox,StaticVector*outbox,MessageTag tag);

	/** work a little bit 
	 * the class Worker provides no implementation for that 
	*/
	void work();

	/** is the worker done doing its things */
	bool isDone();

	/** get the worker number */
	WorkerHandle getWorkerIdentifier();

};

#endif
