# Supplementary material for: Ray Meta: scalable de novo metagenome assembly and profiling
Source: Genome Biol. 2012 Dec 22;13(12):R122. doi: 10.1186/gb-2012-13-12-r122 (PMC4056372; doi:10.1186/gb-2012-13-12-r122)
Supplement: Additional file 4 — Software source code for Ray Meta and Ray Communities. [file gb-2012-13-12-r122-S4.BZ2 › Ray-v2.0.0/code/plugin_FusionTaskCreator/Makefile]

FusionTaskCreator-y += plugin_FusionTaskCreator/FusionWorker.o 
FusionTaskCreator-y += plugin_FusionTaskCreator/FusionTaskCreator.o 

obj-y += $(FusionTaskCreator-y)
