# Supplementary material for: Ray Meta: scalable de novo metagenome assembly and profiling
Source: Genome Biol. 2012 Dec 22;13(12):R122. doi: 10.1186/gb-2012-13-12-r122 (PMC4056372; doi:10.1186/gb-2012-13-12-r122)
Supplement: Additional file 4 — Software source code for Ray Meta and Ray Communities. [file gb-2012-13-12-r122-S4.BZ2 › Ray-v2.0.0/code/plugin_GenomeNeighbourhood/Makefile]

# this file contains the blueprints for
# the plugin GenomeNeighbourhood
# \author Sébastien Boisvert
# \date 2012-03-20 initial version

GenomeNeighbourhood-y += plugin_GenomeNeighbourhood/GenomeNeighbourhood.o
GenomeNeighbourhood-y += plugin_GenomeNeighbourhood/Neighbour.o
GenomeNeighbourhood-y += plugin_GenomeNeighbourhood/NeighbourPair.o

obj-y += $(GenomeNeighbourhood-y)
