# Supplementary material for: Ray Meta: scalable de novo metagenome assembly and profiling
Source: Genome Biol. 2012 Dec 22;13(12):R122. doi: 10.1186/gb-2012-13-12-r122 (PMC4056372; doi:10.1186/gb-2012-13-12-r122)
Supplement: Additional file 4 — Software source code for Ray Meta and Ray Communities. [file gb-2012-13-12-r122-S4.BZ2 › Ray-v2.0.0/code/plugin_JoinerTaskCreator/JoinerTaskCreator.h]

/*
 	Ray
    Copyright (C)  2011, 2012  Sébastien Boisvert

	http://DeNovoAssembler.SourceForge.Net/

    This program is free software: you can redistribute it and/or modify
    it under the terms of the GNU General Public License as published by
    the Free Software Foundation, version 3 of the License.

    This program is distributed in the hope that it will be useful,
    but WITHOUT ANY WARRANTY; without even the implied warranty of
    MERCHANTABILITY or FITNESS FOR A PARTICULAR PURPOSE.  See the
    GNU General Public License for more details.

    You have received a copy of the GNU General Public License
    along with this program (gpl-3.0.txt).  
	see <http://www.gnu.org/licenses/>

*/

#ifndef _JoinerTaskCreator_H
#define _JoinerTaskCreator_H

#include <scheduling/Worker.h>
#include <scheduling/TaskCreator.h>
#include <scheduling/VirtualProcessor.h>
#include <structures/StaticVector.h>
#include <application_core/Parameters.h>
#include <communication/VirtualCommunicator.h>
#include <memory/RingAllocator.h>
#include <plugin_KmerAcademyBuilder/Kmer.h>
#include <core/ComputeCore.h>

#include <vector>
#include <set>
using namespace std;

 /* generated_automatically */
class JoinerTaskCreator; /* generated_automatically */
 /* generated_automatically */
 /* generated_automatically */
____CreateSlaveModeAdapterDeclaration(JoinerTaskCreator,RAY_SLAVE_MODE_FINISH_FUSIONS); /* generated_automatically */
 /* generated_automatically */
 /* generated_automatically */


/**
 * The class creates and kills workers for the fusion of
 * similar paths */
class JoinerTaskCreator: public TaskCreator,  public CorePlugin{

	MessageTag RAY_MPI_TAG_ASK_VERTEX_PATH;
	MessageTag RAY_MPI_TAG_ASK_VERTEX_PATHS_SIZE;
	MessageTag RAY_MPI_TAG_GET_PATH_LENGTH;
	MessageTag RAY_MPI_TAG_GET_PATH_VERTEX;
	MessageTag RAY_MPI_TAG_FINISH_FUSIONS_FINISHED;

	SlaveMode RAY_SLAVE_MODE_FINISH_FUSIONS;
	SlaveMode RAY_SLAVE_MODE_DO_NOTHING;

	Adapter_RAY_SLAVE_MODE_FINISH_FUSIONS m_adapter_RAY_SLAVE_MODE_FINISH_FUSIONS;

	VirtualCommunicator*m_virtualCommunicator;
	RingAllocator*m_outboxAllocator;
	Parameters*m_parameters;
	StaticVector*m_outbox;
	int*m_slaveMode;
	vector<vector<Kmer> >*m_paths;
	vector<PathHandle>*m_pathIdentifiers;

	set<PathHandle>*m_eliminated;

	uint64_t m_iterator;
	WorkerHandle m_currentWorkerIdentifier;
	bool m_reverseStrand;

	vector<vector<Kmer> >*m_newPaths;

	// fast run parameters
	bool m_previouslyDone;
	bool m_fastRun;

public:
	void constructor( VirtualProcessor*virtualProcessor,StaticVector*outbox,
		RingAllocator*outboxAllocator,int*mode,Parameters*parameters,vector<vector<Kmer> >*paths,vector<PathHandle>*pathIdentifiers,
		set<PathHandle>*eliminated,VirtualCommunicator*virtualCommunicator,
		vector<vector<Kmer> >*newPaths
);

	void call_RAY_SLAVE_MODE_FINISH_FUSIONS();

	/** initialize the whole thing */
	void initializeMethod();

	/** finalize the whole thing */
	void finalizeMethod();

	/** has an unassigned task left to compute */
	bool hasUnassignedTask();

	/** assign the next task to a worker and return this worker */
	Worker*assignNextTask();

	/** get the result of a worker */
	void processWorkerResult(Worker*worker);

	/** destroy a worker */
	void destroyWorker(Worker*worker);

	void registerPlugin(ComputeCore*core);
	void resolveSymbols(ComputeCore*core);
};

#endif
